# Supplementary material for: Phenotypic pleiotropy of missense variants in human B cell confinement receptor P2RY8
Source: Cell Genom. 2025 Sep 9;5(11):100981. doi: 10.1016/j.xgen.2025.100981 (PMC12648108; doi:10.1016/j.xgen.2025.100981)
Supplement: Table S1. Variants analyzed in this study, related to Figures 1 and 7 [file mmc2.xlsx]

## Sheet: P2RY8_Variant_Oligo_Pool
Oligo sequence to be delivered (if all WT codons):	GTGACcctcctgtcactataactaatcctgcgacaCAGGTCCCGAACAGCACCGGCCCGGACAACGCGACGCTGCAGATGCTGCGGAACCCGGCGATCGCGGTGGCCCTGCCCGTGGTGTACTCGCTGGTGGCGGCGGTCAGCATCCCGGGCAACCTCTTCTCTCTGTGGGTGCTGTGCCGGCGCATGGGGCCCAGATCCCCGTCGGTCATCTTCATGATCAACCTGAGCGTCACGGACCTGATGCTGGCCAGCGTGTTGCCTTTCCAAATCTACTACCATTGCAACCGCCACCACTGGGTATTCGGGGTGCTGCTTTGCAACGTGGTGACCGTGGCCTTTTACGCAAACATGTATTCCAGCATCCTCACCATGACCTGTATCAGCGTGGAGCGCTTCC…
position	WT codon	WT AA	Variant Codon	Variant AA	Variant Class	Variant Proportion (in oligo pool, within position)	Included in analysis
2	CAG	Q	GCC	A	missense	4.5%	Yes	1
2	CAG	Q	TGC	C	missense	3.9%	Yes	1
2	CAG	Q	GAC	D	missense	4.9%	Yes	1
2	CAG	Q	GAG	E	missense	4.5%	Yes	1
2	CAG	Q	TTC	F	missense	4.3%	Yes	1
2	CAG	Q	GGC	G	missense	3.9%	Yes	1
2	CAG	Q	CAC	H	missense	5.3%	Yes	1
2	CAG	Q	ATC	I	missense	5.7%	Yes	1
2	CAG	Q	AAG	K	missense	8.3%	Yes	1
2	CAG	Q	CTG	L	missense	7.6%	Yes	1
2	CAG	Q	ATG	M	missense	5.0%	Yes	1
2	CAG	Q	AAC	N	missense	4.1%	Yes	1
2	CAG	Q	CCC	P	missense	4.2%	Yes	1
2	CAG	Q	CAA	Q	synonymous	7.8%	Yes	1
2	CAG	Q	AGA	R	missense	5.1%	Yes	1
2	CAG	Q	AGC	S	missense	4.2%	Yes	1
2	CAG	Q	ACC	T	missense	3.1%	Yes	1
2	CAG	Q	GTG	V	missense	4.4%	Yes	1
2	CAG	Q	TGG	W	missense	4.6%	Yes	1
2	CAG	Q	TAC	Y	missense	4.6%	Yes	1
3	GTC	V	GCC	A	missense	8.8%	Yes	1
3	GTC	V	TGC	C	missense	4.2%	Yes	1
3	GTC	V	GAC	D	missense	7.3%	Yes	1
3	GTC	V	GAG	E	missense	3.9%	Yes	1
3	GTC	V	TTC	F	missense	6.8%	Yes	1
3	GTC	V	GGC	G	missense	5.4%	Yes	1
3	GTC	V	CAC	H	missense	4.4%	Yes	1
3	GTC	V	ATC	I	missense	7.1%	Yes	1
3	GTC	V	AAG	K	missense	3.4%	Yes	1
3	GTC	V	CTG	L	missense	4.7%	Yes	1
3	GTC	V	ATG	M	missense	4.9%	Yes	1
3	GTC	V	AAC	N	missense	4.4%	Yes	1
3	GTC	V	CCC	P	missense	4.5%	Yes	1
3	GTC	V	CAG	Q	missense	4.0%	Yes	1
3	GTC	V	AGA	R	missense	4.7%	Yes	1
3	GTC	V	AGC	S	missense	3.9%	Yes	1
3	GTC	V	ACC	T	missense	4.9%	Yes	1
3	GTC	V	GTG	V	synonymous	3.1%	Yes	1
3	GTC	V	TGG	W	missense	5.4%	Yes	1
3	GTC	V	TAC	Y	missense	4.3%	Yes	1
4	CCG	P	GCC	A	missense	3.1%	Yes	1
4	CCG	P	TGC	C	missense	3.3%	Yes	1
4	CCG	P	GAC	D	missense	3.8%	Yes	1
4	CCG	P	GAG	E	missense	4.7%	Yes	1
4	CCG	P	TTC	F	missense	4.4%	Yes	1
4	CCG	P	GGC	G	missense	4.7%	Yes	1
4	CCG	P	CAC	H	missense	4.7%	Yes	1
4	CCG	P	ATC	I	missense	3.8%	Yes	1
4	CCG	P	AAG	K	missense	5.2%	Yes	1
4	CCG	P	CTG	L	missense	8.2%	Yes	1
4	CCG	P	ATG	M	missense	5.1%	Yes	1
4	CCG	P	AAC	N	missense	3.8%	Yes	1
4	CCG	P	CCC	P	synonymous	6.6%	Yes	1
4	CCG	P	CAG	Q	missense	11.8%	Yes	1
4	CCG	P	AGA	R	missense	4.8%	Yes	1
4	CCG	P	AGC	S	missense	3.2%	Yes	1
4	CCG	P	ACC	T	missense	4.5%	Yes	1
4	CCG	P	GTG	V	missense	4.4%	Yes	1
4	CCG	P	TGG	W	missense	4.6%	Yes	1
4	CCG	P	TAC	Y	missense	5.0%	Yes	1
5	AAC	N	GCC	A	missense	3.6%	Yes	1
5	AAC	N	TGC	C	missense	3.5%	Yes	1
5	AAC	N	GAC	D	missense	6.7%	Yes	1
5	AAC	N	GAG	E	missense	4.3%	Yes	1
5	AAC	N	TTC	F	missense	4.3%	Yes	1
5	AAC	N	GGC	G	missense	1.2%	Yes	1
5	AAC	N	CAC	H	missense	5.6%	Yes	1
5	AAC	N	ATC	I	missense	7.8%	Yes	1
5	AAC	N	AAG	K	missense	4.7%	Yes	1
5	AAC	N	CTG	L	missense	4.5%	Yes	1
5	AAC	N	ATG	M	missense	4.4%	Yes	1
5	AAC	N	AAT	N	synonymous	8.1%	Yes	1
5	AAC	N	CCC	P	missense	4.0%	Yes	1
5	AAC	N	CAG	Q	missense	3.4%	Yes	1
5	AAC	N	AGA	R	missense	4.6%	Yes	1
5	AAC	N	AGC	S	missense	9.7%	Yes	1
5	AAC	N	ACC	T	missense	5.7%	Yes	1
5	AAC	N	GTG	V	missense	3.9%	Yes	1
5	AAC	N	TGG	W	missense	4.4%	Yes	1
5	AAC	N	TAC	Y	missense	5.6%	Yes	1
6	AGC	S	GCC	A	missense	4.2%	Yes	1
6	AGC	S	TGC	C	missense	7.0%	Yes	1
6	AGC	S	GAC	D	missense	4.4%	Yes	1
6	AGC	S	GAG	E	missense	3.6%	Yes	1
6	AGC	S	TTC	F	missense	3.8%	Yes	1
6	AGC	S	GGC	G	missense	7.0%	Yes	1
6	AGC	S	CAC	H	missense	3.9%	Yes	1
6	AGC	S	ATC	I	missense	7.1%	Yes	1
6	AGC	S	AAG	K	missense	3.9%	Yes	1
6	AGC	S	CTG	L	missense	4.5%	Yes	1
6	AGC	S	ATG	M	missense	4.0%	Yes	1
6	AGC	S	AAC	N	missense	8.6%	Yes	1
6	AGC	S	CCC	P	missense	4.5%	Yes	1
6	AGC	S	CAG	Q	missense	4.6%	Yes	1
6	AGC	S	AGA	R	missense	10.2%	Yes	1
6	AGC	S	TCC	S	synonymous	3.5%	Yes	1
6	AGC	S	ACC	T	missense	3.7%	Yes	1
6	AGC	S	GTG	V	missense	3.6%	Yes	1
6	AGC	S	TGG	W	missense	3.6%	Yes	1
6	AGC	S	TAC	Y	missense	4.1%	Yes	1
7	ACC	T	GCC	A	missense	11.3%	Yes	1
7	ACC	T	TGC	C	missense	3.6%	Yes	1
7	ACC	T	GAC	D	missense	3.5%	Yes	1
7	ACC	T	GAG	E	missense	3.6%	Yes	1
7	ACC	T	TTC	F	missense	4.0%	Yes	1
7	ACC	T	GGC	G	missense	3.5%	Yes	1
7	ACC	T	CAC	H	missense	3.9%	Yes	1
7	ACC	T	ATC	I	missense	6.3%	Yes	1
7	ACC	T	AAG	K	missense	4.1%	Yes	1
7	ACC	T	CTG	L	missense	4.5%	Yes	1
7	ACC	T	ATG	M	missense	4.7%	Yes	1
7	ACC	T	AAC	N	missense	5.8%	Yes	1
7	ACC	T	CCC	P	missense	7.1%	Yes	1
7	ACC	T	CAG	Q	missense	3.2%	Yes	1
7	ACC	T	AGA	R	missense	5.2%	Yes	1
7	ACC	T	AGC	S	missense	5.0%	Yes	1
7	ACC	T	ACA	T	synonymous	8.3%	Yes	1
7	ACC	T	GTG	V	missense	4.8%	Yes	1
7	ACC	T	TGG	W	missense	3.9%	Yes	1
7	ACC	T	TAC	Y	missense	3.8%	Yes	1
8	GGC	G	GCC	A	missense	5.0%	Yes	1
8	GGC	G	TGC	C	missense	7.3%	Yes	1
8	GGC	G	GAC	D	missense	12.0%	Yes	1
8	GGC	G	GAG	E	missense	4.0%	Yes	1
8	GGC	G	TTC	F	missense	4.9%	Yes	1
8	GGC	G	GGA	G	synonymous	7.8%	Yes	1
8	GGC	G	CAC	H	missense	4.0%	Yes	1
8	GGC	G	ATC	I	missense	4.3%	Yes	1
8	GGC	G	AAG	K	missense	3.9%	Yes	1
8	GGC	G	CTG	L	missense	3.0%	Yes	1
8	GGC	G	ATG	M	missense	3.3%	Yes	1
8	GGC	G	AAC	N	missense	4.0%	Yes	1
8	GGC	G	CCC	P	missense	5.1%	Yes	1
8	GGC	G	CAG	Q	missense	3.7%	Yes	1
8	GGC	G	AGA	R	missense	4.1%	Yes	1
8	GGC	G	AGC	S	missense	8.8%	Yes	1
8	GGC	G	ACC	T	missense	4.2%	Yes	1
8	GGC	G	GTG	V	missense	3.4%	Yes	1
8	GGC	G	TGG	W	missense	3.4%	Yes	1
8	GGC	G	TAC	Y	missense	3.9%	Yes	1
9	CCG	P	GCC	A	missense	3.9%	Yes	1
9	CCG	P	TGC	C	missense	3.3%	Yes	1
9	CCG	P	GAC	D	missense	4.8%	Yes	1
9	CCG	P	GAG	E	missense	4.1%	Yes	1
9	CCG	P	TTC	F	missense	5.1%	Yes	1
9	CCG	P	GGC	G	missense	2.3%	Yes	1
9	CCG	P	CAC	H	missense	6.0%	Yes	1
9	CCG	P	ATC	I	missense	4.5%	Yes	1
9	CCG	P	AAG	K	missense	5.3%	Yes	1
9	CCG	P	CTG	L	missense	10.3%	Yes	1
9	CCG	P	ATG	M	missense	5.9%	Yes	1
9	CCG	P	AAC	N	missense	5.8%	Yes	1
9	CCG	P	CCC	P	synonymous	5.8%	Yes	1
9	CCG	P	CAG	Q	missense	9.8%	Yes	1
9	CCG	P	AGA	R	missense	4.7%	Yes	1
9	CCG	P	AGC	S	missense	0.6%	Yes	1
9	CCG	P	ACC	T	missense	3.7%	Yes	1
9	CCG	P	GTG	V	missense	4.6%	Yes	1
9	CCG	P	TGG	W	missense	4.4%	Yes	1
9	CCG	P	TAC	Y	missense	5.2%	Yes	1
10	GAC	D	GCC	A	missense	3.7%	Yes	1
10	GAC	D	TGC	C	missense	3.1%	Yes	1
10	GAC	D	GAT	D	synonymous	11.4%	Yes	1
10	GAC	D	GAG	E	missense	5.3%	Yes	1
10	GAC	D	TTC	F	missense	3.5%	Yes	1
10	GAC	D	GGC	G	missense	7.2%	Yes	1
10	GAC	D	CAC	H	missense	4.2%	Yes	1
10	GAC	D	ATC	I	missense	4.6%	Yes	1
10	GAC	D	AAG	K	missense	4.1%	Yes	1
10	GAC	D	CTG	L	missense	2.5%	Yes	1
10	GAC	D	ATG	M	missense	5.1%	Yes	1
10	GAC	D	AAC	N	missense	10.8%	Yes	1
10	GAC	D	CCC	P	missense	3.0%	Yes	1
10	GAC	D	CAG	Q	missense	2.9%	Yes	1
10	GAC	D	AGA	R	missense	4.7%	Yes	1
10	GAC	D	AGC	S	missense	3.7%	Yes	1
10	GAC	D	ACC	T	missense	4.3%	Yes	1
10	GAC	D	GTG	V	missense	4.3%	Yes	1
10	GAC	D	TGG	W	missense	3.8%	Yes	1
10	GAC	D	TAC	Y	missense	7.9%	Yes	1
11	AAC	N	GCC	A	missense	2.1%	Yes	1
11	AAC	N	TGC	C	missense	4.1%	Yes	1
11	AAC	N	GAC	D	missense	7.5%	Yes	1
11	AAC	N	GAG	E	missense	4.4%	Yes	1
11	AAC	N	TTC	F	missense	4.3%	Yes	1
11	AAC	N	GGC	G	missense	3.8%	Yes	1
11	AAC	N	CAC	H	missense	3.6%	Yes	1
11	AAC	N	ATC	I	missense	8.3%	Yes	1
11	AAC	N	AAG	K	missense	5.5%	Yes	1
11	AAC	N	CTG	L	missense	4.2%	Yes	1
11	AAC	N	ATG	M	missense	3.6%	Yes	1
11	AAC	N	AAT	N	synonymous	11.6%	Yes	1
11	AAC	N	CCC	P	missense	2.8%	Yes	1
11	AAC	N	CAG	Q	missense	4.1%	Yes	1
11	AAC	N	AGA	R	missense	4.2%	Yes	1
11	AAC	N	AGC	S	missense	8.0%	Yes	1
11	AAC	N	ACC	T	missense	3.6%	Yes	1
11	AAC	N	GTG	V	missense	4.5%	Yes	1
11	AAC	N	TGG	W	missense	3.0%	Yes	1
11	AAC	N	TAC	Y	missense	6.6%	Yes	1
12	GCG	A	GCC	A	synonymous	6.4%	Yes	1
12	GCG	A	TGC	C	missense	5.2%	Yes	1
12	GCG	A	GAC	D	missense	4.3%	Yes	1
12	GCG	A	GAG	E	missense	9.2%	Yes	1
12	GCG	A	TTC	F	missense	5.1%	Yes	1
12	GCG	A	GGC	G	missense	3.9%	Yes	1
12	GCG	A	CAC	H	missense	4.5%	Yes	1
12	GCG	A	ATC	I	missense	4.5%	Yes	1
12	GCG	A	AAG	K	missense	3.5%	Yes	1
12	GCG	A	CTG	L	missense	4.5%	Yes	1
12	GCG	A	ATG	M	missense	5.1%	Yes	1
12	GCG	A	AAC	N	missense	3.5%	Yes	1
12	GCG	A	CCC	P	missense	4.3%	Yes	1
12	GCG	A	CAG	Q	missense	5.3%	Yes	1
12	GCG	A	AGA	R	missense	4.3%	Yes	1
12	GCG	A	AGC	S	missense	3.8%	Yes	1
12	GCG	A	ACC	T	missense	3.5%	Yes	1
12	GCG	A	GTG	V	missense	10.6%	Yes	1
12	GCG	A	TGG	W	missense	4.1%	Yes	1
12	GCG	A	TAC	Y	missense	4.3%	Yes	1
13	ACG	T	GCC	A	missense	3.2%	Yes	1
13	ACG	T	TGC	C	missense	3.9%	Yes	1
13	ACG	T	GAC	D	missense	4.7%	Yes	1
13	ACG	T	GAG	E	missense	4.6%	Yes	1
13	ACG	T	TTC	F	missense	4.4%	Yes	1
13	ACG	T	GGC	G	missense	1.2%	Yes	1
13	ACG	T	CAC	H	missense	4.2%	Yes	1
13	ACG	T	ATC	I	missense	4.6%	Yes	1
13	ACG	T	AAG	K	missense	8.7%	Yes	1
13	ACG	T	CTG	L	missense	4.8%	Yes	1
13	ACG	T	ATG	M	missense	9.2%	Yes	1
13	ACG	T	AAC	N	missense	5.9%	Yes	1
13	ACG	T	CCC	P	missense	4.6%	Yes	1
13	ACG	T	CAG	Q	missense	3.4%	Yes	1
13	ACG	T	AGA	R	missense	5.9%	Yes	1
13	ACG	T	AGC	S	missense	4.2%	Yes	1
13	ACG	T	ACC	T	synonymous	6.4%	Yes	1
13	ACG	T	GTG	V	missense	4.1%	Yes	1
13	ACG	T	TGG	W	missense	6.5%	Yes	1
13	ACG	T	TAC	Y	missense	5.3%	Yes	1
14	CTG	L	GCC	A	missense	4.3%	Yes	1
14	CTG	L	TGC	C	missense	5.1%	Yes	1
14	CTG	L	GAC	D	missense	4.5%	Yes	1
14	CTG	L	GAG	E	missense	4.9%	Yes	1
14	CTG	L	TTC	F	missense	5.5%	Yes	1
14	CTG	L	GGC	G	missense	3.2%	Yes	1
14	CTG	L	CAC	H	missense	3.3%	Yes	1
14	CTG	L	ATC	I	missense	5.2%	Yes	1
14	CTG	L	AAG	K	missense	5.2%	Yes	1
14	CTG	L	CTC	L	synonymous	4.9%	Yes	1
14	CTG	L	ATG	M	missense	8.5%	Yes	1
14	CTG	L	AAC	N	missense	4.9%	Yes	1
14	CTG	L	CCC	P	missense	3.7%	Yes	1
14	CTG	L	CAG	Q	missense	6.2%	Yes	1
14	CTG	L	AGA	R	missense	5.7%	Yes	1
14	CTG	L	AGC	S	missense	3.7%	Yes	1
14	CTG	L	ACC	T	missense	4.3%	Yes	1
14	CTG	L	GTG	V	missense	6.3%	Yes	1
14	CTG	L	TGG	W	missense	5.6%	Yes	1
14	CTG	L	TAC	Y	missense	5.3%	Yes	1
15	CAG	Q	GCC	A	missense	2.9%	Yes	1
15	CAG	Q	TGC	C	missense	4.4%	Yes	1
15	CAG	Q	GAC	D	missense	4.2%	Yes	1
15	CAG	Q	GAG	E	missense	6.1%	Yes	1
15	CAG	Q	TTC	F	missense	4.4%	Yes	1
15	CAG	Q	GGC	G	missense	4.1%	Yes	1
15	CAG	Q	CAC	H	missense	5.0%	Yes	1
15	CAG	Q	ATC	I	missense	4.1%	Yes	1
15	CAG	Q	AAG	K	missense	7.8%	Yes	1
15	CAG	Q	CTG	L	missense	9.1%	Yes	1
15	CAG	Q	ATG	M	missense	4.4%	Yes	1
15	CAG	Q	AAC	N	missense	4.1%	Yes	1
15	CAG	Q	CCC	P	missense	4.4%	Yes	1
15	CAG	Q	CAA	Q	synonymous	6.4%	Yes	1
15	CAG	Q	AGA	R	missense	4.8%	Yes	1
15	CAG	Q	AGC	S	missense	4.8%	Yes	1
15	CAG	Q	ACC	T	missense	4.1%	Yes	1
15	CAG	Q	GTG	V	missense	4.9%	Yes	1
15	CAG	Q	TGG	W	missense	5.2%	Yes	1
15	CAG	Q	TAC	Y	missense	4.8%	Yes	1
16	ATG	M	GCC	A	missense	4.8%	Yes	1
16	ATG	M	TGC	C	missense	4.5%	Yes	1
16	ATG	M	GAC	D	missense	4.1%	Yes	1
16	ATG	M	GAG	E	missense	4.5%	Yes	1
16	ATG	M	TTC	F	missense	2.0%	Yes	1
16	ATG	M	GGC	G	missense	4.6%	Yes	1
16	ATG	M	CAC	H	missense	5.1%	Yes	1
16	ATG	M	ATC	I	missense	6.0%	Yes	1
16	ATG	M	AAG	K	missense	7.5%	Yes	1
16	ATG	M	CTG	L	missense	7.9%	Yes	1
16	ATG	M	ATG	M	WT	0.0%	No	0
16	ATG	M	AAC	N	missense	5.5%	Yes	1
16	ATG	M	CCC	P	missense	4.6%	Yes	1
16	ATG	M	CAG	Q	missense	4.3%	Yes	1
16	ATG	M	AGA	R	missense	5.9%	Yes	1
16	ATG	M	AGC	S	missense	5.1%	Yes	1
16	ATG	M	ACC	T	missense	4.9%	Yes	1
16	ATG	M	GTG	V	missense	9.3%	Yes	1
16	ATG	M	TGG	W	missense	5.1%	Yes	1
16	ATG	M	TAC	Y	missense	4.3%	Yes	1
17	CTG	L	GCC	A	missense	4.6%	Yes	1
17	CTG	L	TGC	C	missense	4.5%	Yes	1
17	CTG	L	GAC	D	missense	4.3%	Yes	1
17	CTG	L	GAG	E	missense	5.4%	Yes	1
17	CTG	L	TTC	F	missense	4.2%	Yes	1
17	CTG	L	GGC	G	missense	4.4%	Yes	1
17	CTG	L	CAC	H	missense	3.9%	Yes	1
17	CTG	L	ATC	I	missense	4.5%	Yes	1
17	CTG	L	AAG	K	missense	5.3%	Yes	1
17	CTG	L	CTC	L	synonymous	5.3%	Yes	1
17	CTG	L	ATG	M	missense	8.7%	Yes	1
17	CTG	L	AAC	N	missense	5.1%	Yes	1
17	CTG	L	CCC	P	missense	4.0%	Yes	1
17	CTG	L	CAG	Q	missense	7.6%	Yes	1
17	CTG	L	AGA	R	missense	4.4%	Yes	1
17	CTG	L	AGC	S	missense	3.9%	Yes	1
17	CTG	L	ACC	T	missense	4.0%	Yes	1
17	CTG	L	GTG	V	missense	5.6%	Yes	1
17	CTG	L	TGG	W	missense	5.3%	Yes	1
17	CTG	L	TAC	Y	missense	5.1%	Yes	1
18	CGG	R	GCC	A	missense	3.6%	Yes	1
18	CGG	R	TGC	C	missense	4.3%	Yes	1
18	CGG	R	GAC	D	missense	3.5%	Yes	1
18	CGG	R	GAG	E	missense	3.8%	Yes	1
18	CGG	R	TTC	F	missense	3.6%	Yes	1
18	CGG	R	GGC	G	missense	3.9%	Yes	1
18	CGG	R	CAC	H	missense	3.4%	Yes	1
18	CGG	R	ATC	I	missense	4.1%	Yes	1
18	CGG	R	AAG	K	missense	4.7%	Yes	1
18	CGG	R	CTG	L	missense	9.7%	Yes	1
18	CGG	R	ATG	M	missense	4.4%	Yes	1
18	CGG	R	AAC	N	missense	3.7%	Yes	1
18	CGG	R	CCC	P	missense	3.5%	Yes	1
18	CGG	R	CAG	Q	missense	8.1%	Yes	1
18	CGG	R	AGA	R	synonymous	4.5%	Yes	1
18	CGG	R	AGC	S	missense	4.2%	Yes	1
18	CGG	R	ACC	T	missense	3.5%	Yes	1
18	CGG	R	GTG	V	missense	4.9%	Yes	1
18	CGG	R	TGG	W	missense	14.9%	Yes	1
18	CGG	R	TAC	Y	missense	3.8%	Yes	1
19	AAC	N	GCC	A	missense	3.0%	Yes	1
19	AAC	N	TGC	C	missense	3.4%	Yes	1
19	AAC	N	GAC	D	missense	5.3%	Yes	1
19	AAC	N	GAG	E	missense	2.7%	Yes	1
19	AAC	N	TTC	F	missense	3.7%	Yes	1
19	AAC	N	GGC	G	missense	2.8%	Yes	1
19	AAC	N	CAC	H	missense	3.8%	Yes	1
19	AAC	N	ATC	I	missense	25.3%	Yes	1
19	AAC	N	AAG	K	missense	3.8%	Yes	1
19	AAC	N	CTG	L	missense	3.0%	Yes	1
19	AAC	N	ATG	M	missense	3.7%	Yes	1
19	AAC	N	AAT	N	synonymous	7.0%	Yes	1
19	AAC	N	CCC	P	missense	2.5%	Yes	1
19	AAC	N	CAG	Q	missense	3.5%	Yes	1
19	AAC	N	AGA	R	missense	4.0%	Yes	1
19	AAC	N	AGC	S	missense	7.1%	Yes	1
19	AAC	N	ACC	T	missense	4.6%	Yes	1
19	AAC	N	GTG	V	missense	3.1%	Yes	1
19	AAC	N	TGG	W	missense	3.2%	Yes	1
19	AAC	N	TAC	Y	missense	4.5%	Yes	1
20	CCG	P	GCC	A	missense	3.2%	Yes	1
20	CCG	P	TGC	C	missense	3.7%	Yes	1
20	CCG	P	GAC	D	missense	3.8%	Yes	1
20	CCG	P	GAG	E	missense	4.7%	Yes	1
20	CCG	P	TTC	F	missense	4.4%	Yes	1
20	CCG	P	GGC	G	missense	3.9%	Yes	1
20	CCG	P	CAC	H	missense	4.3%	Yes	1
20	CCG	P	ATC	I	missense	4.1%	Yes	1
20	CCG	P	AAG	K	missense	5.5%	Yes	1
20	CCG	P	CTG	L	missense	12.8%	Yes	1
20	CCG	P	ATG	M	missense	5.6%	Yes	1
20	CCG	P	AAC	N	missense	4.4%	Yes	1
20	CCG	P	CCC	P	synonymous	5.5%	Yes	1
20	CCG	P	CAG	Q	missense	10.1%	Yes	1
20	CCG	P	AGA	R	missense	4.5%	Yes	1
20	CCG	P	AGC	S	missense	4.1%	Yes	1
20	CCG	P	ACC	T	missense	1.9%	Yes	1
20	CCG	P	GTG	V	missense	5.2%	Yes	1
20	CCG	P	TGG	W	missense	4.3%	Yes	1
20	CCG	P	TAC	Y	missense	4.0%	Yes	1
21	GCG	A	GCC	A	synonymous	5.5%	Yes	1
21	GCG	A	TGC	C	missense	4.6%	Yes	1
21	GCG	A	GAC	D	missense	4.8%	Yes	1
21	GCG	A	GAG	E	missense	9.7%	Yes	1
21	GCG	A	TTC	F	missense	5.0%	Yes	1
21	GCG	A	GGC	G	missense	3.1%	Yes	1
21	GCG	A	CAC	H	missense	3.1%	Yes	1
21	GCG	A	ATC	I	missense	4.3%	Yes	1
21	GCG	A	AAG	K	missense	5.1%	Yes	1
21	GCG	A	CTG	L	missense	2.6%	Yes	1
21	GCG	A	ATG	M	missense	5.4%	Yes	1
21	GCG	A	AAC	N	missense	4.0%	Yes	1
21	GCG	A	CCC	P	missense	3.3%	Yes	1
21	GCG	A	CAG	Q	missense	3.1%	Yes	1
21	GCG	A	AGA	R	missense	5.2%	Yes	1
21	GCG	A	AGC	S	missense	3.4%	Yes	1
21	GCG	A	ACC	T	missense	4.9%	Yes	1
21	GCG	A	GTG	V	missense	14.5%	Yes	1
21	GCG	A	TGG	W	missense	4.0%	Yes	1
21	GCG	A	TAC	Y	missense	4.3%	Yes	1
22	ATC	I	GCC	A	missense	3.7%	Yes	1
22	ATC	I	TGC	C	missense	3.5%	Yes	1
22	ATC	I	GAC	D	missense	4.8%	Yes	1
22	ATC	I	GAG	E	missense	4.0%	Yes	1
22	ATC	I	TTC	F	missense	6.3%	Yes	1
22	ATC	I	GGC	G	missense	3.3%	Yes	1
22	ATC	I	CAC	H	missense	4.3%	Yes	1
22	ATC	I	ATT	I	synonymous	11.3%	Yes	1
22	ATC	I	AAG	K	missense	4.4%	Yes	1
22	ATC	I	CTG	L	missense	4.3%	Yes	1
22	ATC	I	ATG	M	missense	5.3%	Yes	1
22	ATC	I	AAC	N	missense	7.5%	Yes	1
22	ATC	I	CCC	P	missense	3.7%	Yes	1
22	ATC	I	CAG	Q	missense	3.0%	Yes	1
22	ATC	I	AGA	R	missense	5.1%	Yes	1
22	ATC	I	AGC	S	missense	4.7%	Yes	1
22	ATC	I	ACC	T	missense	8.7%	Yes	1
22	ATC	I	GTG	V	missense	4.2%	Yes	1
22	ATC	I	TGG	W	missense	3.1%	Yes	1
22	ATC	I	TAC	Y	missense	4.9%	Yes	1
23	GCG	A	GCC	A	synonymous	3.7%	Yes	1
23	GCG	A	TGC	C	missense	3.8%	Yes	1
23	GCG	A	GAC	D	missense	4.0%	Yes	1
23	GCG	A	GAG	E	missense	8.7%	Yes	1
23	GCG	A	TTC	F	missense	3.9%	Yes	1
23	GCG	A	GGC	G	missense	5.0%	Yes	1
23	GCG	A	CAC	H	missense	4.1%	Yes	1
23	GCG	A	ATC	I	missense	4.9%	Yes	1
23	GCG	A	AAG	K	missense	4.8%	Yes	1
23	GCG	A	CTG	L	missense	4.4%	Yes	1
23	GCG	A	ATG	M	missense	4.9%	Yes	1
23	GCG	A	AAC	N	missense	3.9%	Yes	1
23	GCG	A	CCC	P	missense	4.2%	Yes	1
23	GCG	A	CAG	Q	missense	5.0%	Yes	1
23	GCG	A	AGA	R	missense	6.2%	Yes	1
23	GCG	A	AGC	S	missense	4.1%	Yes	1
23	GCG	A	ACC	T	missense	4.6%	Yes	1
23	GCG	A	GTG	V	missense	10.6%	Yes	1
23	GCG	A	TGG	W	missense	4.7%	Yes	1
23	GCG	A	TAC	Y	missense	4.5%	Yes	1
24	GTG	V	GCC	A	missense	4.4%	Yes	1
24	GTG	V	TGC	C	missense	4.2%	Yes	1
24	GTG	V	GAC	D	missense	4.9%	Yes	1
24	GTG	V	GAG	E	missense	9.7%	Yes	1
24	GTG	V	TTC	F	missense	4.6%	Yes	1
24	GTG	V	GGC	G	missense	3.4%	Yes	1
24	GTG	V	CAC	H	missense	4.5%	Yes	1
24	GTG	V	ATC	I	missense	3.5%	Yes	1
24	GTG	V	AAG	K	missense	4.6%	Yes	1
24	GTG	V	CTG	L	missense	6.6%	Yes	1
24	GTG	V	ATG	M	missense	9.5%	Yes	1
24	GTG	V	AAC	N	missense	4.5%	Yes	1
24	GTG	V	CCC	P	missense	3.9%	Yes	1
24	GTG	V	CAG	Q	missense	4.9%	Yes	1
24	GTG	V	AGA	R	missense	4.8%	Yes	1
24	GTG	V	AGC	S	missense	4.7%	Yes	1
24	GTG	V	ACC	T	missense	2.2%	Yes	1
24	GTG	V	GTC	V	synonymous	5.4%	Yes	1
24	GTG	V	TGG	W	missense	4.8%	Yes	1
24	GTG	V	TAC	Y	missense	4.9%	Yes	1
25	GCC	A	GCT	A	synonymous	13.9%	Yes	1
25	GCC	A	TGC	C	missense	3.6%	Yes	1
25	GCC	A	GAC	D	missense	7.8%	Yes	1
25	GCC	A	GAG	E	missense	4.6%	Yes	1
25	GCC	A	TTC	F	missense	3.7%	Yes	1
25	GCC	A	GGC	G	missense	6.5%	Yes	1
25	GCC	A	CAC	H	missense	4.2%	Yes	1
25	GCC	A	ATC	I	missense	3.7%	Yes	1
25	GCC	A	AAG	K	missense	3.8%	Yes	1
25	GCC	A	CTG	L	missense	4.1%	Yes	1
25	GCC	A	ATG	M	missense	3.7%	Yes	1
25	GCC	A	AAC	N	missense	4.5%	Yes	1
25	GCC	A	CCC	P	missense	4.3%	Yes	1
25	GCC	A	CAG	Q	missense	4.2%	Yes	1
25	GCC	A	AGA	R	missense	3.7%	Yes	1
25	GCC	A	AGC	S	missense	3.7%	Yes	1
25	GCC	A	ACC	T	missense	9.7%	Yes	1
25	GCC	A	GTG	V	missense	3.7%	Yes	1
25	GCC	A	TGG	W	missense	3.2%	Yes	1
25	GCC	A	TAC	Y	missense	3.6%	Yes	1
26	CTG	L	GCC	A	missense	3.8%	Yes	1
26	CTG	L	TGC	C	missense	4.3%	Yes	1
26	CTG	L	GAC	D	missense	4.6%	Yes	1
26	CTG	L	GAG	E	missense	5.9%	Yes	1
26	CTG	L	TTC	F	missense	4.1%	Yes	1
26	CTG	L	GGC	G	missense	4.1%	Yes	1
26	CTG	L	CAC	H	missense	4.9%	Yes	1
26	CTG	L	ATC	I	missense	3.7%	Yes	1
26	CTG	L	AAG	K	missense	4.9%	Yes	1
26	CTG	L	CTC	L	synonymous	4.2%	Yes	1
26	CTG	L	ATG	M	missense	10.4%	Yes	1
26	CTG	L	AAC	N	missense	4.9%	Yes	1
26	CTG	L	CCC	P	missense	5.1%	Yes	1
26	CTG	L	CAG	Q	missense	7.8%	Yes	1
26	CTG	L	AGA	R	missense	5.7%	Yes	1
26	CTG	L	AGC	S	missense	4.1%	Yes	1
26	CTG	L	ACC	T	missense	4.1%	Yes	1
26	CTG	L	GTG	V	missense	4.7%	Yes	1
26	CTG	L	TGG	W	missense	4.0%	Yes	1
26	CTG	L	TAC	Y	missense	4.4%	Yes	1
27	CCC	P	GCC	A	missense	5.6%	Yes	1
27	CCC	P	TGC	C	missense	4.2%	Yes	1
27	CCC	P	GAC	D	missense	5.2%	Yes	1
27	CCC	P	GAG	E	missense	4.0%	Yes	1
27	CCC	P	TTC	F	missense	4.1%	Yes	1
27	CCC	P	GGC	G	missense	4.0%	Yes	1
27	CCC	P	CAC	H	missense	7.5%	Yes	1
27	CCC	P	ATC	I	missense	3.8%	Yes	1
27	CCC	P	AAG	K	missense	4.3%	Yes	1
27	CCC	P	CTG	L	missense	3.5%	Yes	1
27	CCC	P	ATG	M	missense	4.7%	Yes	1
27	CCC	P	AAC	N	missense	4.7%	Yes	1
27	CCC	P	CCT	P	synonymous	10.1%	Yes	1
27	CCC	P	CAG	Q	missense	4.5%	Yes	1
27	CCC	P	AGA	R	missense	5.0%	Yes	1
27	CCC	P	AGC	S	missense	4.8%	Yes	1
27	CCC	P	ACC	T	missense	7.7%	Yes	1
27	CCC	P	GTG	V	missense	4.3%	Yes	1
27	CCC	P	TGG	W	missense	4.2%	Yes	1
27	CCC	P	TAC	Y	missense	3.9%	Yes	1
28	GTG	V	GCC	A	missense	1.9%	Yes	1
28	GTG	V	TGC	C	missense	4.2%	Yes	1
28	GTG	V	GAC	D	missense	5.1%	Yes	1
28	GTG	V	GAG	E	missense	8.1%	Yes	1
28	GTG	V	TTC	F	missense	5.6%	Yes	1
28	GTG	V	GGC	G	missense	4.2%	Yes	1
28	GTG	V	CAC	H	missense	4.0%	Yes	1
28	GTG	V	ATC	I	missense	5.7%	Yes	1
28	GTG	V	AAG	K	missense	6.5%	Yes	1
28	GTG	V	CTG	L	missense	5.0%	Yes	1
28	GTG	V	ATG	M	missense	10.9%	Yes	1
28	GTG	V	AAC	N	missense	5.3%	Yes	1
28	GTG	V	CCC	P	missense	2.7%	Yes	1
28	GTG	V	CAG	Q	missense	5.1%	Yes	1
28	GTG	V	AGA	R	missense	5.3%	Yes	1
28	GTG	V	AGC	S	missense	2.5%	Yes	1
28	GTG	V	ACC	T	missense	1.8%	Yes	1
28	GTG	V	GTC	V	synonymous	6.3%	Yes	1
28	GTG	V	TGG	W	missense	4.7%	Yes	1
28	GTG	V	TAC	Y	missense	5.3%	Yes	1
29	GTG	V	GCC	A	missense	4.1%	Yes	1
29	GTG	V	TGC	C	missense	3.6%	Yes	1
29	GTG	V	GAC	D	missense	4.6%	Yes	1
29	GTG	V	GAG	E	missense	8.1%	Yes	1
29	GTG	V	TTC	F	missense	4.6%	Yes	1
29	GTG	V	GGC	G	missense	4.1%	Yes	1
29	GTG	V	CAC	H	missense	3.7%	Yes	1
29	GTG	V	ATC	I	missense	4.7%	Yes	1
29	GTG	V	AAG	K	missense	5.8%	Yes	1
29	GTG	V	CTG	L	missense	5.7%	Yes	1
29	GTG	V	ATG	M	missense	8.9%	Yes	1
29	GTG	V	AAC	N	missense	4.9%	Yes	1
29	GTG	V	CCC	P	missense	3.0%	Yes	1
29	GTG	V	CAG	Q	missense	5.3%	Yes	1
29	GTG	V	AGA	R	missense	6.0%	Yes	1
29	GTG	V	AGC	S	missense	3.9%	Yes	1
29	GTG	V	ACC	T	missense	4.3%	Yes	1
29	GTG	V	GTC	V	synonymous	4.8%	Yes	1
29	GTG	V	TGG	W	missense	4.4%	Yes	1
29	GTG	V	TAC	Y	missense	5.4%	Yes	1
30	TAC	Y	GCC	A	missense	3.1%	Yes	1
30	TAC	Y	TGC	C	missense	7.1%	Yes	1
30	TAC	Y	GAC	D	missense	4.8%	Yes	1
30	TAC	Y	GAG	E	missense	5.0%	Yes	1
30	TAC	Y	TTC	F	missense	5.5%	Yes	1
30	TAC	Y	GGC	G	missense	3.8%	Yes	1
30	TAC	Y	CAC	H	missense	7.3%	Yes	1
30	TAC	Y	ATC	I	missense	4.6%	Yes	1
30	TAC	Y	AAG	K	missense	5.3%	Yes	1
30	TAC	Y	CTG	L	missense	2.8%	Yes	1
30	TAC	Y	ATG	M	missense	5.4%	Yes	1
30	TAC	Y	AAC	N	missense	6.8%	Yes	1
30	TAC	Y	CCC	P	missense	3.3%	Yes	1
30	TAC	Y	CAG	Q	missense	3.9%	Yes	1
30	TAC	Y	AGA	R	missense	5.2%	Yes	1
30	TAC	Y	AGC	S	missense	4.5%	Yes	1
30	TAC	Y	ACC	T	missense	3.5%	Yes	1
30	TAC	Y	GTG	V	missense	3.8%	Yes	1
30	TAC	Y	TGG	W	missense	4.5%	Yes	1
30	TAC	Y	TAT	Y	synonymous	9.7%	Yes	1
31	TCG	S	GCC	A	missense	5.6%	Yes	1
31	TCG	S	TGC	C	missense	5.4%	Yes	1
31	TCG	S	GAC	D	missense	5.6%	Yes	1
31	TCG	S	GAG	E	missense	6.2%	Yes	1
31	TCG	S	TTC	F	missense	4.5%	Yes	1
31	TCG	S	GGC	G	missense	4.1%	Yes	1
31	TCG	S	CAC	H	missense	4.4%	Yes	1
31	TCG	S	ATC	I	missense	4.7%	Yes	1
31	TCG	S	AAG	K	missense	5.8%	Yes	1
31	TCG	S	CTG	L	missense	4.2%	Yes	1
31	TCG	S	ATG	M	missense	5.3%	Yes	1
31	TCG	S	AAC	N	missense	5.1%	Yes	1
31	TCG	S	CCC	P	missense	4.4%	Yes	1
31	TCG	S	CAG	Q	missense	5.9%	Yes	1
31	TCG	S	AGA	R	missense	5.6%	Yes	1
31	TCG	S	AGC	S	synonymous	4.2%	Yes	1
31	TCG	S	ACC	T	missense	4.6%	Yes	1
31	TCG	S	GTG	V	missense	4.8%	Yes	1
31	TCG	S	TGG	W	missense	5.4%	Yes	1
31	TCG	S	TAC	Y	missense	4.4%	Yes	1
32	CTG	L	GCC	A	missense	2.8%	Yes	1
32	CTG	L	TGC	C	missense	4.4%	Yes	1
32	CTG	L	GAC	D	missense	3.7%	Yes	1
32	CTG	L	GAG	E	missense	5.6%	Yes	1
32	CTG	L	TTC	F	missense	5.2%	Yes	1
32	CTG	L	GGC	G	missense	2.9%	Yes	1
32	CTG	L	CAC	H	missense	2.7%	Yes	1
32	CTG	L	ATC	I	missense	5.1%	Yes	1
32	CTG	L	AAG	K	missense	6.8%	Yes	1
32	CTG	L	CTC	L	synonymous	6.9%	Yes	1
32	CTG	L	ATG	M	missense	10.5%	Yes	1
32	CTG	L	AAC	N	missense	5.4%	Yes	1
32	CTG	L	CCC	P	missense	1.8%	Yes	1
32	CTG	L	CAG	Q	missense	7.5%	Yes	1
32	CTG	L	AGA	R	missense	5.4%	Yes	1
32	CTG	L	AGC	S	missense	4.3%	Yes	1
32	CTG	L	ACC	T	missense	2.4%	Yes	1
32	CTG	L	GTG	V	missense	6.1%	Yes	1
32	CTG	L	TGG	W	missense	5.7%	Yes	1
32	CTG	L	TAC	Y	missense	4.7%	Yes	1
33	GTG	V	GCC	A	missense	3.5%	Yes	1
33	GTG	V	TGC	C	missense	4.7%	Yes	1
33	GTG	V	GAC	D	missense	5.1%	Yes	1
33	GTG	V	GAG	E	missense	10.7%	Yes	1
33	GTG	V	TTC	F	missense	5.0%	Yes	1
33	GTG	V	GGC	G	missense	4.5%	Yes	1
33	GTG	V	CAC	H	missense	4.8%	Yes	1
33	GTG	V	ATC	I	missense	4.4%	Yes	1
33	GTG	V	AAG	K	missense	5.8%	Yes	1
33	GTG	V	CTG	L	missense	4.8%	Yes	1
33	GTG	V	ATG	M	missense	9.4%	Yes	1
33	GTG	V	AAC	N	missense	4.7%	Yes	1
33	GTG	V	CCC	P	missense	2.5%	Yes	1
33	GTG	V	CAG	Q	missense	4.1%	Yes	1
33	GTG	V	AGA	R	missense	5.4%	Yes	1
33	GTG	V	AGC	S	missense	3.5%	Yes	1
33	GTG	V	ACC	T	missense	0.6%	Yes	1
33	GTG	V	GTC	V	synonymous	6.4%	Yes	1
33	GTG	V	TGG	W	missense	4.7%	Yes	1
33	GTG	V	TAC	Y	missense	5.3%	Yes	1
34	GCG	A	GCC	A	synonymous	4.7%	Yes	1
34	GCG	A	TGC	C	missense	3.9%	Yes	1
34	GCG	A	GAC	D	missense	4.1%	Yes	1
34	GCG	A	GAG	E	missense	11.9%	Yes	1
34	GCG	A	TTC	F	missense	3.8%	Yes	1
34	GCG	A	GGC	G	missense	4.2%	Yes	1
34	GCG	A	CAC	H	missense	4.1%	Yes	1
34	GCG	A	ATC	I	missense	4.0%	Yes	1
34	GCG	A	AAG	K	missense	4.2%	Yes	1
34	GCG	A	CTG	L	missense	4.2%	Yes	1
34	GCG	A	ATG	M	missense	4.3%	Yes	1
34	GCG	A	AAC	N	missense	3.4%	Yes	1
34	GCG	A	CCC	P	missense	2.6%	Yes	1
34	GCG	A	CAG	Q	missense	5.0%	Yes	1
34	GCG	A	AGA	R	missense	4.4%	Yes	1
34	GCG	A	AGC	S	missense	3.1%	Yes	1
34	GCG	A	ACC	T	missense	3.5%	Yes	1
34	GCG	A	GTG	V	missense	16.0%	Yes	1
34	GCG	A	TGG	W	missense	4.9%	Yes	1
34	GCG	A	TAC	Y	missense	3.7%	Yes	1
35	GCG	A	GCC	A	synonymous	4.7%	Yes	1
35	GCG	A	TGC	C	missense	3.5%	Yes	1
35	GCG	A	GAC	D	missense	3.3%	Yes	1
35	GCG	A	GAG	E	missense	16.4%	Yes	1
35	GCG	A	TTC	F	missense	3.7%	Yes	1
35	GCG	A	GGC	G	missense	3.4%	Yes	1
35	GCG	A	CAC	H	missense	3.4%	Yes	1
35	GCG	A	ATC	I	missense	4.1%	Yes	1
35	GCG	A	AAG	K	missense	4.1%	Yes	1
35	GCG	A	CTG	L	missense	4.1%	Yes	1
35	GCG	A	ATG	M	missense	3.8%	Yes	1
35	GCG	A	AAC	N	missense	3.7%	Yes	1
35	GCG	A	CCC	P	missense	4.1%	Yes	1
35	GCG	A	CAG	Q	missense	3.8%	Yes	1
35	GCG	A	AGA	R	missense	3.3%	Yes	1
35	GCG	A	AGC	S	missense	2.9%	Yes	1
35	GCG	A	ACC	T	missense	4.0%	Yes	1
35	GCG	A	GTG	V	missense	16.9%	Yes	1
35	GCG	A	TGG	W	missense	3.1%	Yes	1
35	GCG	A	TAC	Y	missense	3.7%	Yes	1
36	GTC	V	GCC	A	missense	9.0%	Yes	1
36	GTC	V	TGC	C	missense	3.7%	Yes	1
36	GTC	V	GAC	D	missense	5.7%	Yes	1
36	GTC	V	GAG	E	missense	4.5%	Yes	1
36	GTC	V	TTC	F	missense	9.5%	Yes	1
36	GTC	V	GGC	G	missense	5.4%	Yes	1
36	GTC	V	CAC	H	missense	3.7%	Yes	1
36	GTC	V	ATC	I	missense	8.3%	Yes	1
36	GTC	V	AAG	K	missense	4.2%	Yes	1
36	GTC	V	CTG	L	missense	4.3%	Yes	1
36	GTC	V	ATG	M	missense	4.2%	Yes	1
36	GTC	V	AAC	N	missense	3.8%	Yes	1
36	GTC	V	CCC	P	missense	3.3%	Yes	1
36	GTC	V	CAG	Q	missense	4.0%	Yes	1
36	GTC	V	AGA	R	missense	4.2%	Yes	1
36	GTC	V	AGC	S	missense	3.7%	Yes	1
36	GTC	V	ACC	T	missense	4.1%	Yes	1
36	GTC	V	GTG	V	synonymous	5.5%	Yes	1
36	GTC	V	TGG	W	missense	4.1%	Yes	1
36	GTC	V	TAC	Y	missense	4.6%	Yes	1
37	AGC	S	GCC	A	missense	1.4%	Yes	1
37	AGC	S	TGC	C	missense	5.5%	Yes	1
37	AGC	S	GAC	D	missense	3.7%	Yes	1
37	AGC	S	GAG	E	missense	3.6%	Yes	1
37	AGC	S	TTC	F	missense	4.0%	Yes	1
37	AGC	S	GGC	G	missense	7.5%	Yes	1
37	AGC	S	CAC	H	missense	3.7%	Yes	1
37	AGC	S	ATC	I	missense	11.5%	Yes	1
37	AGC	S	AAG	K	missense	4.2%	Yes	1
37	AGC	S	CTG	L	missense	3.1%	Yes	1
37	AGC	S	ATG	M	missense	4.5%	Yes	1
37	AGC	S	AAC	N	missense	10.9%	Yes	1
37	AGC	S	CCC	P	missense	3.4%	Yes	1
37	AGC	S	CAG	Q	missense	4.2%	Yes	1
37	AGC	S	AGA	R	missense	10.2%	Yes	1
37	AGC	S	TCC	S	synonymous	3.2%	Yes	1
37	AGC	S	ACC	T	missense	4.5%	Yes	1
37	AGC	S	GTG	V	missense	3.6%	Yes	1
37	AGC	S	TGG	W	missense	3.5%	Yes	1
37	AGC	S	TAC	Y	missense	3.7%	Yes	1
38	ATC	I	GCC	A	missense	2.6%	Yes	1
38	ATC	I	TGC	C	missense	3.8%	Yes	1
38	ATC	I	GAC	D	missense	4.1%	Yes	1
38	ATC	I	GAG	E	missense	3.6%	Yes	1
38	ATC	I	TTC	F	missense	7.4%	Yes	1
38	ATC	I	GGC	G	missense	3.5%	Yes	1
38	ATC	I	CAC	H	missense	2.0%	Yes	1
38	ATC	I	ATT	I	synonymous	12.5%	Yes	1
38	ATC	I	AAG	K	missense	4.1%	Yes	1
38	ATC	I	CTG	L	missense	3.1%	Yes	1
38	ATC	I	ATG	M	missense	6.2%	Yes	1
38	ATC	I	AAC	N	missense	7.2%	Yes	1
38	ATC	I	CCC	P	missense	4.3%	Yes	1
38	ATC	I	CAG	Q	missense	3.2%	Yes	1
38	ATC	I	AGA	R	missense	4.1%	Yes	1
38	ATC	I	AGC	S	missense	6.3%	Yes	1
38	ATC	I	ACC	T	missense	8.9%	Yes	1
38	ATC	I	GTG	V	missense	4.7%	Yes	1
38	ATC	I	TGG	W	missense	3.8%	Yes	1
38	ATC	I	TAC	Y	missense	4.6%	Yes	1
39	CCG	P	GCC	A	missense	1.7%	Yes	1
39	CCG	P	TGC	C	missense	3.3%	Yes	1
39	CCG	P	GAC	D	missense	3.8%	Yes	1
39	CCG	P	GAG	E	missense	5.1%	Yes	1
39	CCG	P	TTC	F	missense	4.0%	Yes	1
39	CCG	P	GGC	G	missense	3.1%	Yes	1
39	CCG	P	CAC	H	missense	4.1%	Yes	1
39	CCG	P	ATC	I	missense	3.6%	Yes	1
39	CCG	P	AAG	K	missense	4.7%	Yes	1
39	CCG	P	CTG	L	missense	15.2%	Yes	1
39	CCG	P	ATG	M	missense	5.1%	Yes	1
39	CCG	P	AAC	N	missense	3.8%	Yes	1
39	CCG	P	CCC	P	synonymous	5.7%	Yes	1
39	CCG	P	CAG	Q	missense	13.4%	Yes	1
39	CCG	P	AGA	R	missense	3.3%	Yes	1
39	CCG	P	AGC	S	missense	3.2%	Yes	1
39	CCG	P	ACC	T	missense	4.3%	Yes	1
39	CCG	P	GTG	V	missense	4.4%	Yes	1
39	CCG	P	TGG	W	missense	3.8%	Yes	1
39	CCG	P	TAC	Y	missense	4.3%	Yes	1
40	GGC	G	GCC	A	missense	4.7%	Yes	1
40	GGC	G	TGC	C	missense	11.0%	Yes	1
40	GGC	G	GAC	D	missense	8.9%	Yes	1
40	GGC	G	GAG	E	missense	3.4%	Yes	1
40	GGC	G	TTC	F	missense	4.8%	Yes	1
40	GGC	G	GGA	G	synonymous	10.2%	Yes	1
40	GGC	G	CAC	H	missense	3.5%	Yes	1
40	GGC	G	ATC	I	missense	4.9%	Yes	1
40	GGC	G	AAG	K	missense	4.3%	Yes	1
40	GGC	G	CTG	L	missense	2.5%	Yes	1
40	GGC	G	ATG	M	missense	3.8%	Yes	1
40	GGC	G	AAC	N	missense	4.3%	Yes	1
40	GGC	G	CCC	P	missense	2.4%	Yes	1
40	GGC	G	CAG	Q	missense	2.4%	Yes	1
40	GGC	G	AGA	R	missense	4.6%	Yes	1
40	GGC	G	AGC	S	missense	8.6%	Yes	1
40	GGC	G	ACC	T	missense	3.3%	Yes	1
40	GGC	G	GTG	V	missense	4.0%	Yes	1
40	GGC	G	TGG	W	missense	4.2%	Yes	1
40	GGC	G	TAC	Y	missense	4.0%	Yes	1
41	AAC	N	GCC	A	missense	3.5%	Yes	1
41	AAC	N	TGC	C	missense	4.3%	Yes	1
41	AAC	N	GAC	D	missense	8.1%	Yes	1
41	AAC	N	GAG	E	missense	4.8%	Yes	1
41	AAC	N	TTC	F	missense	3.8%	Yes	1
41	AAC	N	GGC	G	missense	3.5%	Yes	1
41	AAC	N	CAC	H	missense	5.3%	Yes	1
41	AAC	N	ATC	I	missense	6.3%	Yes	1
41	AAC	N	AAG	K	missense	5.6%	Yes	1
41	AAC	N	CTG	L	missense	4.1%	Yes	1
41	AAC	N	ATG	M	missense	4.5%	Yes	1
41	AAC	N	AAT	N	synonymous	8.7%	Yes	1
41	AAC	N	CCC	P	missense	3.5%	Yes	1
41	AAC	N	CAG	Q	missense	4.7%	Yes	1
41	AAC	N	AGA	R	missense	4.8%	Yes	1
41	AAC	N	AGC	S	missense	6.0%	Yes	1
41	AAC	N	ACC	T	missense	5.2%	Yes	1
41	AAC	N	GTG	V	missense	3.5%	Yes	1
41	AAC	N	TGG	W	missense	3.8%	Yes	1
41	AAC	N	TAC	Y	missense	6.0%	Yes	1
42	CTC	L	GCC	A	missense	4.4%	Yes	1
42	CTC	L	TGC	C	missense	4.2%	Yes	1
42	CTC	L	GAC	D	missense	4.8%	Yes	1
42	CTC	L	GAG	E	missense	3.7%	Yes	1
42	CTC	L	TTC	F	missense	7.7%	Yes	1
42	CTC	L	GGC	G	missense	3.4%	Yes	1
42	CTC	L	CAC	H	missense	5.8%	Yes	1
42	CTC	L	ATC	I	missense	9.1%	Yes	1
42	CTC	L	AAG	K	missense	3.4%	Yes	1
42	CTC	L	CTG	L	synonymous	5.4%	Yes	1
42	CTC	L	ATG	M	missense	3.9%	Yes	1
42	CTC	L	AAC	N	missense	4.2%	Yes	1
42	CTC	L	CCC	P	missense	12.4%	Yes	1
42	CTC	L	CAG	Q	missense	4.5%	Yes	1
42	CTC	L	AGA	R	missense	3.9%	Yes	1
42	CTC	L	AGC	S	missense	4.0%	Yes	1
42	CTC	L	ACC	T	missense	4.1%	Yes	1
42	CTC	L	GTG	V	missense	3.8%	Yes	1
42	CTC	L	TGG	W	missense	3.9%	Yes	1
42	CTC	L	TAC	Y	missense	3.6%	Yes	1
43	TTC	F	GCC	A	missense	4.3%	Yes	1
43	TTC	F	TGC	C	missense	6.3%	Yes	1
43	TTC	F	GAC	D	missense	4.5%	Yes	1
43	TTC	F	GAG	E	missense	3.8%	Yes	1
43	TTC	F	TTT	F	synonymous	7.8%	Yes	1
43	TTC	F	GGC	G	missense	4.5%	Yes	1
43	TTC	F	CAC	H	missense	5.0%	Yes	1
43	TTC	F	ATC	I	missense	5.7%	Yes	1
43	TTC	F	AAG	K	missense	4.9%	Yes	1
43	TTC	F	CTG	L	missense	5.1%	Yes	1
43	TTC	F	ATG	M	missense	4.8%	Yes	1
43	TTC	F	AAC	N	missense	4.2%	Yes	1
43	TTC	F	CCC	P	missense	4.6%	Yes	1
43	TTC	F	CAG	Q	missense	4.6%	Yes	1
43	TTC	F	AGA	R	missense	5.0%	Yes	1
43	TTC	F	AGC	S	missense	4.1%	Yes	1
43	TTC	F	ACC	T	missense	4.3%	Yes	1
43	TTC	F	GTG	V	missense	4.3%	Yes	1
43	TTC	F	TGG	W	missense	4.6%	Yes	1
43	TTC	F	TAC	Y	missense	7.5%	Yes	1
44	TCT	S	GCC	A	missense	3.8%	Yes	1
44	TCT	S	TGC	C	missense	5.5%	Yes	1
44	TCT	S	GAC	D	missense	5.0%	Yes	1
44	TCT	S	GAG	E	missense	4.4%	Yes	1
44	TCT	S	TTC	F	missense	4.7%	Yes	1
44	TCT	S	GGC	G	missense	4.7%	Yes	1
44	TCT	S	CAC	H	missense	4.6%	Yes	1
44	TCT	S	ATC	I	missense	5.7%	Yes	1
44	TCT	S	AAG	K	missense	5.4%	Yes	1
44	TCT	S	CTG	L	missense	5.0%	Yes	1
44	TCT	S	ATG	M	missense	4.4%	Yes	1
44	TCT	S	AAC	N	missense	4.7%	Yes	1
44	TCT	S	CCC	P	missense	5.1%	Yes	1
44	TCT	S	CAG	Q	missense	4.0%	Yes	1
44	TCT	S	AGA	R	missense	5.4%	Yes	1
44	TCT	S	AGC	S	synonymous	4.4%	Yes	1
44	TCT	S	ACC	T	missense	4.5%	Yes	1
44	TCT	S	GTG	V	missense	6.3%	Yes	1
44	TCT	S	TGG	W	missense	5.8%	Yes	1
44	TCT	S	TAC	Y	missense	6.6%	Yes	1
45	CTG	L	GCC	A	missense	3.5%	Yes	1
45	CTG	L	TGC	C	missense	3.5%	Yes	1
45	CTG	L	GAC	D	missense	5.1%	Yes	1
45	CTG	L	GAG	E	missense	5.2%	Yes	1
45	CTG	L	TTC	F	missense	4.9%	Yes	1
45	CTG	L	GGC	G	missense	4.2%	Yes	1
45	CTG	L	CAC	H	missense	4.3%	Yes	1
45	CTG	L	ATC	I	missense	5.5%	Yes	1
45	CTG	L	AAG	K	missense	4.8%	Yes	1
45	CTG	L	CTC	L	synonymous	5.1%	Yes	1
45	CTG	L	ATG	M	missense	9.4%	Yes	1
45	CTG	L	AAC	N	missense	4.3%	Yes	1
45	CTG	L	CCC	P	missense	3.3%	Yes	1
45	CTG	L	CAG	Q	missense	8.9%	Yes	1
45	CTG	L	AGA	R	missense	3.9%	Yes	1
45	CTG	L	AGC	S	missense	4.5%	Yes	1
45	CTG	L	ACC	T	missense	4.4%	Yes	1
45	CTG	L	GTG	V	missense	5.6%	Yes	1
45	CTG	L	TGG	W	missense	5.6%	Yes	1
45	CTG	L	TAC	Y	missense	3.9%	Yes	1
46	TGG	W	GCC	A	missense	3.8%	Yes	1
46	TGG	W	TGC	C	missense	6.6%	Yes	1
46	TGG	W	GAC	D	missense	4.9%	Yes	1
46	TGG	W	GAG	E	missense	5.9%	Yes	1
46	TGG	W	TTC	F	missense	5.0%	Yes	1
46	TGG	W	GGC	G	missense	4.8%	Yes	1
46	TGG	W	CAC	H	missense	5.3%	Yes	1
46	TGG	W	ATC	I	missense	5.0%	Yes	1
46	TGG	W	AAG	K	missense	5.3%	Yes	1
46	TGG	W	CTG	L	missense	5.1%	Yes	1
46	TGG	W	ATG	M	missense	6.1%	Yes	1
46	TGG	W	AAC	N	missense	5.3%	Yes	1
46	TGG	W	CCC	P	missense	3.4%	Yes	1
46	TGG	W	CAG	Q	missense	6.4%	Yes	1
46	TGG	W	AGA	R	missense	5.7%	Yes	1
46	TGG	W	AGC	S	missense	5.7%	Yes	1
46	TGG	W	ACC	T	missense	4.7%	Yes	1
46	TGG	W	GTG	V	missense	5.3%	Yes	1
46	TGG	W	TGG	W	WT	0.0%	No	0
46	TGG	W	TAC	Y	missense	5.7%	Yes	1
47	GTG	V	GCC	A	missense	4.3%	Yes	1
47	GTG	V	TGC	C	missense	3.7%	Yes	1
47	GTG	V	GAC	D	missense	4.2%	Yes	1
47	GTG	V	GAG	E	missense	7.5%	Yes	1
47	GTG	V	TTC	F	missense	4.8%	Yes	1
47	GTG	V	GGC	G	missense	4.1%	Yes	1
47	GTG	V	CAC	H	missense	4.9%	Yes	1
47	GTG	V	ATC	I	missense	5.2%	Yes	1
47	GTG	V	AAG	K	missense	5.1%	Yes	1
47	GTG	V	CTG	L	missense	5.1%	Yes	1
47	GTG	V	ATG	M	missense	8.2%	Yes	1
47	GTG	V	AAC	N	missense	5.4%	Yes	1
47	GTG	V	CCC	P	missense	4.2%	Yes	1
47	GTG	V	CAG	Q	missense	5.4%	Yes	1
47	GTG	V	AGA	R	missense	4.8%	Yes	1
47	GTG	V	AGC	S	missense	4.3%	Yes	1
47	GTG	V	ACC	T	missense	4.4%	Yes	1
47	GTG	V	GTC	V	synonymous	6.1%	Yes	1
47	GTG	V	TGG	W	missense	3.8%	Yes	1
47	GTG	V	TAC	Y	missense	4.6%	Yes	1
48	CTG	L	GCC	A	missense	4.8%	Yes	1
48	CTG	L	TGC	C	missense	4.2%	Yes	1
48	CTG	L	GAC	D	missense	4.7%	Yes	1
48	CTG	L	GAG	E	missense	5.2%	Yes	1
48	CTG	L	TTC	F	missense	3.8%	Yes	1
48	CTG	L	GGC	G	missense	4.0%	Yes	1
48	CTG	L	CAC	H	missense	3.7%	Yes	1
48	CTG	L	ATC	I	missense	4.6%	Yes	1
48	CTG	L	AAG	K	missense	5.4%	Yes	1
48	CTG	L	CTC	L	synonymous	4.7%	Yes	1
48	CTG	L	ATG	M	missense	9.2%	Yes	1
48	CTG	L	AAC	N	missense	4.5%	Yes	1
48	CTG	L	CCC	P	missense	4.0%	Yes	1
48	CTG	L	CAG	Q	missense	8.8%	Yes	1
48	CTG	L	AGA	R	missense	4.6%	Yes	1
48	CTG	L	AGC	S	missense	4.3%	Yes	1
48	CTG	L	ACC	T	missense	4.5%	Yes	1
48	CTG	L	GTG	V	missense	5.8%	Yes	1
48	CTG	L	TGG	W	missense	5.1%	Yes	1
48	CTG	L	TAC	Y	missense	4.2%	Yes	1
49	TGC	C	GCC	A	missense	2.8%	Yes	1
49	TGC	C	TGT	C	synonymous	14.9%	Yes	1
49	TGC	C	GAC	D	missense	3.4%	Yes	1
49	TGC	C	GAG	E	missense	3.2%	Yes	1
49	TGC	C	TTC	F	missense	16.9%	Yes	1
49	TGC	C	GGC	G	missense	2.5%	Yes	1
49	TGC	C	CAC	H	missense	3.2%	Yes	1
49	TGC	C	ATC	I	missense	3.5%	Yes	1
49	TGC	C	AAG	K	missense	3.1%	Yes	1
49	TGC	C	CTG	L	missense	3.0%	Yes	1
49	TGC	C	ATG	M	missense	3.3%	Yes	1
49	TGC	C	AAC	N	missense	4.0%	Yes	1
49	TGC	C	CCC	P	missense	2.7%	Yes	1
49	TGC	C	CAG	Q	missense	4.3%	Yes	1
49	TGC	C	AGA	R	missense	3.7%	Yes	1
49	TGC	C	AGC	S	missense	7.3%	Yes	1
49	TGC	C	ACC	T	missense	3.9%	Yes	1
49	TGC	C	GTG	V	missense	3.1%	Yes	1
49	TGC	C	TGG	W	missense	4.5%	Yes	1
49	TGC	C	TAC	Y	missense	6.7%	Yes	1
50	CGG	R	GCC	A	missense	3.2%	Yes	1
50	CGG	R	TGC	C	missense	3.7%	Yes	1
50	CGG	R	GAC	D	missense	3.2%	Yes	1
50	CGG	R	GAG	E	missense	4.9%	Yes	1
50	CGG	R	TTC	F	missense	4.9%	Yes	1
50	CGG	R	GGC	G	missense	2.7%	Yes	1
50	CGG	R	CAC	H	missense	3.3%	Yes	1
50	CGG	R	ATC	I	missense	3.7%	Yes	1
50	CGG	R	AAG	K	missense	4.9%	Yes	1
50	CGG	R	CTG	L	missense	14.4%	Yes	1
50	CGG	R	ATG	M	missense	4.6%	Yes	1
50	CGG	R	AAC	N	missense	4.3%	Yes	1
50	CGG	R	CCC	P	missense	2.1%	Yes	1
50	CGG	R	CAG	Q	missense	9.6%	Yes	1
50	CGG	R	AGA	R	synonymous	5.3%	Yes	1
50	CGG	R	AGC	S	missense	3.9%	Yes	1
50	CGG	R	ACC	T	missense	2.6%	Yes	1
50	CGG	R	GTG	V	missense	4.3%	Yes	1
50	CGG	R	TGG	W	missense	10.7%	Yes	1
50	CGG	R	TAC	Y	missense	3.7%	Yes	1
51	CGC	R	GCC	A	missense	2.7%	Yes	1
51	CGC	R	TGC	C	missense	9.9%	Yes	1
51	CGC	R	GAC	D	missense	3.7%	Yes	1
51	CGC	R	GAG	E	missense	3.1%	Yes	1
51	CGC	R	TTC	F	missense	4.5%	Yes	1
51	CGC	R	GGC	G	missense	4.5%	Yes	1
51	CGC	R	CAC	H	missense	11.7%	Yes	1
51	CGC	R	ATC	I	missense	4.2%	Yes	1
51	CGC	R	AAG	K	missense	4.1%	Yes	1
51	CGC	R	CTG	L	missense	4.6%	Yes	1
51	CGC	R	ATG	M	missense	3.9%	Yes	1
51	CGC	R	AAC	N	missense	4.7%	Yes	1
51	CGC	R	CCC	P	missense	4.0%	Yes	1
51	CGC	R	CAG	Q	missense	5.0%	Yes	1
51	CGC	R	AGA	R	synonymous	5.0%	Yes	1
51	CGC	R	AGC	S	missense	8.2%	Yes	1
51	CGC	R	ACC	T	missense	3.6%	Yes	1
51	CGC	R	GTG	V	missense	4.2%	Yes	1
51	CGC	R	TGG	W	missense	4.0%	Yes	1
51	CGC	R	TAC	Y	missense	4.1%	Yes	1
52	ATG	M	GCC	A	missense	3.0%	Yes	1
52	ATG	M	TGC	C	missense	3.6%	Yes	1
52	ATG	M	GAC	D	missense	3.5%	Yes	1
52	ATG	M	GAG	E	missense	5.3%	Yes	1
52	ATG	M	TTC	F	missense	4.7%	Yes	1
52	ATG	M	GGC	G	missense	3.8%	Yes	1
52	ATG	M	CAC	H	missense	4.4%	Yes	1
52	ATG	M	ATC	I	missense	7.0%	Yes	1
52	ATG	M	AAG	K	missense	7.9%	Yes	1
52	ATG	M	CTG	L	missense	6.9%	Yes	1
52	ATG	M	ATG	M	WT	0.0%	No	0
52	ATG	M	AAC	N	missense	4.8%	Yes	1
52	ATG	M	CCC	P	missense	4.2%	Yes	1
52	ATG	M	CAG	Q	missense	5.7%	Yes	1
52	ATG	M	AGA	R	missense	6.8%	Yes	1
52	ATG	M	AGC	S	missense	4.2%	Yes	1
52	ATG	M	ACC	T	missense	4.5%	Yes	1
52	ATG	M	GTG	V	missense	10.5%	Yes	1
52	ATG	M	TGG	W	missense	4.3%	Yes	1
52	ATG	M	TAC	Y	missense	4.7%	Yes	1
53	GGG	G	GCC	A	missense	3.4%	Yes	1
53	GGG	G	TGC	C	missense	3.5%	Yes	1
53	GGG	G	GAC	D	missense	4.1%	Yes	1
53	GGG	G	GAG	E	missense	10.0%	Yes	1
53	GGG	G	TTC	F	missense	4.3%	Yes	1
53	GGG	G	GGC	G	synonymous	4.7%	Yes	1
53	GGG	G	CAC	H	missense	2.2%	Yes	1
53	GGG	G	ATC	I	missense	3.9%	Yes	1
53	GGG	G	AAG	K	missense	4.5%	Yes	1
53	GGG	G	CTG	L	missense	3.5%	Yes	1
53	GGG	G	ATG	M	missense	3.9%	Yes	1
53	GGG	G	AAC	N	missense	3.4%	Yes	1
53	GGG	G	CCC	P	missense	3.3%	Yes	1
53	GGG	G	CAG	Q	missense	3.9%	Yes	1
53	GGG	G	AGA	R	missense	5.1%	Yes	1
53	GGG	G	AGC	S	missense	3.7%	Yes	1
53	GGG	G	ACC	T	missense	3.6%	Yes	1
53	GGG	G	GTG	V	missense	12.4%	Yes	1
53	GGG	G	TGG	W	missense	12.9%	Yes	1
53	GGG	G	TAC	Y	missense	3.7%	Yes	1
54	CCC	P	GCC	A	missense	5.2%	Yes	1
54	CCC	P	TGC	C	missense	3.7%	Yes	1
54	CCC	P	GAC	D	missense	3.9%	Yes	1
54	CCC	P	GAG	E	missense	2.9%	Yes	1
54	CCC	P	TTC	F	missense	4.0%	Yes	1
54	CCC	P	GGC	G	missense	3.8%	Yes	1
54	CCC	P	CAC	H	missense	9.0%	Yes	1
54	CCC	P	ATC	I	missense	3.8%	Yes	1
54	CCC	P	AAG	K	missense	3.6%	Yes	1
54	CCC	P	CTG	L	missense	4.6%	Yes	1
54	CCC	P	ATG	M	missense	3.1%	Yes	1
54	CCC	P	AAC	N	missense	4.6%	Yes	1
54	CCC	P	CCT	P	synonymous	10.5%	Yes	1
54	CCC	P	CAG	Q	missense	4.2%	Yes	1
54	CCC	P	AGA	R	missense	3.8%	Yes	1
54	CCC	P	AGC	S	missense	4.3%	Yes	1
54	CCC	P	ACC	T	missense	12.9%	Yes	1
54	CCC	P	GTG	V	missense	3.9%	Yes	1
54	CCC	P	TGG	W	missense	3.8%	Yes	1
54	CCC	P	TAC	Y	missense	4.2%	Yes	1
55	AGA	R	GCC	A	missense	3.8%	Yes	1
55	AGA	R	TGC	C	missense	4.8%	Yes	1
55	AGA	R	GAC	D	missense	4.2%	Yes	1
55	AGA	R	GAG	E	missense	4.6%	Yes	1
55	AGA	R	TTC	F	missense	5.3%	Yes	1
55	AGA	R	GGC	G	missense	3.4%	Yes	1
55	AGA	R	CAC	H	missense	4.6%	Yes	1
55	AGA	R	ATC	I	missense	5.7%	Yes	1
55	AGA	R	AAG	K	missense	5.6%	Yes	1
55	AGA	R	CTG	L	missense	4.2%	Yes	1
55	AGA	R	ATG	M	missense	5.1%	Yes	1
55	AGA	R	AAC	N	missense	4.9%	Yes	1
55	AGA	R	CCC	P	missense	4.5%	Yes	1
55	AGA	R	CAG	Q	missense	4.2%	Yes	1
55	AGA	R	AGG	R	synonymous	8.8%	Yes	1
55	AGA	R	AGC	S	missense	6.1%	Yes	1
55	AGA	R	ACC	T	missense	5.3%	Yes	1
55	AGA	R	GTG	V	missense	4.6%	Yes	1
55	AGA	R	TGG	W	missense	4.8%	Yes	1
55	AGA	R	TAC	Y	missense	5.6%	Yes	1
56	TCC	S	GCC	A	missense	3.1%	Yes	1
56	TCC	S	TGC	C	missense	4.9%	Yes	1
56	TCC	S	GAC	D	missense	4.8%	Yes	1
56	TCC	S	GAG	E	missense	3.7%	Yes	1
56	TCC	S	TTC	F	missense	9.7%	Yes	1
56	TCC	S	GGC	G	missense	2.2%	Yes	1
56	TCC	S	CAC	H	missense	4.5%	Yes	1
56	TCC	S	ATC	I	missense	4.8%	Yes	1
56	TCC	S	AAG	K	missense	4.2%	Yes	1
56	TCC	S	CTG	L	missense	5.0%	Yes	1
56	TCC	S	ATG	M	missense	5.0%	Yes	1
56	TCC	S	AAC	N	missense	4.7%	Yes	1
56	TCC	S	CCC	P	missense	8.3%	Yes	1
56	TCC	S	CAG	Q	missense	4.6%	Yes	1
56	TCC	S	AGA	R	missense	3.9%	Yes	1
56	TCC	S	AGC	S	synonymous	3.6%	Yes	1
56	TCC	S	ACC	T	missense	7.0%	Yes	1
56	TCC	S	GTG	V	missense	4.1%	Yes	1
56	TCC	S	TGG	W	missense	4.2%	Yes	1
56	TCC	S	TAC	Y	missense	7.7%	Yes	1
57	CCG	P	GCC	A	missense	4.3%	Yes	1
57	CCG	P	TGC	C	missense	4.1%	Yes	1
57	CCG	P	GAC	D	missense	4.5%	Yes	1
57	CCG	P	GAG	E	missense	3.8%	Yes	1
57	CCG	P	TTC	F	missense	4.2%	Yes	1
57	CCG	P	GGC	G	missense	3.2%	Yes	1
57	CCG	P	CAC	H	missense	4.5%	Yes	1
57	CCG	P	ATC	I	missense	4.4%	Yes	1
57	CCG	P	AAG	K	missense	4.5%	Yes	1
57	CCG	P	CTG	L	missense	9.5%	Yes	1
57	CCG	P	ATG	M	missense	4.8%	Yes	1
57	CCG	P	AAC	N	missense	4.1%	Yes	1
57	CCG	P	CCC	P	synonymous	5.0%	Yes	1
57	CCG	P	CAG	Q	missense	14.0%	Yes	1
57	CCG	P	AGA	R	missense	4.5%	Yes	1
57	CCG	P	AGC	S	missense	4.1%	Yes	1
57	CCG	P	ACC	T	missense	3.8%	Yes	1
57	CCG	P	GTG	V	missense	4.5%	Yes	1
57	CCG	P	TGG	W	missense	4.6%	Yes	1
57	CCG	P	TAC	Y	missense	3.7%	Yes	1
58	TCG	S	GCC	A	missense	4.4%	Yes	1
58	TCG	S	TGC	C	missense	2.8%	Yes	1
58	TCG	S	GAC	D	missense	4.7%	Yes	1
58	TCG	S	GAG	E	missense	5.7%	Yes	1
58	TCG	S	TTC	F	missense	5.0%	Yes	1
58	TCG	S	GGC	G	missense	4.0%	Yes	1
58	TCG	S	CAC	H	missense	5.2%	Yes	1
58	TCG	S	ATC	I	missense	4.8%	Yes	1
58	TCG	S	AAG	K	missense	6.1%	Yes	1
58	TCG	S	CTG	L	missense	5.5%	Yes	1
58	TCG	S	ATG	M	missense	5.4%	Yes	1
58	TCG	S	AAC	N	missense	5.2%	Yes	1
58	TCG	S	CCC	P	missense	5.1%	Yes	1
58	TCG	S	CAG	Q	missense	5.6%	Yes	1
58	TCG	S	AGA	R	missense	5.7%	Yes	1
58	TCG	S	AGC	S	synonymous	4.1%	Yes	1
58	TCG	S	ACC	T	missense	4.2%	Yes	1
58	TCG	S	GTG	V	missense	6.4%	Yes	1
58	TCG	S	TGG	W	missense	4.9%	Yes	1
58	TCG	S	TAC	Y	missense	5.3%	Yes	1
59	GTC	V	GCC	A	missense	8.9%	Yes	1
59	GTC	V	TGC	C	missense	4.6%	Yes	1
59	GTC	V	GAC	D	missense	5.5%	Yes	1
59	GTC	V	GAG	E	missense	4.2%	Yes	1
59	GTC	V	TTC	F	missense	10.8%	Yes	1
59	GTC	V	GGC	G	missense	4.7%	Yes	1
59	GTC	V	CAC	H	missense	3.9%	Yes	1
59	GTC	V	ATC	I	missense	8.6%	Yes	1
59	GTC	V	AAG	K	missense	4.2%	Yes	1
59	GTC	V	CTG	L	missense	4.0%	Yes	1
59	GTC	V	ATG	M	missense	4.1%	Yes	1
59	GTC	V	AAC	N	missense	4.0%	Yes	1
59	GTC	V	CCC	P	missense	3.6%	Yes	1
59	GTC	V	CAG	Q	missense	4.0%	Yes	1
59	GTC	V	AGA	R	missense	3.9%	Yes	1
59	GTC	V	AGC	S	missense	4.2%	Yes	1
59	GTC	V	ACC	T	missense	4.1%	Yes	1
59	GTC	V	GTG	V	synonymous	4.9%	Yes	1
59	GTC	V	TGG	W	missense	3.9%	Yes	1
59	GTC	V	TAC	Y	missense	3.9%	Yes	1
60	ATC	I	GCC	A	missense	4.4%	Yes	1
60	ATC	I	TGC	C	missense	4.4%	Yes	1
60	ATC	I	GAC	D	missense	3.8%	Yes	1
60	ATC	I	GAG	E	missense	4.5%	Yes	1
60	ATC	I	TTC	F	missense	6.6%	Yes	1
60	ATC	I	GGC	G	missense	4.1%	Yes	1
60	ATC	I	CAC	H	missense	3.8%	Yes	1
60	ATC	I	ATT	I	synonymous	7.3%	Yes	1
60	ATC	I	AAG	K	missense	5.3%	Yes	1
60	ATC	I	CTG	L	missense	4.2%	Yes	1
60	ATC	I	ATG	M	missense	5.0%	Yes	1
60	ATC	I	AAC	N	missense	5.6%	Yes	1
60	ATC	I	CCC	P	missense	4.3%	Yes	1
60	ATC	I	CAG	Q	missense	4.4%	Yes	1
60	ATC	I	AGA	R	missense	4.9%	Yes	1
60	ATC	I	AGC	S	missense	5.9%	Yes	1
60	ATC	I	ACC	T	missense	9.3%	Yes	1
60	ATC	I	GTG	V	missense	4.8%	Yes	1
60	ATC	I	TGG	W	missense	3.7%	Yes	1
60	ATC	I	TAC	Y	missense	3.7%	Yes	1
61	TTC	F	GCC	A	missense	4.1%	Yes	1
61	TTC	F	TGC	C	missense	5.1%	Yes	1
61	TTC	F	GAC	D	missense	3.8%	Yes	1
61	TTC	F	GAG	E	missense	4.0%	Yes	1
61	TTC	F	TTT	F	synonymous	8.9%	Yes	1
61	TTC	F	GGC	G	missense	4.3%	Yes	1
61	TTC	F	CAC	H	missense	4.6%	Yes	1
61	TTC	F	ATC	I	missense	11.4%	Yes	1
61	TTC	F	AAG	K	missense	4.1%	Yes	1
61	TTC	F	CTG	L	missense	5.2%	Yes	1
61	TTC	F	ATG	M	missense	4.7%	Yes	1
61	TTC	F	AAC	N	missense	4.1%	Yes	1
61	TTC	F	CCC	P	missense	3.5%	Yes	1
61	TTC	F	CAG	Q	missense	4.0%	Yes	1
61	TTC	F	AGA	R	missense	4.5%	Yes	1
61	TTC	F	AGC	S	missense	4.2%	Yes	1
61	TTC	F	ACC	T	missense	3.9%	Yes	1
61	TTC	F	GTG	V	missense	4.9%	Yes	1
61	TTC	F	TGG	W	missense	3.3%	Yes	1
61	TTC	F	TAC	Y	missense	7.4%	Yes	1
62	ATG	M	GCC	A	missense	4.9%	Yes	1
62	ATG	M	TGC	C	missense	4.4%	Yes	1
62	ATG	M	GAC	D	missense	3.7%	Yes	1
62	ATG	M	GAG	E	missense	5.5%	Yes	1
62	ATG	M	TTC	F	missense	5.3%	Yes	1
62	ATG	M	GGC	G	missense	4.1%	Yes	1
62	ATG	M	CAC	H	missense	3.8%	Yes	1
62	ATG	M	ATC	I	missense	6.1%	Yes	1
62	ATG	M	AAG	K	missense	6.7%	Yes	1
62	ATG	M	CTG	L	missense	7.4%	Yes	1
62	ATG	M	ATG	M	WT	0.0%	No	0
62	ATG	M	AAC	N	missense	3.8%	Yes	1
62	ATG	M	CCC	P	missense	4.4%	Yes	1
62	ATG	M	CAG	Q	missense	5.0%	Yes	1
62	ATG	M	AGA	R	missense	5.4%	Yes	1
62	ATG	M	AGC	S	missense	4.9%	Yes	1
62	ATG	M	ACC	T	missense	5.1%	Yes	1
62	ATG	M	GTG	V	missense	9.8%	Yes	1
62	ATG	M	TGG	W	missense	5.8%	Yes	1
62	ATG	M	TAC	Y	missense	4.0%	Yes	1
63	ATC	I	GCC	A	missense	3.5%	Yes	1
63	ATC	I	TGC	C	missense	4.4%	Yes	1
63	ATC	I	GAC	D	missense	4.1%	Yes	1
63	ATC	I	GAG	E	missense	3.6%	Yes	1
63	ATC	I	TTC	F	missense	6.7%	Yes	1
63	ATC	I	GGC	G	missense	4.0%	Yes	1
63	ATC	I	CAC	H	missense	4.3%	Yes	1
63	ATC	I	ATT	I	synonymous	7.2%	Yes	1
63	ATC	I	AAG	K	missense	4.0%	Yes	1
63	ATC	I	CTG	L	missense	4.8%	Yes	1
63	ATC	I	ATG	M	missense	5.4%	Yes	1
63	ATC	I	AAC	N	missense	7.3%	Yes	1
63	ATC	I	CCC	P	missense	4.0%	Yes	1
63	ATC	I	CAG	Q	missense	4.4%	Yes	1
63	ATC	I	AGA	R	missense	4.5%	Yes	1
63	ATC	I	AGC	S	missense	5.6%	Yes	1
63	ATC	I	ACC	T	missense	9.5%	Yes	1
63	ATC	I	GTG	V	missense	3.9%	Yes	1
63	ATC	I	TGG	W	missense	4.6%	Yes	1
63	ATC	I	TAC	Y	missense	4.2%	Yes	1
64	AAC	N	GCC	A	missense	4.6%	Yes	1
64	AAC	N	TGC	C	missense	3.9%	Yes	1
64	AAC	N	GAC	D	missense	9.1%	Yes	1
64	AAC	N	GAG	E	missense	4.3%	Yes	1
64	AAC	N	TTC	F	missense	5.0%	Yes	1
64	AAC	N	GGC	G	missense	4.4%	Yes	1
64	AAC	N	CAC	H	missense	4.9%	Yes	1
64	AAC	N	ATC	I	missense	6.1%	Yes	1
64	AAC	N	AAG	K	missense	4.4%	Yes	1
64	AAC	N	CTG	L	missense	4.4%	Yes	1
64	AAC	N	ATG	M	missense	3.8%	Yes	1
64	AAC	N	AAT	N	synonymous	7.4%	Yes	1
64	AAC	N	CCC	P	missense	4.1%	Yes	1
64	AAC	N	CAG	Q	missense	4.5%	Yes	1
64	AAC	N	AGA	R	missense	4.1%	Yes	1
64	AAC	N	AGC	S	missense	7.9%	Yes	1
64	AAC	N	ACC	T	missense	4.4%	Yes	1
64	AAC	N	GTG	V	missense	4.8%	Yes	1
64	AAC	N	TGG	W	missense	3.4%	Yes	1
64	AAC	N	TAC	Y	missense	4.6%	Yes	1
65	CTG	L	GCC	A	missense	0.6%	Yes	1
65	CTG	L	TGC	C	missense	4.7%	Yes	1
65	CTG	L	GAC	D	missense	4.1%	Yes	1
65	CTG	L	GAG	E	missense	4.9%	Yes	1
65	CTG	L	TTC	F	missense	5.6%	Yes	1
65	CTG	L	GGC	G	missense	5.7%	Yes	1
65	CTG	L	CAC	H	missense	4.4%	Yes	1
65	CTG	L	ATC	I	missense	4.2%	Yes	1
65	CTG	L	AAG	K	missense	5.4%	Yes	1
65	CTG	L	CTC	L	synonymous	7.4%	Yes	1
65	CTG	L	ATG	M	missense	11.1%	Yes	1
65	CTG	L	AAC	N	missense	5.1%	Yes	1
65	CTG	L	CCC	P	missense	1.8%	Yes	1
65	CTG	L	CAG	Q	missense	8.3%	Yes	1
65	CTG	L	AGA	R	missense	4.5%	Yes	1
65	CTG	L	AGC	S	missense	4.2%	Yes	1
65	CTG	L	ACC	T	missense	1.3%	Yes	1
65	CTG	L	GTG	V	missense	6.3%	Yes	1
65	CTG	L	TGG	W	missense	6.6%	Yes	1
65	CTG	L	TAC	Y	missense	3.9%	Yes	1
66	AGC	S	GCC	A	missense	3.2%	Yes	1
66	AGC	S	TGC	C	missense	5.2%	Yes	1
66	AGC	S	GAC	D	missense	3.6%	Yes	1
66	AGC	S	GAG	E	missense	3.5%	Yes	1
66	AGC	S	TTC	F	missense	3.9%	Yes	1
66	AGC	S	GGC	G	missense	19.6%	Yes	1
66	AGC	S	CAC	H	missense	3.2%	Yes	1
66	AGC	S	ATC	I	missense	11.4%	Yes	1
66	AGC	S	AAG	K	missense	3.8%	Yes	1
66	AGC	S	CTG	L	missense	3.3%	Yes	1
66	AGC	S	ATG	M	missense	3.3%	Yes	1
66	AGC	S	AAC	N	missense	5.6%	Yes	1
66	AGC	S	CCC	P	missense	2.9%	Yes	1
66	AGC	S	CAG	Q	missense	2.5%	Yes	1
66	AGC	S	AGA	R	missense	7.2%	Yes	1
66	AGC	S	TCC	S	synonymous	3.1%	Yes	1
66	AGC	S	ACC	T	missense	3.6%	Yes	1
66	AGC	S	GTG	V	missense	3.5%	Yes	1
66	AGC	S	TGG	W	missense	4.1%	Yes	1
66	AGC	S	TAC	Y	missense	3.6%	Yes	1
67	GTC	V	GCC	A	missense	7.9%	Yes	1
67	GTC	V	TGC	C	missense	4.2%	Yes	1
67	GTC	V	GAC	D	missense	7.5%	Yes	1
67	GTC	V	GAG	E	missense	3.2%	Yes	1
67	GTC	V	TTC	F	missense	15.2%	Yes	1
67	GTC	V	GGC	G	missense	4.6%	Yes	1
67	GTC	V	CAC	H	missense	4.1%	Yes	1
67	GTC	V	ATC	I	missense	7.9%	Yes	1
67	GTC	V	AAG	K	missense	3.4%	Yes	1
67	GTC	V	CTG	L	missense	3.6%	Yes	1
67	GTC	V	ATG	M	missense	3.6%	Yes	1
67	GTC	V	AAC	N	missense	3.6%	Yes	1
67	GTC	V	CCC	P	missense	3.9%	Yes	1
67	GTC	V	CAG	Q	missense	3.2%	Yes	1
67	GTC	V	AGA	R	missense	3.4%	Yes	1
67	GTC	V	AGC	S	missense	4.1%	Yes	1
67	GTC	V	ACC	T	missense	3.8%	Yes	1
67	GTC	V	GTG	V	synonymous	5.1%	Yes	1
67	GTC	V	TGG	W	missense	2.9%	Yes	1
67	GTC	V	TAC	Y	missense	4.7%	Yes	1
68	ACG	T	GCC	A	missense	4.2%	Yes	1
68	ACG	T	TGC	C	missense	3.7%	Yes	1
68	ACG	T	GAC	D	missense	4.3%	Yes	1
68	ACG	T	GAG	E	missense	4.5%	Yes	1
68	ACG	T	TTC	F	missense	4.6%	Yes	1
68	ACG	T	GGC	G	missense	4.2%	Yes	1
68	ACG	T	CAC	H	missense	4.8%	Yes	1
68	ACG	T	ATC	I	missense	4.1%	Yes	1
68	ACG	T	AAG	K	missense	8.1%	Yes	1
68	ACG	T	CTG	L	missense	5.3%	Yes	1
68	ACG	T	ATG	M	missense	11.1%	Yes	1
68	ACG	T	AAC	N	missense	4.0%	Yes	1
68	ACG	T	CCC	P	missense	5.3%	Yes	1
68	ACG	T	CAG	Q	missense	5.1%	Yes	1
68	ACG	T	AGA	R	missense	4.6%	Yes	1
68	ACG	T	AGC	S	missense	4.0%	Yes	1
68	ACG	T	ACC	T	synonymous	4.9%	Yes	1
68	ACG	T	GTG	V	missense	4.7%	Yes	1
68	ACG	T	TGG	W	missense	4.4%	Yes	1
68	ACG	T	TAC	Y	missense	4.0%	Yes	1
69	GAC	D	GCC	A	missense	4.7%	Yes	1
69	GAC	D	TGC	C	missense	4.2%	Yes	1
69	GAC	D	GAT	D	synonymous	9.1%	Yes	1
69	GAC	D	GAG	E	missense	4.7%	Yes	1
69	GAC	D	TTC	F	missense	4.3%	Yes	1
69	GAC	D	GGC	G	missense	5.9%	Yes	1
69	GAC	D	CAC	H	missense	4.5%	Yes	1
69	GAC	D	ATC	I	missense	4.3%	Yes	1
69	GAC	D	AAG	K	missense	4.1%	Yes	1
69	GAC	D	CTG	L	missense	2.6%	Yes	1
69	GAC	D	ATG	M	missense	3.8%	Yes	1
69	GAC	D	AAC	N	missense	6.2%	Yes	1
69	GAC	D	CCC	P	missense	4.2%	Yes	1
69	GAC	D	CAG	Q	missense	3.5%	Yes	1
69	GAC	D	AGA	R	missense	3.4%	Yes	1
69	GAC	D	AGC	S	missense	4.0%	Yes	1
69	GAC	D	ACC	T	missense	4.3%	Yes	1
69	GAC	D	GTG	V	missense	3.6%	Yes	1
69	GAC	D	TGG	W	missense	3.7%	Yes	1
69	GAC	D	TAC	Y	missense	15.0%	Yes	1
70	CTG	L	GCC	A	missense	2.5%	Yes	1
70	CTG	L	TGC	C	missense	4.7%	Yes	1
70	CTG	L	GAC	D	missense	3.9%	Yes	1
70	CTG	L	GAG	E	missense	4.0%	Yes	1
70	CTG	L	TTC	F	missense	5.3%	Yes	1
70	CTG	L	GGC	G	missense	3.9%	Yes	1
70	CTG	L	CAC	H	missense	4.7%	Yes	1
70	CTG	L	ATC	I	missense	4.3%	Yes	1
70	CTG	L	AAG	K	missense	5.2%	Yes	1
70	CTG	L	CTC	L	synonymous	6.4%	Yes	1
70	CTG	L	ATG	M	missense	11.2%	Yes	1
70	CTG	L	AAC	N	missense	3.0%	Yes	1
70	CTG	L	CCC	P	missense	5.1%	Yes	1
70	CTG	L	CAG	Q	missense	8.3%	Yes	1
70	CTG	L	AGA	R	missense	4.9%	Yes	1
70	CTG	L	AGC	S	missense	4.3%	Yes	1
70	CTG	L	ACC	T	missense	4.7%	Yes	1
70	CTG	L	GTG	V	missense	4.5%	Yes	1
70	CTG	L	TGG	W	missense	4.9%	Yes	1
70	CTG	L	TAC	Y	missense	4.1%	Yes	1
71	ATG	M	GCC	A	missense	3.2%	Yes	1
71	ATG	M	TGC	C	missense	4.4%	Yes	1
71	ATG	M	GAC	D	missense	4.0%	Yes	1
71	ATG	M	GAG	E	missense	4.5%	Yes	1
71	ATG	M	TTC	F	missense	5.2%	Yes	1
71	ATG	M	GGC	G	missense	4.4%	Yes	1
71	ATG	M	CAC	H	missense	5.2%	Yes	1
71	ATG	M	ATC	I	missense	5.6%	Yes	1
71	ATG	M	AAG	K	missense	7.2%	Yes	1
71	ATG	M	CTG	L	missense	7.2%	Yes	1
71	ATG	M	ATG	M	WT	0.0%	No	0
71	ATG	M	AAC	N	missense	4.2%	Yes	1
71	ATG	M	CCC	P	missense	4.6%	Yes	1
71	ATG	M	CAG	Q	missense	5.8%	Yes	1
71	ATG	M	AGA	R	missense	5.1%	Yes	1
71	ATG	M	AGC	S	missense	4.7%	Yes	1
71	ATG	M	ACC	T	missense	5.1%	Yes	1
71	ATG	M	GTG	V	missense	9.1%	Yes	1
71	ATG	M	TGG	W	missense	4.7%	Yes	1
71	ATG	M	TAC	Y	missense	5.8%	Yes	1
72	CTG	L	GCC	A	missense	3.7%	Yes	1
72	CTG	L	TGC	C	missense	3.7%	Yes	1
72	CTG	L	GAC	D	missense	4.0%	Yes	1
72	CTG	L	GAG	E	missense	5.3%	Yes	1
72	CTG	L	TTC	F	missense	5.9%	Yes	1
72	CTG	L	GGC	G	missense	3.7%	Yes	1
72	CTG	L	CAC	H	missense	4.7%	Yes	1
72	CTG	L	ATC	I	missense	4.7%	Yes	1
72	CTG	L	AAG	K	missense	4.6%	Yes	1
72	CTG	L	CTC	L	synonymous	6.6%	Yes	1
72	CTG	L	ATG	M	missense	12.4%	Yes	1
72	CTG	L	AAC	N	missense	4.1%	Yes	1
72	CTG	L	CCC	P	missense	4.3%	Yes	1
72	CTG	L	CAG	Q	missense	6.6%	Yes	1
72	CTG	L	AGA	R	missense	3.8%	Yes	1
72	CTG	L	AGC	S	missense	3.3%	Yes	1
72	CTG	L	ACC	T	missense	4.5%	Yes	1
72	CTG	L	GTG	V	missense	4.7%	Yes	1
72	CTG	L	TGG	W	missense	4.4%	Yes	1
72	CTG	L	TAC	Y	missense	4.9%	Yes	1
73	GCC	A	GCT	A	synonymous	10.1%	Yes	1
73	GCC	A	TGC	C	missense	4.5%	Yes	1
73	GCC	A	GAC	D	missense	9.3%	Yes	1
73	GCC	A	GAG	E	missense	4.0%	Yes	1
73	GCC	A	TTC	F	missense	4.1%	Yes	1
73	GCC	A	GGC	G	missense	4.6%	Yes	1
73	GCC	A	CAC	H	missense	3.9%	Yes	1
73	GCC	A	ATC	I	missense	4.1%	Yes	1
73	GCC	A	AAG	K	missense	3.8%	Yes	1
73	GCC	A	CTG	L	missense	3.8%	Yes	1
73	GCC	A	ATG	M	missense	3.7%	Yes	1
73	GCC	A	AAC	N	missense	4.2%	Yes	1
73	GCC	A	CCC	P	missense	5.4%	Yes	1
73	GCC	A	CAG	Q	missense	3.9%	Yes	1
73	GCC	A	AGA	R	missense	3.8%	Yes	1
73	GCC	A	AGC	S	missense	3.2%	Yes	1
73	GCC	A	ACC	T	missense	11.1%	Yes	1
73	GCC	A	GTG	V	missense	4.3%	Yes	1
73	GCC	A	TGG	W	missense	4.1%	Yes	1
73	GCC	A	TAC	Y	missense	4.1%	Yes	1
74	AGC	S	GCC	A	missense	2.9%	Yes	1
74	AGC	S	TGC	C	missense	6.4%	Yes	1
74	AGC	S	GAC	D	missense	3.4%	Yes	1
74	AGC	S	GAG	E	missense	4.1%	Yes	1
74	AGC	S	TTC	F	missense	4.4%	Yes	1
74	AGC	S	GGC	G	missense	6.8%	Yes	1
74	AGC	S	CAC	H	missense	3.7%	Yes	1
74	AGC	S	ATC	I	missense	16.6%	Yes	1
74	AGC	S	AAG	K	missense	3.9%	Yes	1
74	AGC	S	CTG	L	missense	3.3%	Yes	1
74	AGC	S	ATG	M	missense	3.9%	Yes	1
74	AGC	S	AAC	N	missense	6.5%	Yes	1
74	AGC	S	CCC	P	missense	4.0%	Yes	1
74	AGC	S	CAG	Q	missense	3.4%	Yes	1
74	AGC	S	AGA	R	missense	9.3%	Yes	1
74	AGC	S	TCC	S	synonymous	3.7%	Yes	1
74	AGC	S	ACC	T	missense	3.7%	Yes	1
74	AGC	S	GTG	V	missense	3.0%	Yes	1
74	AGC	S	TGG	W	missense	3.7%	Yes	1
74	AGC	S	TAC	Y	missense	3.5%	Yes	1
75	GTG	V	GCC	A	missense	4.3%	Yes	1
75	GTG	V	TGC	C	missense	4.9%	Yes	1
75	GTG	V	GAC	D	missense	4.3%	Yes	1
75	GTG	V	GAG	E	missense	7.6%	Yes	1
75	GTG	V	TTC	F	missense	5.5%	Yes	1
75	GTG	V	GGC	G	missense	4.2%	Yes	1
75	GTG	V	CAC	H	missense	4.8%	Yes	1
75	GTG	V	ATC	I	missense	4.1%	Yes	1
75	GTG	V	AAG	K	missense	4.7%	Yes	1
75	GTG	V	CTG	L	missense	6.4%	Yes	1
75	GTG	V	ATG	M	missense	11.1%	Yes	1
75	GTG	V	AAC	N	missense	4.1%	Yes	1
75	GTG	V	CCC	P	missense	3.8%	Yes	1
75	GTG	V	CAG	Q	missense	4.5%	Yes	1
75	GTG	V	AGA	R	missense	4.1%	Yes	1
75	GTG	V	AGC	S	missense	4.0%	Yes	1
75	GTG	V	ACC	T	missense	3.7%	Yes	1
75	GTG	V	GTC	V	synonymous	5.5%	Yes	1
75	GTG	V	TGG	W	missense	4.6%	Yes	1
75	GTG	V	TAC	Y	missense	4.1%	Yes	1
76	TTG	L	GCC	A	missense	3.4%	Yes	1
76	TTG	L	TGC	C	missense	4.4%	Yes	1
76	TTG	L	GAC	D	missense	4.6%	Yes	1
76	TTG	L	GAG	E	missense	4.6%	Yes	1
76	TTG	L	TTC	F	missense	5.8%	Yes	1
76	TTG	L	GGC	G	missense	4.1%	Yes	1
76	TTG	L	CAC	H	missense	4.8%	Yes	1
76	TTG	L	ATC	I	missense	4.3%	Yes	1
76	TTG	L	AAG	K	missense	5.1%	Yes	1
76	TTG	L	CTG	L	synonymous	8.9%	Yes	1
76	TTG	L	ATG	M	missense	8.6%	Yes	1
76	TTG	L	AAC	N	missense	4.0%	Yes	1
76	TTG	L	CCC	P	missense	4.6%	Yes	1
76	TTG	L	CAG	Q	missense	5.0%	Yes	1
76	TTG	L	AGA	R	missense	4.2%	Yes	1
76	TTG	L	AGC	S	missense	4.0%	Yes	1
76	TTG	L	ACC	T	missense	3.8%	Yes	1
76	TTG	L	GTG	V	missense	6.6%	Yes	1
76	TTG	L	TGG	W	missense	4.8%	Yes	1
76	TTG	L	TAC	Y	missense	4.6%	Yes	1
77	CCT	P	GCC	A	missense	4.7%	Yes	1
77	CCT	P	TGC	C	missense	5.6%	Yes	1
77	CCT	P	GAC	D	missense	5.5%	Yes	1
77	CCT	P	GAG	E	missense	4.3%	Yes	1
77	CCT	P	TTC	F	missense	4.5%	Yes	1
77	CCT	P	GGC	G	missense	4.7%	Yes	1
77	CCT	P	CAC	H	missense	3.7%	Yes	1
77	CCT	P	ATC	I	missense	4.2%	Yes	1
77	CCT	P	AAG	K	missense	5.4%	Yes	1
77	CCT	P	CTG	L	missense	5.5%	Yes	1
77	CCT	P	ATG	M	missense	4.2%	Yes	1
77	CCT	P	AAC	N	missense	4.1%	Yes	1
77	CCT	P	CCC	P	synonymous	9.0%	Yes	1
77	CCT	P	CAG	Q	missense	4.6%	Yes	1
77	CCT	P	AGA	R	missense	5.1%	Yes	1
77	CCT	P	AGC	S	missense	4.4%	Yes	1
77	CCT	P	ACC	T	missense	5.2%	Yes	1
77	CCT	P	GTG	V	missense	5.3%	Yes	1
77	CCT	P	TGG	W	missense	5.2%	Yes	1
77	CCT	P	TAC	Y	missense	4.8%	Yes	1
78	TTC	F	GCC	A	missense	4.5%	Yes	1
78	TTC	F	TGC	C	missense	5.7%	Yes	1
78	TTC	F	GAC	D	missense	4.0%	Yes	1
78	TTC	F	GAG	E	missense	4.9%	Yes	1
78	TTC	F	TTT	F	synonymous	10.7%	Yes	1
78	TTC	F	GGC	G	missense	2.4%	Yes	1
78	TTC	F	CAC	H	missense	4.6%	Yes	1
78	TTC	F	ATC	I	missense	7.2%	Yes	1
78	TTC	F	AAG	K	missense	4.5%	Yes	1
78	TTC	F	CTG	L	missense	4.3%	Yes	1
78	TTC	F	ATG	M	missense	4.4%	Yes	1
78	TTC	F	AAC	N	missense	4.0%	Yes	1
78	TTC	F	CCC	P	missense	3.7%	Yes	1
78	TTC	F	CAG	Q	missense	4.3%	Yes	1
78	TTC	F	AGA	R	missense	4.7%	Yes	1
78	TTC	F	AGC	S	missense	4.4%	Yes	1
78	TTC	F	ACC	T	missense	4.1%	Yes	1
78	TTC	F	GTG	V	missense	4.5%	Yes	1
78	TTC	F	TGG	W	missense	4.8%	Yes	1
78	TTC	F	TAC	Y	missense	8.3%	Yes	1
79	CAA	Q	GCC	A	missense	4.1%	Yes	1
79	CAA	Q	TGC	C	missense	4.5%	Yes	1
79	CAA	Q	GAC	D	missense	4.8%	Yes	1
79	CAA	Q	GAG	E	missense	5.2%	Yes	1
79	CAA	Q	TTC	F	missense	5.0%	Yes	1
79	CAA	Q	GGC	G	missense	3.6%	Yes	1
79	CAA	Q	CAC	H	missense	6.3%	Yes	1
79	CAA	Q	ATC	I	missense	3.6%	Yes	1
79	CAA	Q	AAG	K	missense	4.8%	Yes	1
79	CAA	Q	CTG	L	missense	5.7%	Yes	1
79	CAA	Q	ATG	M	missense	4.9%	Yes	1
79	CAA	Q	AAC	N	missense	4.8%	Yes	1
79	CAA	Q	CCC	P	missense	4.7%	Yes	1
79	CAA	Q	CAG	Q	synonymous	10.0%	Yes	1
79	CAA	Q	AGA	R	missense	5.4%	Yes	1
79	CAA	Q	AGC	S	missense	4.0%	Yes	1
79	CAA	Q	ACC	T	missense	3.8%	Yes	1
79	CAA	Q	GTG	V	missense	5.6%	Yes	1
79	CAA	Q	TGG	W	missense	4.4%	Yes	1
79	CAA	Q	TAC	Y	missense	4.9%	Yes	1
80	ATC	I	GCC	A	missense	4.2%	Yes	1
80	ATC	I	TGC	C	missense	4.5%	Yes	1
80	ATC	I	GAC	D	missense	4.4%	Yes	1
80	ATC	I	GAG	E	missense	3.9%	Yes	1
80	ATC	I	TTC	F	missense	7.7%	Yes	1
80	ATC	I	GGC	G	missense	4.2%	Yes	1
80	ATC	I	CAC	H	missense	3.7%	Yes	1
80	ATC	I	ATT	I	synonymous	7.5%	Yes	1
80	ATC	I	AAG	K	missense	4.4%	Yes	1
80	ATC	I	CTG	L	missense	4.3%	Yes	1
80	ATC	I	ATG	M	missense	4.8%	Yes	1
80	ATC	I	AAC	N	missense	5.6%	Yes	1
80	ATC	I	CCC	P	missense	4.3%	Yes	1
80	ATC	I	CAG	Q	missense	4.2%	Yes	1
80	ATC	I	AGA	R	missense	4.4%	Yes	1
80	ATC	I	AGC	S	missense	6.8%	Yes	1
80	ATC	I	ACC	T	missense	8.8%	Yes	1
80	ATC	I	GTG	V	missense	4.5%	Yes	1
80	ATC	I	TGG	W	missense	3.9%	Yes	1
80	ATC	I	TAC	Y	missense	4.0%	Yes	1
81	TAC	Y	GCC	A	missense	4.0%	Yes	1
81	TAC	Y	TGC	C	missense	16.8%	Yes	1
81	TAC	Y	GAC	D	missense	5.1%	Yes	1
81	TAC	Y	GAG	E	missense	3.7%	Yes	1
81	TAC	Y	TTC	F	missense	7.7%	Yes	1
81	TAC	Y	GGC	G	missense	3.2%	Yes	1
81	TAC	Y	CAC	H	missense	7.5%	Yes	1
81	TAC	Y	ATC	I	missense	3.9%	Yes	1
81	TAC	Y	AAG	K	missense	3.7%	Yes	1
81	TAC	Y	CTG	L	missense	3.7%	Yes	1
81	TAC	Y	ATG	M	missense	3.8%	Yes	1
81	TAC	Y	AAC	N	missense	6.1%	Yes	1
81	TAC	Y	CCC	P	missense	3.9%	Yes	1
81	TAC	Y	CAG	Q	missense	3.7%	Yes	1
81	TAC	Y	AGA	R	missense	3.1%	Yes	1
81	TAC	Y	AGC	S	missense	3.6%	Yes	1
81	TAC	Y	ACC	T	missense	4.0%	Yes	1
81	TAC	Y	GTG	V	missense	3.7%	Yes	1
81	TAC	Y	TGG	W	missense	3.6%	Yes	1
81	TAC	Y	TAT	Y	synonymous	5.3%	Yes	1
82	TAC	Y	GCC	A	missense	3.5%	Yes	1
82	TAC	Y	TGC	C	missense	9.5%	Yes	1
82	TAC	Y	GAC	D	missense	6.1%	Yes	1
82	TAC	Y	GAG	E	missense	3.7%	Yes	1
82	TAC	Y	TTC	F	missense	7.7%	Yes	1
82	TAC	Y	GGC	G	missense	3.7%	Yes	1
82	TAC	Y	CAC	H	missense	9.2%	Yes	1
82	TAC	Y	ATC	I	missense	3.6%	Yes	1
82	TAC	Y	AAG	K	missense	4.0%	Yes	1
82	TAC	Y	CTG	L	missense	3.6%	Yes	1
82	TAC	Y	ATG	M	missense	4.0%	Yes	1
82	TAC	Y	AAC	N	missense	5.9%	Yes	1
82	TAC	Y	CCC	P	missense	4.1%	Yes	1
82	TAC	Y	CAG	Q	missense	4.5%	Yes	1
82	TAC	Y	AGA	R	missense	3.6%	Yes	1
82	TAC	Y	AGC	S	missense	3.8%	Yes	1
82	TAC	Y	ACC	T	missense	3.6%	Yes	1
82	TAC	Y	GTG	V	missense	3.6%	Yes	1
82	TAC	Y	TGG	W	missense	4.0%	Yes	1
82	TAC	Y	TAT	Y	synonymous	8.3%	Yes	1
83	CAT	H	GCC	A	missense	4.4%	Yes	1
83	CAT	H	TGC	C	missense	4.8%	Yes	1
83	CAT	H	GAC	D	missense	4.6%	Yes	1
83	CAT	H	GAG	E	missense	4.8%	Yes	1
83	CAT	H	TTC	F	missense	5.2%	Yes	1
83	CAT	H	GGC	G	missense	4.2%	Yes	1
83	CAT	H	CAC	H	synonymous	9.4%	Yes	1
83	CAT	H	ATC	I	missense	5.0%	Yes	1
83	CAT	H	AAG	K	missense	4.0%	Yes	1
83	CAT	H	CTG	L	missense	4.9%	Yes	1
83	CAT	H	ATG	M	missense	4.1%	Yes	1
83	CAT	H	AAC	N	missense	4.4%	Yes	1
83	CAT	H	CCC	P	missense	5.3%	Yes	1
83	CAT	H	CAG	Q	missense	8.2%	Yes	1
83	CAT	H	AGA	R	missense	4.8%	Yes	1
83	CAT	H	AGC	S	missense	3.8%	Yes	1
83	CAT	H	ACC	T	missense	4.7%	Yes	1
83	CAT	H	GTG	V	missense	4.4%	Yes	1
83	CAT	H	TGG	W	missense	4.7%	Yes	1
83	CAT	H	TAC	Y	missense	4.5%	Yes	1
84	TGC	C	GCC	A	missense	3.4%	Yes	1
84	TGC	C	TGT	C	synonymous	7.5%	Yes	1
84	TGC	C	GAC	D	missense	3.7%	Yes	1
84	TGC	C	GAG	E	missense	2.9%	Yes	1
84	TGC	C	TTC	F	missense	20.3%	Yes	1
84	TGC	C	GGC	G	missense	4.3%	Yes	1
84	TGC	C	CAC	H	missense	3.0%	Yes	1
84	TGC	C	ATC	I	missense	3.9%	Yes	1
84	TGC	C	AAG	K	missense	3.5%	Yes	1
84	TGC	C	CTG	L	missense	3.6%	Yes	1
84	TGC	C	ATG	M	missense	3.3%	Yes	1
84	TGC	C	AAC	N	missense	3.4%	Yes	1
84	TGC	C	CCC	P	missense	3.5%	Yes	1
84	TGC	C	CAG	Q	missense	3.1%	Yes	1
84	TGC	C	AGA	R	missense	3.4%	Yes	1
84	TGC	C	AGC	S	missense	6.3%	Yes	1
84	TGC	C	ACC	T	missense	3.0%	Yes	1
84	TGC	C	GTG	V	missense	3.6%	Yes	1
84	TGC	C	TGG	W	missense	3.8%	Yes	1
84	TGC	C	TAC	Y	missense	10.7%	Yes	1
85	AAC	N	GCC	A	missense	3.5%	Yes	1
85	AAC	N	TGC	C	missense	3.9%	Yes	1
85	AAC	N	GAC	D	missense	9.6%	Yes	1
85	AAC	N	GAG	E	missense	3.5%	Yes	1
85	AAC	N	TTC	F	missense	4.1%	Yes	1
85	AAC	N	GGC	G	missense	3.8%	Yes	1
85	AAC	N	CAC	H	missense	5.1%	Yes	1
85	AAC	N	ATC	I	missense	6.9%	Yes	1
85	AAC	N	AAG	K	missense	4.6%	Yes	1
85	AAC	N	CTG	L	missense	4.0%	Yes	1
85	AAC	N	ATG	M	missense	3.7%	Yes	1
85	AAC	N	AAT	N	synonymous	8.4%	Yes	1
85	AAC	N	CCC	P	missense	4.0%	Yes	1
85	AAC	N	CAG	Q	missense	4.0%	Yes	1
85	AAC	N	AGA	R	missense	3.3%	Yes	1
85	AAC	N	AGC	S	missense	9.9%	Yes	1
85	AAC	N	ACC	T	missense	4.4%	Yes	1
85	AAC	N	GTG	V	missense	3.2%	Yes	1
85	AAC	N	TGG	W	missense	3.2%	Yes	1
85	AAC	N	TAC	Y	missense	7.0%	Yes	1
86	CGC	R	GCC	A	missense	4.0%	Yes	1
86	CGC	R	TGC	C	missense	11.7%	Yes	1
86	CGC	R	GAC	D	missense	4.2%	Yes	1
86	CGC	R	GAG	E	missense	2.5%	Yes	1
86	CGC	R	TTC	F	missense	3.9%	Yes	1
86	CGC	R	GGC	G	missense	5.0%	Yes	1
86	CGC	R	CAC	H	missense	13.6%	Yes	1
86	CGC	R	ATC	I	missense	3.6%	Yes	1
86	CGC	R	AAG	K	missense	2.8%	Yes	1
86	CGC	R	CTG	L	missense	4.0%	Yes	1
86	CGC	R	ATG	M	missense	3.4%	Yes	1
86	CGC	R	AAC	N	missense	4.1%	Yes	1
86	CGC	R	CCC	P	missense	5.5%	Yes	1
86	CGC	R	CAG	Q	missense	2.8%	Yes	1
86	CGC	R	AGA	R	synonymous	4.4%	Yes	1
86	CGC	R	AGC	S	missense	8.9%	Yes	1
86	CGC	R	ACC	T	missense	3.1%	Yes	1
86	CGC	R	GTG	V	missense	4.4%	Yes	1
86	CGC	R	TGG	W	missense	4.5%	Yes	1
86	CGC	R	TAC	Y	missense	3.6%	Yes	1
87	CAC	H	GCC	A	missense	4.2%	Yes	1
87	CAC	H	TGC	C	missense	3.8%	Yes	1
87	CAC	H	GAC	D	missense	5.0%	Yes	1
87	CAC	H	GAG	E	missense	4.2%	Yes	1
87	CAC	H	TTC	F	missense	4.3%	Yes	1
87	CAC	H	GGC	G	missense	3.3%	Yes	1
87	CAC	H	CAT	H	synonymous	9.8%	Yes	1
87	CAC	H	ATC	I	missense	3.4%	Yes	1
87	CAC	H	AAG	K	missense	3.9%	Yes	1
87	CAC	H	CTG	L	missense	3.5%	Yes	1
87	CAC	H	ATG	M	missense	3.8%	Yes	1
87	CAC	H	AAC	N	missense	12.2%	Yes	1
87	CAC	H	CCC	P	missense	5.6%	Yes	1
87	CAC	H	CAG	Q	missense	5.8%	Yes	1
87	CAC	H	AGA	R	missense	3.9%	Yes	1
87	CAC	H	AGC	S	missense	3.8%	Yes	1
87	CAC	H	ACC	T	missense	3.5%	Yes	1
87	CAC	H	GTG	V	missense	3.7%	Yes	1
87	CAC	H	TGG	W	missense	4.1%	Yes	1
87	CAC	H	TAC	Y	missense	8.1%	Yes	1
88	CAC	H	GCC	A	missense	4.7%	Yes	1
88	CAC	H	TGC	C	missense	4.5%	Yes	1
88	CAC	H	GAC	D	missense	5.4%	Yes	1
88	CAC	H	GAG	E	missense	3.1%	Yes	1
88	CAC	H	TTC	F	missense	4.6%	Yes	1
88	CAC	H	GGC	G	missense	3.2%	Yes	1
88	CAC	H	CAT	H	synonymous	8.6%	Yes	1
88	CAC	H	ATC	I	missense	4.9%	Yes	1
88	CAC	H	AAG	K	missense	3.8%	Yes	1
88	CAC	H	CTG	L	missense	4.6%	Yes	1
88	CAC	H	ATG	M	missense	3.3%	Yes	1
88	CAC	H	AAC	N	missense	8.9%	Yes	1
88	CAC	H	CCC	P	missense	5.6%	Yes	1
88	CAC	H	CAG	Q	missense	4.7%	Yes	1
88	CAC	H	AGA	R	missense	3.4%	Yes	1
88	CAC	H	AGC	S	missense	3.8%	Yes	1
88	CAC	H	ACC	T	missense	4.5%	Yes	1
88	CAC	H	GTG	V	missense	4.1%	Yes	1
88	CAC	H	TGG	W	missense	4.1%	Yes	1
88	CAC	H	TAC	Y	missense	10.1%	Yes	1
89	TGG	W	GCC	A	missense	5.6%	Yes	1
89	TGG	W	TGC	C	missense	6.0%	Yes	1
89	TGG	W	GAC	D	missense	4.8%	Yes	1
89	TGG	W	GAG	E	missense	4.9%	Yes	1
89	TGG	W	TTC	F	missense	5.9%	Yes	1
89	TGG	W	GGC	G	missense	4.2%	Yes	1
89	TGG	W	CAC	H	missense	5.4%	Yes	1
89	TGG	W	ATC	I	missense	6.0%	Yes	1
89	TGG	W	AAG	K	missense	5.5%	Yes	1
89	TGG	W	CTG	L	missense	6.5%	Yes	1
89	TGG	W	ATG	M	missense	5.5%	Yes	1
89	TGG	W	AAC	N	missense	4.8%	Yes	1
89	TGG	W	CCC	P	missense	2.7%	Yes	1
89	TGG	W	CAG	Q	missense	5.6%	Yes	1
89	TGG	W	AGA	R	missense	5.6%	Yes	1
89	TGG	W	AGC	S	missense	5.5%	Yes	1
89	TGG	W	ACC	T	missense	5.0%	Yes	1
89	TGG	W	GTG	V	missense	5.1%	Yes	1
89	TGG	W	TGG	W	WT	0.0%	No	0
89	TGG	W	TAC	Y	missense	5.3%	Yes	1
90	GTA	V	GCC	A	missense	4.9%	Yes	1
90	GTA	V	TGC	C	missense	4.6%	Yes	1
90	GTA	V	GAC	D	missense	4.4%	Yes	1
90	GTA	V	GAG	E	missense	5.3%	Yes	1
90	GTA	V	TTC	F	missense	5.6%	Yes	1
90	GTA	V	GGC	G	missense	5.2%	Yes	1
90	GTA	V	CAC	H	missense	4.3%	Yes	1
90	GTA	V	ATC	I	missense	5.7%	Yes	1
90	GTA	V	AAG	K	missense	4.3%	Yes	1
90	GTA	V	CTG	L	missense	5.2%	Yes	1
90	GTA	V	ATG	M	missense	5.1%	Yes	1
90	GTA	V	AAC	N	missense	4.6%	Yes	1
90	GTA	V	CCC	P	missense	4.4%	Yes	1
90	GTA	V	CAG	Q	missense	5.2%	Yes	1
90	GTA	V	AGA	R	missense	5.3%	Yes	1
90	GTA	V	AGC	S	missense	4.5%	Yes	1
90	GTA	V	ACC	T	missense	4.8%	Yes	1
90	GTA	V	GTG	V	synonymous	7.8%	Yes	1
90	GTA	V	TGG	W	missense	4.1%	Yes	1
90	GTA	V	TAC	Y	missense	4.7%	Yes	1
91	TTC	F	GCC	A	missense	3.8%	Yes	1
91	TTC	F	TGC	C	missense	4.8%	Yes	1
91	TTC	F	GAC	D	missense	4.2%	Yes	1
91	TTC	F	GAG	E	missense	4.4%	Yes	1
91	TTC	F	TTT	F	synonymous	12.7%	Yes	1
91	TTC	F	GGC	G	missense	2.7%	Yes	1
91	TTC	F	CAC	H	missense	5.0%	Yes	1
91	TTC	F	ATC	I	missense	6.6%	Yes	1
91	TTC	F	AAG	K	missense	5.0%	Yes	1
91	TTC	F	CTG	L	missense	4.8%	Yes	1
91	TTC	F	ATG	M	missense	4.2%	Yes	1
91	TTC	F	AAC	N	missense	4.6%	Yes	1
91	TTC	F	CCC	P	missense	4.6%	Yes	1
91	TTC	F	CAG	Q	missense	4.6%	Yes	1
91	TTC	F	AGA	R	missense	4.7%	Yes	1
91	TTC	F	AGC	S	missense	3.8%	Yes	1
91	TTC	F	ACC	T	missense	3.9%	Yes	1
91	TTC	F	GTG	V	missense	4.3%	Yes	1
91	TTC	F	TGG	W	missense	5.0%	Yes	1
91	TTC	F	TAC	Y	missense	6.2%	Yes	1
92	GGG	G	GCC	A	missense	3.6%	Yes	1
92	GGG	G	TGC	C	missense	3.8%	Yes	1
92	GGG	G	GAC	D	missense	3.3%	Yes	1
92	GGG	G	GAG	E	missense	7.0%	Yes	1
92	GGG	G	TTC	F	missense	4.1%	Yes	1
92	GGG	G	GGC	G	synonymous	4.4%	Yes	1
92	GGG	G	CAC	H	missense	2.9%	Yes	1
92	GGG	G	ATC	I	missense	3.7%	Yes	1
92	GGG	G	AAG	K	missense	4.0%	Yes	1
92	GGG	G	CTG	L	missense	3.9%	Yes	1
92	GGG	G	ATG	M	missense	3.5%	Yes	1
92	GGG	G	AAC	N	missense	2.9%	Yes	1
92	GGG	G	CCC	P	missense	3.0%	Yes	1
92	GGG	G	CAG	Q	missense	3.2%	Yes	1
92	GGG	G	AGA	R	missense	3.8%	Yes	1
92	GGG	G	AGC	S	missense	3.3%	Yes	1
92	GGG	G	ACC	T	missense	3.3%	Yes	1
92	GGG	G	GTG	V	missense	14.2%	Yes	1
92	GGG	G	TGG	W	missense	18.9%	Yes	1
92	GGG	G	TAC	Y	missense	3.4%	Yes	1
93	GTG	V	GCC	A	missense	4.7%	Yes	1
93	GTG	V	TGC	C	missense	3.9%	Yes	1
93	GTG	V	GAC	D	missense	4.0%	Yes	1
93	GTG	V	GAG	E	missense	8.9%	Yes	1
93	GTG	V	TTC	F	missense	5.9%	Yes	1
93	GTG	V	GGC	G	missense	4.9%	Yes	1
93	GTG	V	CAC	H	missense	4.0%	Yes	1
93	GTG	V	ATC	I	missense	4.9%	Yes	1
93	GTG	V	AAG	K	missense	5.0%	Yes	1
93	GTG	V	CTG	L	missense	5.6%	Yes	1
93	GTG	V	ATG	M	missense	8.6%	Yes	1
93	GTG	V	AAC	N	missense	3.9%	Yes	1
93	GTG	V	CCC	P	missense	4.0%	Yes	1
93	GTG	V	CAG	Q	missense	5.1%	Yes	1
93	GTG	V	AGA	R	missense	4.9%	Yes	1
93	GTG	V	AGC	S	missense	3.9%	Yes	1
93	GTG	V	ACC	T	missense	4.4%	Yes	1
93	GTG	V	GTC	V	synonymous	5.8%	Yes	1
93	GTG	V	TGG	W	missense	4.0%	Yes	1
93	GTG	V	TAC	Y	missense	3.8%	Yes	1
94	CTG	L	GCC	A	missense	3.4%	Yes	1
94	CTG	L	TGC	C	missense	4.4%	Yes	1
94	CTG	L	GAC	D	missense	4.2%	Yes	1
94	CTG	L	GAG	E	missense	4.5%	Yes	1
94	CTG	L	TTC	F	missense	5.3%	Yes	1
94	CTG	L	GGC	G	missense	4.9%	Yes	1
94	CTG	L	CAC	H	missense	4.3%	Yes	1
94	CTG	L	ATC	I	missense	4.6%	Yes	1
94	CTG	L	AAG	K	missense	4.9%	Yes	1
94	CTG	L	CTC	L	synonymous	5.4%	Yes	1
94	CTG	L	ATG	M	missense	9.1%	Yes	1
94	CTG	L	AAC	N	missense	4.4%	Yes	1
94	CTG	L	CCC	P	missense	3.9%	Yes	1
94	CTG	L	CAG	Q	missense	7.6%	Yes	1
94	CTG	L	AGA	R	missense	5.6%	Yes	1
94	CTG	L	AGC	S	missense	4.4%	Yes	1
94	CTG	L	ACC	T	missense	4.4%	Yes	1
94	CTG	L	GTG	V	missense	5.7%	Yes	1
94	CTG	L	TGG	W	missense	4.4%	Yes	1
94	CTG	L	TAC	Y	missense	4.5%	Yes	1
95	CTT	L	GCC	A	missense	5.0%	Yes	1
95	CTT	L	TGC	C	missense	4.7%	Yes	1
95	CTT	L	GAC	D	missense	4.9%	Yes	1
95	CTT	L	GAG	E	missense	4.8%	Yes	1
95	CTT	L	TTC	F	missense	5.3%	Yes	1
95	CTT	L	GGC	G	missense	3.6%	Yes	1
95	CTT	L	CAC	H	missense	4.6%	Yes	1
95	CTT	L	ATC	I	missense	4.5%	Yes	1
95	CTT	L	AAG	K	missense	5.7%	Yes	1
95	CTT	L	CTG	L	synonymous	5.8%	Yes	1
95	CTT	L	ATG	M	missense	5.5%	Yes	1
95	CTT	L	AAC	N	missense	3.8%	Yes	1
95	CTT	L	CCC	P	missense	5.7%	Yes	1
95	CTT	L	CAG	Q	missense	4.9%	Yes	1
95	CTT	L	AGA	R	missense	5.4%	Yes	1
95	CTT	L	AGC	S	missense	4.8%	Yes	1
95	CTT	L	ACC	T	missense	5.0%	Yes	1
95	CTT	L	GTG	V	missense	5.2%	Yes	1
95	CTT	L	TGG	W	missense	5.7%	Yes	1
95	CTT	L	TAC	Y	missense	5.0%	Yes	1
96	TGC	C	GCC	A	missense	3.5%	Yes	1
96	TGC	C	TGT	C	synonymous	10.2%	Yes	1
96	TGC	C	GAC	D	missense	3.2%	Yes	1
96	TGC	C	GAG	E	missense	2.8%	Yes	1
96	TGC	C	TTC	F	missense	18.7%	Yes	1
96	TGC	C	GGC	G	missense	3.4%	Yes	1
96	TGC	C	CAC	H	missense	3.4%	Yes	1
96	TGC	C	ATC	I	missense	3.1%	Yes	1
96	TGC	C	AAG	K	missense	3.3%	Yes	1
96	TGC	C	CTG	L	missense	3.0%	Yes	1
96	TGC	C	ATG	M	missense	3.0%	Yes	1
96	TGC	C	AAC	N	missense	3.3%	Yes	1
96	TGC	C	CCC	P	missense	3.2%	Yes	1
96	TGC	C	CAG	Q	missense	3.0%	Yes	1
96	TGC	C	AGA	R	missense	3.7%	Yes	1
96	TGC	C	AGC	S	missense	9.2%	Yes	1
96	TGC	C	ACC	T	missense	3.6%	Yes	1
96	TGC	C	GTG	V	missense	3.5%	Yes	1
96	TGC	C	TGG	W	missense	4.2%	Yes	1
96	TGC	C	TAC	Y	missense	8.6%	Yes	1
97	AAC	N	GCC	A	missense	3.4%	Yes	1
97	AAC	N	TGC	C	missense	3.5%	Yes	1
97	AAC	N	GAC	D	missense	9.7%	Yes	1
97	AAC	N	GAG	E	missense	4.2%	Yes	1
97	AAC	N	TTC	F	missense	4.4%	Yes	1
97	AAC	N	GGC	G	missense	3.8%	Yes	1
97	AAC	N	CAC	H	missense	4.3%	Yes	1
97	AAC	N	ATC	I	missense	8.6%	Yes	1
97	AAC	N	AAG	K	missense	4.6%	Yes	1
97	AAC	N	CTG	L	missense	3.8%	Yes	1
97	AAC	N	ATG	M	missense	4.4%	Yes	1
97	AAC	N	AAT	N	synonymous	8.0%	Yes	1
97	AAC	N	CCC	P	missense	4.0%	Yes	1
97	AAC	N	CAG	Q	missense	3.9%	Yes	1
97	AAC	N	AGA	R	missense	3.8%	Yes	1
97	AAC	N	AGC	S	missense	6.7%	Yes	1
97	AAC	N	ACC	T	missense	4.8%	Yes	1
97	AAC	N	GTG	V	missense	3.7%	Yes	1
97	AAC	N	TGG	W	missense	3.5%	Yes	1
97	AAC	N	TAC	Y	missense	6.9%	Yes	1
98	GTG	V	GCC	A	missense	4.2%	Yes	1
98	GTG	V	TGC	C	missense	5.1%	Yes	1
98	GTG	V	GAC	D	missense	4.6%	Yes	1
98	GTG	V	GAG	E	missense	8.2%	Yes	1
98	GTG	V	TTC	F	missense	4.9%	Yes	1
98	GTG	V	GGC	G	missense	4.1%	Yes	1
98	GTG	V	CAC	H	missense	3.9%	Yes	1
98	GTG	V	ATC	I	missense	5.4%	Yes	1
98	GTG	V	AAG	K	missense	4.8%	Yes	1
98	GTG	V	CTG	L	missense	5.3%	Yes	1
98	GTG	V	ATG	M	missense	9.1%	Yes	1
98	GTG	V	AAC	N	missense	4.3%	Yes	1
98	GTG	V	CCC	P	missense	3.1%	Yes	1
98	GTG	V	CAG	Q	missense	5.0%	Yes	1
98	GTG	V	AGA	R	missense	4.3%	Yes	1
98	GTG	V	AGC	S	missense	4.3%	Yes	1
98	GTG	V	ACC	T	missense	3.6%	Yes	1
98	GTG	V	GTC	V	synonymous	5.6%	Yes	1
98	GTG	V	TGG	W	missense	5.7%	Yes	1
98	GTG	V	TAC	Y	missense	4.6%	Yes	1
99	GTG	V	GCC	A	missense	4.9%	Yes	1
99	GTG	V	TGC	C	missense	4.5%	Yes	1
99	GTG	V	GAC	D	missense	5.0%	Yes	1
99	GTG	V	GAG	E	missense	8.4%	Yes	1
99	GTG	V	TTC	F	missense	4.1%	Yes	1
99	GTG	V	GGC	G	missense	4.8%	Yes	1
99	GTG	V	CAC	H	missense	3.5%	Yes	1
99	GTG	V	ATC	I	missense	5.1%	Yes	1
99	GTG	V	AAG	K	missense	4.4%	Yes	1
99	GTG	V	CTG	L	missense	5.6%	Yes	1
99	GTG	V	ATG	M	missense	9.6%	Yes	1
99	GTG	V	AAC	N	missense	4.1%	Yes	1
99	GTG	V	CCC	P	missense	4.1%	Yes	1
99	GTG	V	CAG	Q	missense	4.0%	Yes	1
99	GTG	V	AGA	R	missense	4.5%	Yes	1
99	GTG	V	AGC	S	missense	3.9%	Yes	1
99	GTG	V	ACC	T	missense	4.0%	Yes	1
99	GTG	V	GTC	V	synonymous	6.5%	Yes	1
99	GTG	V	TGG	W	missense	4.4%	Yes	1
99	GTG	V	TAC	Y	missense	4.6%	Yes	1
100	ACC	T	GCC	A	missense	7.5%	Yes	1
100	ACC	T	TGC	C	missense	4.7%	Yes	1
100	ACC	T	GAC	D	missense	4.7%	Yes	1
100	ACC	T	GAG	E	missense	3.9%	Yes	1
100	ACC	T	TTC	F	missense	4.1%	Yes	1
100	ACC	T	GGC	G	missense	4.0%	Yes	1
100	ACC	T	CAC	H	missense	3.7%	Yes	1
100	ACC	T	ATC	I	missense	8.7%	Yes	1
100	ACC	T	AAG	K	missense	4.6%	Yes	1
100	ACC	T	CTG	L	missense	3.8%	Yes	1
100	ACC	T	ATG	M	missense	4.1%	Yes	1
100	ACC	T	AAC	N	missense	6.6%	Yes	1
100	ACC	T	CCC	P	missense	5.2%	Yes	1
100	ACC	T	CAG	Q	missense	4.1%	Yes	1
100	ACC	T	AGA	R	missense	4.7%	Yes	1
100	ACC	T	AGC	S	missense	4.8%	Yes	1
100	ACC	T	ACA	T	synonymous	8.1%	Yes	1
100	ACC	T	GTG	V	missense	4.1%	Yes	1
100	ACC	T	TGG	W	missense	4.0%	Yes	1
100	ACC	T	TAC	Y	missense	4.5%	Yes	1
101	GTG	V	GCC	A	missense	4.1%	Yes	1
101	GTG	V	TGC	C	missense	3.9%	Yes	1
101	GTG	V	GAC	D	missense	3.9%	Yes	1
101	GTG	V	GAG	E	missense	7.8%	Yes	1
101	GTG	V	TTC	F	missense	4.4%	Yes	1
101	GTG	V	GGC	G	missense	4.5%	Yes	1
101	GTG	V	CAC	H	missense	3.3%	Yes	1
101	GTG	V	ATC	I	missense	3.9%	Yes	1
101	GTG	V	AAG	K	missense	4.4%	Yes	1
101	GTG	V	CTG	L	missense	5.0%	Yes	1
101	GTG	V	ATG	M	missense	15.6%	Yes	1
101	GTG	V	AAC	N	missense	4.1%	Yes	1
101	GTG	V	CCC	P	missense	4.1%	Yes	1
101	GTG	V	CAG	Q	missense	4.2%	Yes	1
101	GTG	V	AGA	R	missense	4.2%	Yes	1
101	GTG	V	AGC	S	missense	4.5%	Yes	1
101	GTG	V	ACC	T	missense	3.7%	Yes	1
101	GTG	V	GTC	V	synonymous	5.1%	Yes	1
[truncated: 5,162 more rows]

## Sheet: gnomad_v4.0.0_missense
full_var	allele_freq	number_alleles	variant_count	homozygote_count	log_allele_freq
p.Val125Ile	0.177077	1611710	285396	26870	-0.751839
p.Val59Ala	0.000507541	1613662	819	3	-3.29453
p.Val333Leu	0.000354704	1612612	572	4	-3.45013
p.Arg133Pro	0.000326926	1611988	527	1	-3.48555
p.Arg354Ser	0.000291676	1607950	469	1	-3.5351
p.Ile197Val	0.000226999	1612342	366	0	-3.64398
p.Arg312Gln	0.000109712	1613314	177	1	-3.95975
p.Glu323Gln	9.3613e-05	779806	73	0	-4.02866
p.Ala240Thr	9.05212e-05	1612882	146	0	-4.04325
p.Arg321Cys	8.92724e-05	1613040	144	0	-4.04928
p.Lys180Asn	7.13432e-05	1611926	115	0	-4.14665
p.Val67Leu	6.32027e-05	1613854	102	0	-4.19926
p.Val358Ala	5.79798e-05	1604006	93	0	-4.23672
p.Glu225Lys	5.64382e-05	1612384	91	1	-4.24843
p.Lys269Glu	4.59831e-05	152230	7	0	-4.3374
p.Arg315Thr	4.52515e-05	1613206	73	0	-4.34437
p.Gly171Asp	3.97114e-05	1611628	64	0	-4.40108
p.Arg229Trp	3.78332e-05	1612340	61	0	-4.42213
p.Glu323Gly	3.16179e-05	1613010	51	0	-4.50007
p.Asp316Asn	2.91323e-05	1613330	47	0	-4.53563
p.Arg334Ser	2.79101e-05	1612320	45	0	-4.55424
p.Gly146Ala	2.71445e-05	626278	17	0	-4.56632
p.Gly237Ser	2.55104e-05	627196	16	0	-4.59328
p.Asp10Tyr	2.54879e-05	1608606	41	0	-4.59367
p.Arg50Trp	2.4174e-05	1613306	39	0	-4.61665
p.Val313Leu	1.91645e-05	1461036	28	0	-4.7175
p.Pro9Leu	1.6767e-05	775334	13	0	-4.77554
p.Leu48Met	1.67366e-05	1613230	27	0	-4.77633
p.Leu112Phe	1.61144e-05	1613464	26	0	-4.79279
p.Gly237Ala	1.56042e-05	833110	13	0	-4.80676
p.Glu230Lys	1.50668e-05	1460166	22	0	-4.82198
p.Leu218Pro	1.31375e-05	152236	2	0	-4.88149
p.His227Gln	1.31372e-05	152240	2	0	-4.8815
p.Pro314Leu	1.31316e-05	152304	2	0	-4.88168
p.Ile199Val	1.30258e-05	1612190	21	0	-4.8852
p.Ala245Val	1.27433e-05	627780	8	0	-4.89472
p.Ala188Thr	1.24062e-05	1612092	20	0	-4.90636
p.Asn97Lys	1.17736e-05	1613778	19	0	-4.92909
p.Met344Ile	1.15628e-05	778356	9	0	-4.93694
p.Arg311Leu	1.11578e-05	1613218	18	0	-4.95242
p.Ala169Thr	1.05483e-05	1611640	17	0	-4.97682
p.Val119Met	1.02681e-05	1460836	15	0	-4.98851
p.Pro166Ala	9.92742e-06	1611698	16	0	-5.00316
p.Arg222Ser	9.92365e-06	1612310	16	0	-5.00333
p.Gly346Arg	9.5958e-06	1458972	14	0	-5.01792
p.Gln301His	9.58096e-06	1461232	14	0	-5.01859
p.Arg312Trp	8.97293e-06	780124	7	0	-5.04707
p.Val98Ala	8.89453e-06	1461572	13	0	-5.05088
p.Ser118Thr	8.05874e-06	1613156	13	0	-5.09373
p.Ser74Gly	8.05593e-06	1613718	13	0	-5.09388
p.Gln355Arg	8.0328e-06	622448	5	0	-5.09513
p.Ile204Val	7.97379e-06	627054	5	0	-5.09834
p.Val75Leu	7.95634e-06	628430	5	0	-5.09929
p.Arg133Gly	7.70329e-06	778888	6	0	-5.11332
p.Phe326Leu	7.69468e-06	779760	6	0	-5.11381
p.Glu120Gln	7.69312e-06	779918	6	0	-5.1139
p.Met189Thr	7.53463e-06	1459926	11	0	-5.12294
p.Gly8Ser	7.4657e-06	1607350	12	0	-5.12693
p.Ala102Thr	6.84217e-06	1461524	10	0	-5.16481
p.Val333Met	6.82174e-06	1612492	11	0	-5.1661
p.Glu120Asp	6.81969e-06	1612976	11	0	-5.16624
p.Tyr307Cys	6.81865e-06	1613222	11	0	-5.1663
p.Ala259Val	6.81793e-06	1613392	11	0	-5.16635
p.Ser357Arg	6.63508e-06	150714	1	0	-5.17815
p.Met344Thr	6.57825e-06	152016	1	0	-5.18189
p.Phe359Ser	6.57774e-06	152028	1	0	-5.18192
p.Leu352Ile	6.57454e-06	152102	1	0	-5.18213
p.Ser324Cys	6.57454e-06	152102	1	0	-5.18213
p.Met52Val	6.5741e-06	152112	1	0	-5.18216
p.Trp46Leu	6.57358e-06	152124	1	0	-5.1822
p.Arg312Pro	6.57229e-06	152154	1	0	-5.18228
p.Ala339Glu	6.57177e-06	152166	1	0	-5.18232
p.Arg322Cys	6.57168e-06	152168	1	0	-5.18232
p.Leu123Pro	6.57168e-06	152168	1	0	-5.18232
p.Val28Leu	6.57151e-06	152172	1	0	-5.18233
p.Met189Leu	6.57134e-06	152176	1	0	-5.18235
p.Arg305Trp	6.57082e-06	152188	1	0	-5.18238
p.Leu318Pro	6.57065e-06	152192	1	0	-5.18239
p.Met71Ile	6.57065e-06	152192	1	0	-5.18239
p.Met16Thr	6.57056e-06	152194	1	0	-5.1824
p.Ala245Thr	6.57047e-06	152196	1	0	-5.1824
p.Ser130Gly	6.57039e-06	152198	1	0	-5.18241
p.Trp148Arg	6.57004e-06	152206	1	0	-5.18243
p.Phe195Leu	6.56978e-06	152212	1	0	-5.18245
p.Leu194His	6.56978e-06	152212	1	0	-5.18245
p.Ala188Gly	6.5697e-06	152214	1	0	-5.18245
p.Ala339Thr	6.56961e-06	152216	1	0	-5.18246
p.Trp190Leu	6.56935e-06	152222	1	0	-5.18248
p.Val187Ala	6.56935e-06	152222	1	0	-5.18248
p.Val241Met	6.56918e-06	152226	1	0	-5.18249
p.Leu203Phe	6.56849e-06	152242	1	0	-5.18253
p.Leu201Pro	6.56849e-06	152242	1	0	-5.18253
p.Ser37Asn	6.56789e-06	152256	1	0	-5.18257
p.Arg234His	6.56616e-06	152296	1	0	-5.18269
p.Arg349Ser	6.43304e-06	777238	5	0	-5.19158
p.Met344Lys	6.42498e-06	778212	5	0	-5.19213
p.Arg51Cys	6.19839e-06	1613322	10	0	-5.20772
p.Leu149Val	6.16685e-06	1459416	9	0	-5.20994
p.Ala328Val	6.16209e-06	1460544	9	0	-5.21027
p.Tyr127His	5.58091e-06	1612640	9	0	-5.25329
p.Asp316His	5.57893e-06	1613212	9	0	-5.25345
p.Gly309Arg	5.57875e-06	1613264	9	0	-5.25346
p.Met52Ile	5.57832e-06	1613388	9	0	-5.2535
p.Arg229Gly	5.47903e-06	1460112	8	0	-5.2613
p.Arg121Gly	5.12893e-06	779890	4	0	-5.28997
p.Thr331Met	4.96077e-06	1612652	8	0	-5.30445
p.Phe359Leu	4.85338e-06	618126	3	0	-5.31396
p.Tyr127Phe	4.80131e-06	833106	4	0	-5.31864
p.Met52Lys	4.80129e-06	833110	4	0	-5.31864
p.Asp10Glu	4.80129e-06	833110	4	0	-5.31864
p.Gly40Asp	4.79259e-06	1460588	7	0	-5.31943
p.Met62Val	4.78957e-06	1461508	7	0	-5.3197
p.Ser31Thr	4.78593e-06	626838	3	0	-5.32003
p.Ala34Val	4.78531e-06	626918	3	0	-5.32009
p.Arg51His	4.77652e-06	628072	3	0	-5.32089
p.Val90Ile	4.77347e-06	628474	3	1	-5.32117
p.Val192Met	4.34186e-06	1612214	7	0	-5.36232
p.Ser66Thr	4.33783e-06	1613710	7	0	-5.36273
p.Ala159Val	4.11168e-06	1459258	6	0	-5.38598
p.Arg138Pro	4.11091e-06	1459530	6	0	-5.38606
p.Thr182Pro	4.11012e-06	1459812	6	0	-5.38615
p.Val187Met	4.10998e-06	1459862	6	0	-5.38616
p.Thr216Ser	4.10922e-06	1460130	6	0	-5.38624
p.Arg334His	4.10912e-06	1460168	6	0	-5.38625
p.Pro205Gln	4.1091e-06	1460172	6	0	-5.38625
p.Arg303His	4.05969e-06	985296	4	0	-5.39151
p.Gly146Arg	3.85359e-06	778494	3	0	-5.41413
p.Val141Ala	3.85243e-06	778730	3	0	-5.41427
p.Ala337Asp	3.85076e-06	779068	3	0	-5.41445
p.Pro314Ser	3.84558e-06	780116	3	0	-5.41504
p.Arg298Gly	3.84372e-06	780494	3	0	-5.41525
p.Cys249Arg	3.60097e-06	833110	3	0	-5.44358
p.Ser109Cys	3.60097e-06	833110	3	0	-5.44358
p.Ala73Val	3.60097e-06	833110	3	0	-5.44358
p.Ser37Ile	3.60097e-06	833110	3	0	-5.44358
p.Ala154Ser	3.42639e-06	1459262	5	0	-5.46516
p.Gly338Ser	3.42485e-06	1459920	5	0	-5.46536
p.Thr214Ala	3.42436e-06	1460126	5	0	-5.46542
p.Glu225Asp	3.42435e-06	1460130	5	0	-5.46542
p.Arg233Gly	3.42414e-06	1460222	5	0	-5.46545
p.Val313Met	3.42223e-06	1461036	5	0	-5.46569
p.Val47Leu	3.42223e-06	1461036	5	0	-5.46569
p.Thr113Ile	3.42181e-06	1461214	5	0	-5.46574
p.Thr7Ser	3.21455e-06	622172	2	0	-5.49288
p.Arg349Ser	3.1998e-06	625040	2	0	-5.49488
p.Ala347Gly	3.19835e-06	625322	2	0	-5.49507
p.Arg160Cys	3.19388e-06	626198	2	0	-5.49568
p.Arg138Gly	3.19205e-06	626556	2	0	-5.49593
p.His340Tyr	3.19145e-06	626674	2	0	-5.49601
p.Pro128Arg	3.18944e-06	627070	2	0	-5.49629
p.Ala240Val	3.18737e-06	627476	2	0	-5.49657
p.Glu323Asp	3.18668e-06	627612	2	0	-5.49666
p.Cys49Tyr	3.18487e-06	627970	2	0	-5.49691
p.Val262Met	3.18432e-06	628078	2	0	-5.49698
p.Ser263Asn	3.18419e-06	628104	2	0	-5.497
p.Met62Lys	3.18267e-06	628404	2	0	-5.49721
p.Met71Lys	3.18246e-06	628444	2	0	-5.49724
p.Arg136Cys	3.10215e-06	1611784	5	0	-5.50834
p.Ala140Thr	3.10209e-06	1611814	5	0	-5.50835
p.Arg334Cys	3.10112e-06	1612320	5	0	-5.50848
p.Gly53Arg	3.09884e-06	1613508	5	0	-5.5088
p.Ser270Thr	3.0987e-06	1613580	5	0	-5.50882
p.Val292Ile	3.09868e-06	1613592	5	0	-5.50882
p.Ser357Asn	2.75258e-06	1453184	4	0	-5.56026
p.Pro20Arg	2.74214e-06	1458716	4	0	-5.56191
p.Ile22Met	2.74152e-06	1459042	4	0	-5.56201
p.Gly343Glu	2.74056e-06	1459558	4	0	-5.56216
p.Arg133Leu	2.74034e-06	1459674	4	0	-5.5622
p.Thr182Met	2.74014e-06	1459780	4	0	-5.56223
p.Ala339Gly	2.74006e-06	1459820	4	0	-5.56224
p.Cys212Phe	2.73947e-06	1460136	4	0	-5.56233
p.Val207Met	2.73942e-06	1460162	4	0	-5.56234
p.Arg233Trp	2.73931e-06	1460222	4	0	-5.56236
p.Leu42Phe	2.73834e-06	1460740	4	0	-5.56251
p.Trp46Arg	2.7378e-06	1461028	4	0	-5.5626
p.Cys116Tyr	2.73776e-06	1461050	4	0	-5.5626
p.Arg50Gly	2.73753e-06	1461172	4	0	-5.56264
p.Gly53Arg	2.73737e-06	1461258	4	0	-5.56267
p.Asp162Asn	2.56943e-06	778382	2	0	-5.59016
p.Glu230Val	2.56665e-06	779226	2	0	-5.59063
p.Glu336Asp	2.56642e-06	779296	2	0	-5.59067
p.Leu126Arg	2.56631e-06	779328	2	0	-5.59069
p.Asn85Ser	2.56301e-06	780332	2	0	-5.59125
p.Ala73Ser	2.56207e-06	780620	2	0	-5.59141
p.His88Gln	2.56185e-06	780686	2	0	-5.59145
p.Arg18Gln	2.48311e-06	1610882	4	0	-5.605
p.Arg222His	2.48081e-06	1612378	4	0	-5.60541
p.Gly124Ala	2.4802e-06	1612774	4	0	-5.60551
p.Asn64His	2.47885e-06	1613652	4	0	-5.60575
p.Val93Met	2.47865e-06	1613782	4	0	-5.60578
p.Val333Ala	2.40065e-06	833108	2	0	-5.61967
p.Val141Leu	2.40065e-06	833108	2	0	-5.61967
p.Glu356Val	2.40064e-06	833110	2	0	-5.61967
p.Glu336Lys	2.40064e-06	833110	2	0	-5.61967
p.Phe295Leu	2.40064e-06	833110	2	0	-5.61967
p.Phe295Ser	2.40064e-06	833110	2	0	-5.61967
p.Val262Ala	2.40064e-06	833110	2	0	-5.61967
p.Ala251Ser	2.40064e-06	833110	2	0	-5.61967
p.Phe206Leu	2.40064e-06	833110	2	0	-5.61967
p.Asp177Glu	2.40064e-06	833110	2	0	-5.61967
p.Trp89Arg	2.40064e-06	833110	2	0	-5.61967
p.Glu356Lys	2.0616e-06	1455182	3	0	-5.6858
p.Ala21Gly	2.05653e-06	1458770	3	0	-5.68686
p.Ala21Val	2.05653e-06	1458770	3	0	-5.68686
p.Ala154Thr	2.05583e-06	1459262	3	0	-5.68701
p.Gly171Ala	2.05555e-06	1459460	3	0	-5.68707
p.Val187Leu	2.05499e-06	1459862	3	0	-5.68719
p.Arg229Pro	2.05465e-06	1460102	3	0	-5.68726
p.Ile199Thr	2.05462e-06	1460126	3	0	-5.68727
p.Glu225Asp	2.05461e-06	1460130	3	0	-5.68727
p.Val236Met	2.05454e-06	1460180	3	0	-5.68729
p.Ser37Arg	2.05444e-06	1460254	3	0	-5.68731
p.Ala328Asp	2.05403e-06	1460544	3	0	-5.68739
p.Ser324Thr	2.05382e-06	1460690	3	0	-5.68744
p.Arg321Ser	2.05362e-06	1460834	3	0	-5.68748
p.Arg315Lys	2.05338e-06	1461006	3	0	-5.68753
p.Ala251Val	2.05336e-06	1461020	3	0	-5.68753
p.Leu258Pro	2.05322e-06	1461120	3	0	-5.68756
p.Met62Ile	2.05266e-06	1461516	3	0	-5.68768
p.Arg86His	2.05258e-06	1461574	3	0	-5.6877
p.Ile60Val	2.03003e-06	985208	2	0	-5.6925
p.Arg329Gly	2.02987e-06	985286	2	0	-5.69253
p.Ala296Pro	2.02963e-06	985400	2	0	-5.69258
p.Arg160Leu	1.86165e-06	1611472	3	0	-5.7301
p.Gly228Val	1.8607e-06	1612296	3	0	-5.73032
p.Gln2Lys	1.61605e-06	618794	1	0	-5.79155
p.Ser357Gly	1.61205e-06	620328	1	0	-5.79262
p.Gln355Pro	1.60656e-06	622448	1	0	-5.7941
p.Arg354Lys	1.60544e-06	622882	1	0	-5.79441
p.Gly351Ser	1.60259e-06	623988	1	0	-5.79518
p.Leu14Val	1.60123e-06	624520	1	0	-5.79555
p.Met16Leu	1.60005e-06	624980	1	0	-5.79587
p.Ala142Thr	1.59995e-06	625018	1	0	-5.79589
p.Pro350Ser	1.59994e-06	625022	1	0	-5.7959
p.Thr348Ser	1.59923e-06	625302	1	0	-5.79609
p.Thr348Ile	1.59923e-06	625302	1	0	-5.79609
p.Ala23Gly	1.5976e-06	625938	1	0	-5.79653
p.Ala23Val	1.5976e-06	625938	1	0	-5.79653
p.Ala159Thr	1.59699e-06	626178	1	0	-5.7967
p.Asp162Tyr	1.59698e-06	626182	1	0	-5.7967
p.Ala154Gly	1.59695e-06	626192	1	0	-5.79671
p.Thr153Ala	1.59691e-06	626210	1	0	-5.79672
p.Gly146Val	1.59673e-06	626278	1	0	-5.79677
p.Gly146Glu	1.59673e-06	626278	1	0	-5.79677
p.Arg136His	1.59667e-06	626302	1	0	-5.79678
p.Val167Met	1.5966e-06	626330	1	0	-5.7968
p.Val167Leu	1.5966e-06	626330	1	0	-5.7968
p.Ala140Gly	1.59658e-06	626340	1	0	-5.79681
p.Pro166Gln	1.59651e-06	626368	1	0	-5.79683
p.Ile173Val	1.59639e-06	626412	1	0	-5.79686
p.Thr147Ser	1.59639e-06	626414	1	0	-5.79686
p.Cys175Arg	1.59631e-06	626444	1	0	-5.79688
p.Phe176Cys	1.59629e-06	626454	1	0	-5.79689
p.Arg135His	1.59628e-06	626456	1	0	-5.79689
p.Gly343Arg	1.59617e-06	626498	1	0	-5.79692
p.Gly343Arg	1.59617e-06	626498	1	0	-5.79692
p.Leu179Ile	1.59614e-06	626510	1	0	-5.79693
p.Lys180Arg	1.59596e-06	626584	1	0	-5.79698
p.Val28Ala	1.59594e-06	626590	1	0	-5.79698
p.Pro185Ser	1.5956e-06	626722	1	0	-5.79708
p.Tyr30Phe	1.5956e-06	626724	1	0	-5.79708
p.Tyr30His	1.59554e-06	626746	1	0	-5.79709
p.Ala188Val	1.59552e-06	626756	1	0	-5.7971
p.Val187Gly	1.5955e-06	626762	1	0	-5.7971
p.Ala191Thr	1.59532e-06	626834	1	0	-5.79715
p.Ala191Gly	1.59527e-06	626854	1	0	-5.79717
p.Lys132Arg	1.59523e-06	626870	1	0	-5.79718
p.Ser130Asn	1.59506e-06	626936	1	0	-5.79722
p.Ser130Thr	1.59506e-06	626936	1	0	-5.79722
p.Leu194Phe	1.595e-06	626958	1	0	-5.79724
p.Phe195Ser	1.59495e-06	626980	1	0	-5.79725
p.Ala34Thr	1.59495e-06	626980	1	0	-5.79725
p.Ala215Thr	1.5949e-06	626998	1	0	-5.79727
p.Glu336Gly	1.59489e-06	627002	1	0	-5.79727
p.Arg234Cys	1.59485e-06	627020	1	0	-5.79728
p.Thr223Met	1.59484e-06	627024	1	0	-5.79728
p.His227Arg	1.59483e-06	627026	1	0	-5.79729
p.Leu129Phe	1.59482e-06	627030	1	0	-5.79729
p.Leu218Phe	1.59476e-06	627054	1	0	-5.7973
p.Arg232Leu	1.59474e-06	627062	1	0	-5.79731
p.Pro128Leu	1.59472e-06	627070	1	0	-5.79732
p.Thr223Ser	1.59471e-06	627072	1	0	-5.79732
p.Glu230Gly	1.59469e-06	627080	1	0	-5.79732
p.Ala235Ser	1.59461e-06	627112	1	0	-5.79735
p.Ser37Gly	1.59458e-06	627124	1	0	-5.79735
p.Ser332Thr	1.59406e-06	627328	1	0	-5.7975
p.Pro39Gln	1.59406e-06	627328	1	0	-5.7975
p.Pro39Arg	1.59406e-06	627328	1	0	-5.7975
p.Val125Gly	1.59387e-06	627404	1	0	-5.79755
p.Leu123Arg	1.59361e-06	627506	1	0	-5.79762
p.Val242Asp	1.59341e-06	627584	1	0	-5.79767
p.Arg322His	1.59324e-06	627650	1	0	-5.79772
p.Arg322Gly	1.59319e-06	627670	1	0	-5.79773
p.Leu42Arg	1.59315e-06	627686	1	0	-5.79774
p.Phe43Leu	1.59288e-06	627794	1	0	-5.79782
p.Ser118Gly	1.59272e-06	627856	1	0	-5.79786
p.Phe250Leu	1.59266e-06	627882	1	0	-5.79788
p.Pro314Arg	1.59261e-06	627900	1	0	-5.79789
p.Arg315Gly	1.59257e-06	627914	1	0	-5.7979
p.Ile117Asn	1.5925e-06	627944	1	0	-5.79792
p.Phe255Leu	1.59241e-06	627980	1	0	-5.79795
p.Cys310Arg	1.59238e-06	627992	1	0	-5.79795
p.Val256Ala	1.59236e-06	627998	1	0	-5.79796
p.His260Asp	1.59222e-06	628052	1	0	-5.798
p.Ser297Tyr	1.59184e-06	628202	1	0	-5.7981
p.Tyr271His	1.5918e-06	628220	1	0	-5.79811
p.Val274Ala	1.59174e-06	628242	1	0	-5.79813
p.Tyr293His	1.59171e-06	628254	1	0	-5.79814
p.Ser56Tyr	1.59171e-06	628256	1	0	-5.79814
p.Pro57Ser	1.59169e-06	628264	1	0	-5.79814
p.Asn285Ser	1.59163e-06	628286	1	0	-5.79816
p.Leu284Phe	1.59159e-06	628304	1	0	-5.79817
p.Met107Leu	1.59147e-06	628350	1	0	-5.7982
p.Phe61Leu	1.59142e-06	628370	1	0	-5.79822
p.Ala102Gly	1.59129e-06	628420	1	0	-5.79825
p.Phe103Leu	1.59128e-06	628426	1	0	-5.79825
p.Asn64Ser	1.59128e-06	628426	1	0	-5.79825
p.Ser74Thr	1.59126e-06	628434	1	0	-5.79826
p.His87Tyr	1.59119e-06	628460	1	0	-5.79828
p.His83Asn	1.59118e-06	628464	1	0	-5.79828
p.Asn85His	1.59117e-06	628468	1	0	-5.79828
p.Cys96Phe	1.59116e-06	628472	1	0	-5.79829
p.Val93Ala	1.59116e-06	628474	1	0	-5.79829
p.Ser357Thr	1.37629e-06	1453184	2	0	-5.86129
p.Glu356Asp	1.37478e-06	1454780	2	0	-5.86177
p.Ala23Pro	1.37074e-06	1459068	2	0	-5.86304
p.Glu345Gln	1.37058e-06	1459232	2	0	-5.8631
p.Ser156Phe	1.37049e-06	1459328	2	0	-5.86312
p.Ala143Thr	1.37047e-06	1459358	2	0	-5.86313
p.Ala142Val	1.37047e-06	1459352	2	0	-5.86313
p.Trp148Cys	1.37041e-06	1459416	2	0	-5.86315
p.His168Asn	1.37037e-06	1459458	2	0	-5.86316
p.Thr147Ala	1.37034e-06	1459488	2	0	-5.86317
p.Arg135Cys	1.37033e-06	1459504	2	0	-5.86317
p.Phe176Leu	1.37026e-06	1459572	2	0	-5.8632
p.Arg137Cys	1.37021e-06	1459628	2	0	-5.86321
p.Trp181Leu	1.37013e-06	1459712	2	0	-5.86324
p.Ala339Val	1.37003e-06	1459820	2	0	-5.86327
p.Ser186Thr	1.37e-06	1459856	2	0	-5.86328
p.Val192Leu	1.36987e-06	1459996	2	0	-5.86332
p.Phe193Tyr	1.36982e-06	1460050	2	0	-5.86334
p.Gly228Asp	1.3698e-06	1460072	2	0	-5.86334
p.Ala35Thr	1.36978e-06	1460088	2	0	-5.86335
p.Arg229Gln	1.36977e-06	1460102	2	0	-5.86335
p.Ala226Thr	1.36973e-06	1460146	2	0	-5.86337
p.Val207Leu	1.36971e-06	1460162	2	0	-5.86337
p.Gln231His	1.3697e-06	1460176	2	0	-5.86337
p.Ala239Thr	1.36941e-06	1460488	2	0	-5.86347
p.Thr330Pro	1.36939e-06	1460502	2	0	-5.86347
p.Ala328Pro	1.36934e-06	1460556	2	0	-5.86349
p.Ala328Ser	1.36934e-06	1460556	2	0	-5.86349
p.Ala328Thr	1.36934e-06	1460556	2	0	-5.86349
p.Ser44Cys	1.36897e-06	1460956	2	0	-5.86361
p.Thr248Asn	1.36896e-06	1460968	2	0	-5.86361
p.Val47Leu	1.36889e-06	1461036	2	0	-5.86363
p.Asn253Ser	1.36887e-06	1461060	2	0	-5.86364
p.Val256Leu	1.36883e-06	1461106	2	0	-5.86365
p.Arg50Gln	1.36878e-06	1461156	2	0	-5.86367
p.Leu304Pro	1.36877e-06	1461170	2	0	-5.86367
p.Gln301His	1.36871e-06	1461232	2	0	-5.86369
p.Arg298Gln	1.36867e-06	1461274	2	0	-5.8637
p.Gly268Arg	1.36866e-06	1461288	2	0	-5.8637
p.Asp289Glu	1.36855e-06	1461396	2	0	-5.86374
p.Pro9Thr	1.24359e-06	1608244	2	0	-5.90532
p.Val207Leu	1.24041e-06	1612364	2	0	-5.90643
p.Cys116Ser	1.23974e-06	1613246	2	0	-5.90667
p.Val333Glu	1.20032e-06	833108	1	0	-5.9207
p.Thr331Ala	1.20032e-06	833110	1	0	-5.9207
p.Thr330Asn	1.20032e-06	833108	1	0	-5.9207
p.Leu325Pro	1.20032e-06	833110	1	0	-5.9207
p.Arg321Leu	1.20032e-06	833110	1	0	-5.9207
p.Thr320Ser	1.20032e-06	833110	1	0	-5.9207
p.Asp319Glu	1.20032e-06	833110	1	0	-5.9207
p.Arg311Cys	1.20032e-06	833110	1	0	-5.9207
p.Cys310Tyr	1.20032e-06	833110	1	0	-5.9207
p.Arg305Gln	1.20032e-06	833108	1	0	-5.9207
p.Phe300Leu	1.20032e-06	833110	1	0	-5.9207
p.Pro290Arg	1.20032e-06	833108	1	0	-5.9207
p.Pro290Ser	1.20032e-06	833110	1	0	-5.9207
p.Cys287Ser	1.20032e-06	833110	1	0	-5.9207
p.Leu281Ile	1.20032e-06	833110	1	0	-5.9207
p.Lys276Asn	1.20032e-06	833110	1	0	-5.9207
p.Tyr275His	1.20032e-06	833110	1	0	-5.9207
p.Ser270Arg	1.20032e-06	833110	1	0	-5.9207
p.Tyr267His	1.20032e-06	833110	1	0	-5.9207
p.Arg264Leu	1.20032e-06	833110	1	0	-5.9207
p.Arg264Cys	1.20032e-06	833110	1	0	-5.9207
p.Val262Gly	1.20032e-06	833110	1	0	-5.9207
p.Ile261Val	1.20032e-06	833108	1	0	-5.9207
p.Ala251Thr	1.20032e-06	833110	1	0	-5.9207
p.Ala245Ser	1.20032e-06	833110	1	0	-5.9207
p.Ala235Val	1.20032e-06	833110	1	0	-5.9207
p.Thr216Ile	1.20032e-06	833110	1	0	-5.9207
p.Ala211Thr	1.20032e-06	833110	1	0	-5.9207
p.Pro205Ala	1.20032e-06	833110	1	0	-5.9207
p.Val178Phe	1.20032e-06	833110	1	0	-5.9207
p.Pro157Ser	1.20032e-06	833110	1	0	-5.9207
p.Leu155Gln	1.20032e-06	833110	1	0	-5.9207
p.Leu152Val	1.20032e-06	833110	1	0	-5.9207
p.Cys144Arg	1.20032e-06	833108	1	0	-5.9207
p.Arg121His	1.20032e-06	833108	1	0	-5.9207
p.Arg121Pro	1.20032e-06	833108	1	0	-5.9207
p.Glu120Gly	1.20032e-06	833108	1	0	-5.9207
p.Ile117Val	1.20032e-06	833108	1	0	-5.9207
p.Ile111Thr	1.20032e-06	833110	1	0	-5.9207
p.Met107Lys	1.20032e-06	833110	1	0	-5.9207
p.Phe103Ile	1.20032e-06	833110	1	0	-5.9207
p.Val101Met	1.20032e-06	833108	1	0	-5.9207
p.Thr100Ser	1.20032e-06	833110	1	0	-5.9207
p.Thr100Pro	1.20032e-06	833110	1	0	-5.9207
p.Val98Met	1.20032e-06	833110	1	0	-5.9207
p.Val90Ala	1.20032e-06	833110	1	0	-5.9207
p.Tyr81Cys	1.20032e-06	833110	1	0	-5.9207
p.Tyr81Phe	1.20032e-06	833110	1	0	-5.9207
p.Tyr81His	1.20032e-06	833110	1	0	-5.9207
p.Ile80Met	1.20032e-06	833110	1	0	-5.9207
p.Gln79Arg	1.20032e-06	833110	1	0	-5.9207
p.Leu76Val	1.20032e-06	833110	1	0	-5.9207
p.Asp69Asn	1.20032e-06	833110	1	0	-5.9207
p.Val67Ala	1.20032e-06	833110	1	0	-5.9207
p.Gly53Glu	1.20032e-06	833110	1	0	-5.9207
p.Trp46Cys	1.20032e-06	833110	1	0	-5.9207
p.Gly40Ser	1.20032e-06	833110	1	0	-5.9207
p.Asn5Lys	6.88e-07	1454424	1	0	-6.16241
p.Asn5Lys	6.88e-07	1454424	1	0	-6.16241
p.Pro4Leu	6.88e-07	1453732	1	0	-6.16241
p.Glu356Gln	6.87e-07	1455182	1	0	-6.16304
p.Gly8Val	6.87e-07	1455754	1	0	-6.16304
p.Ala347Thr	6.86e-07	1458560	1	0	-6.16368
p.Pro20Leu	6.86e-07	1458716	1	0	-6.16368
p.Asn19Lys	6.86e-07	1458718	1	0	-6.16368
p.Asn19Ser	6.86e-07	1458696	1	0	-6.16368
p.Asn19Thr	6.86e-07	1458696	1	0	-6.16368
p.Leu14Pro	6.86e-07	1457828	1	0	-6.16368
p.Ala12Thr	6.86e-07	1457122	1	0	-6.16368
p.Glu345Lys	6.85e-07	1459232	1	0	-6.16431
p.Gly338Ala	6.85e-07	1459922	1	0	-6.16431
p.Gly338Cys	6.85e-07	1459920	1	0	-6.16431
p.Arg334Leu	6.85e-07	1460168	1	0	-6.16431
p.Arg334Pro	6.85e-07	1460168	1	0	-6.16431
p.Ala240Ser	6.85e-07	1460554	1	0	-6.16431
p.Ala239Ser	6.85e-07	1460488	1	0	-6.16431
p.His227Gln	6.85e-07	1460110	1	0	-6.16431
p.Arg222Gly	6.85e-07	1460070	1	0	-6.16431
p.Leu220Met	6.85e-07	1460182	1	0	-6.16431
p.Cys212Tyr	6.85e-07	1460136	1	0	-6.16431
p.Val192Leu	6.85e-07	1459998	1	0	-6.16431
p.Val187Leu	6.85e-07	1459862	1	0	-6.16431
p.Trp181Arg	6.85e-07	1459716	1	0	-6.16431
p.Trp181Arg	6.85e-07	1459718	1	0	-6.16431
p.Asp177Asn	6.85e-07	1459558	1	0	-6.16431
p.Gly171Cys	6.85e-07	1459488	1	0	-6.16431
p.Gly171Ser	6.85e-07	1459488	1	0	-6.16431
p.Ala169Asp	6.85e-07	1459466	1	0	-6.16431
p.Ala169Val	6.85e-07	1459466	1	0	-6.16431
p.His168Gln	6.85e-07	1459444	1	0	-6.16431
p.Ala154Pro	6.85e-07	1459262	1	0	-6.16431
p.Ala145Ser	6.85e-07	1459262	1	0	-6.16431
p.Ala145Thr	6.85e-07	1459262	1	0	-6.16431
p.Arg138His	6.85e-07	1459530	1	0	-6.16431
p.Arg137Gly	6.85e-07	1459628	1	0	-6.16431
p.Arg133His	6.85e-07	1459676	1	0	-6.16431
p.Lys132Glu	6.85e-07	1460002	1	0	-6.16431
p.Leu126Met	6.85e-07	1460314	1	0	-6.16431
p.Val125Phe	6.85e-07	1459844	1	0	-6.16431
p.Gly40Ala	6.85e-07	1460588	1	0	-6.16431
p.Val28Met	6.85e-07	1459644	1	0	-6.16431
p.Val28Leu	6.85e-07	1459644	1	0	-6.16431
p.Ala25Gly	6.85e-07	1459358	1	0	-6.16431
p.Ala25Val	6.85e-07	1459358	1	0	-6.16431
p.Ala23Thr	6.85e-07	1459068	1	0	-6.16431
p.Thr317Ile	6.84e-07	1460958	1	0	-6.16494
p.Arg311His	6.84e-07	1461048	1	0	-6.16494
p.Gly309Ser	6.84e-07	1461122	1	0	-6.16494
p.Cys280Ser	6.84e-07	1461384	1	0	-6.16494
p.Val274Met	6.84e-07	1461352	1	0	-6.16494
p.Val274Leu	6.84e-07	1461352	1	0	-6.16494
p.Tyr272His	6.84e-07	1461342	1	0	-6.16494
p.Leu265Val	6.84e-07	1461232	1	0	-6.16494
p.Ile261Met	6.84e-07	1461176	1	0	-6.16494
p.Ala259Glu	6.84e-07	1461152	1	0	-6.16494
p.Val256Leu	6.84e-07	1461106	1	0	-6.16494
p.Thr248Ile	6.84e-07	1460968	1	0	-6.16494
p.Ser118Ile	6.84e-07	1460964	1	0	-6.16494
p.His87Gln	6.84e-07	1461580	1	0	-6.16494
p.Pro77Ser	6.84e-07	1461544	1	0	-6.16494
p.Val75Gly	6.84e-07	1461546	1	0	-6.16494
p.Val75Ala	6.84e-07	1461546	1	0	-6.16494
p.Ser66Arg	6.84e-07	1461536	1	0	-6.16494
p.Ser66Arg	6.84e-07	1461536	1	0	-6.16494
p.Arg51Gly	6.84e-07	1461178	1	0	-6.16494
p.Trp46Arg	6.84e-07	1461028	1	0	-6.16494

## Sheet: DLBCL_BL_var
full_var	position
P20L	20
Y30C	30
Y30S	30
Y30H	30
Y30N	30
G40D	40
M62R	62
N64D	64
I72F	72
Y82H	82
H83Q	83
C84R	84
R86C	86
W89G	89
G92R	92
T100P	100
F103C	103
Y104N	104
A105E	105
C116R	116
I117T	117
L123P	123
Y139N	139
A140T	140
C144Y	144
L163F	163
T164I	164
V167M	167
H168N	168
F176C	176
D177N	177
D177V	177
A191G	191
P205L	205
F206S	206
F206V	206
A235V	235
F255S	255
V256A	256
R264C	264
R264H	264
F266L	266
S270N	270
K276R	276
C283Y	283
P290L	290
S297F	297
R321C	321

## Sheet: Non_HL_var
full_var	position
P4Q	4
G8C	8
P9R	9
A12V	12
R18Q	18
N19H	19
A21V	21
A23V	23
P27T	27
A34V	34
G40C	40
L42H	42
L45V	45
W46L	46
W46R	46
L48M	48
L48P	48
R50W	50
R51S	51
R51C	51
G53W	53
G53R	53
P57L	57
M62I	62
L72P	72
A73V	73
S74G	74
Q79H	79
I80T	80
Y81D	81
H83N	83
R86H	86
G92W	92
G92E	92
L94M	94
V98L	98
V98A	98
M107I	107
Y108F	108
S109A	109
I111T	111
M114I	114
G124R	124
G124E	124
V125I	125
V125A	125
L126Q	126
S131F	131
R133P	133
R135C	135
R136S	136
R136C	136
A142S	142
A142V	142
A143V	143
A145S	145
G146V	146
T161N	161
D162N	162
P166Q	166
H168R	168
W181R	181
M183I	183
V187M	187
W190C	190
A191V	191
F198Y	198
V210M	210
A211D	211
T214K	214
L218I	218
R222H	222
T223M	223
E225D	225
G228A	228
Q231H	231
R232L	232
R232Q	232
R233K	233
R234H	234
R234C	234
A235G	235
V236E	236
A239V	239
A239D	239
A240V	240
A240T	240
V241L	241
A245V	245
A245S	245
V247F	247
A251T	251
V256M	256
A259P	259
I261M	261
V262M	262
R264P	264
G268S	268
L284I	284
N285K	285
D289N	289
P290L	290
V292F	292
V292A	292
A296V	296
R303H	303
R305P	305
E306K	306
G309A	309
R311H	311
P314T	314
R315K	315
D316Y	316
T317I	317
T317P	317
T317S	317
L318M	318
T320S	320
T320M	320
R321H	321
R321G	321
R322C	322
R322S	322
R322H	322
R322L	322
E323K	323
L325V	325
S327F	327
S327C	327
S327Y	327
A328V	328
A328T	328
A328S	328
R329K	329
T331M	331
S332P	332
V333M	333
V333L	333
R334H	334
S335F	335
A337D	337
A339V	339
G343E	343
M344K	344
E345D	345
G346E	346
A347V	347
A347V	347
R354M	354
E356K	356
