# Supplementary material for: Phenotypic pleiotropy of missense variants in human B cell confinement receptor P2RY8
Source: Cell Genom. 2025 Sep 9;5(11):100981. doi: 10.1016/j.xgen.2025.100981 (PMC12648108; doi:10.1016/j.xgen.2025.100981)
Supplement: Table S2. Raw, normalized, and by-position DMS results, related to Figure 1 [file mmc3.xlsx]

## Sheet: 1_CodonCounts
Transduction1_Day3
Pos	AAA	AAC	AAG	AAT	ACA	ACC	ACG	ACT	AGA	AGC	AGG	AGT	ATA	ATC	ATG	ATT	CAA	CAC	CAG	CAT	CCA	CCC	CCG	CCT	CGA	CGC	CGG	CGT	CTA	CTC	CTG	CTT	GAA	GAC	GAG	GAT	GCA	GCC	GCG	GCT	GGA	GGC	GGG	GGT	GTA	GTC	GTG	GTT	TAA
2	1	1007	1726	2	0	487	0	0	621	713	7	0	0	850	1044	0	863	957	5486859	1904	0	963	124	14	0	0	694	2	11	6	638	2	0	1071	501	0	0	888	1	0	0	427	2	2	0	0	921	84	9
3	0	755	621	0	2	1167	0	0	528	521	0	2	0	1345	916	0	0	649	492	1	0	1446	0	0	0	0	0	0	5	16	1020	17	0	826	748	2	0	1367	0	2	1	840	0	32	2897	5994297	312	2190	0
4	1	1129	604	0	0	604	1941	0	741	951	5	0	0	777	862	0	0	586	3415	1	1047	1246	5982168	1621	339	0	36	0	4	5	5550	1	35	617	748	0	0	279	55	8	3	911	0	0	0	0	1083	0	0
5	531	6210309	467	1567	370	1473	10	0	1380	1239	2	4	0	1002	829	3	16	456	742	0	8	814	1	1	2	0	1	0	1	0	1044	8	39	1075	960	0	3	540	0	0	0	487	1	2	0	0	508	0	4
6	0	1246	552	1	24	887	0	0	1279	6026988	39	1843	0	2757	593	1	0	1002	796	0	11	755	2	0	0	66	1	0	0	0	544	5	0	698	824	0	400	651	2	1	0	849	0	0	0	2	341	0	4
7	0	1457	790	0	2739	6010604	72	1823	464	838	8	2	0	1763	839	12	1	830	1053	1	1	1017	422	0	0	1	53	0	1	2	717	1	0	482	1139	0	7	955	3	1	0	681	0	0	0	0	849	33	0
8	0	1044	832	1	9	1300	0	0	809	1894	1	0	1	672	1197	0	0	840	743	0	1	1628	9	0	0	19	66	0	0	1	958	0	24	1732	1200	0	3	1428	0	2	2212	6315533	103	1019	0	1520	543	0	0
9	0	1460	1593	0	0	758	1835	0	821	66	6	0	1	847	1293	4	0	1238	3216	1	2127	1553	6244558	2338	1	1	695	0	6	10	5137	0	0	730	1140	0	0	1186	43	0	71	370	1	0	0	35	793	8	0
10	0	1620	623	0	740	1169	0	3	1337	943	0	0	2	442	393	0	70	974	487	0	1	584	0	0	0	2	9	1	1	3	578	0	1151	6270982	651	2084	9	805	1	1	198	1585	1	0	0	85	744	0	0
11	646	6104119	1217	2455	9	887	800	33	1403	2006	1	2	3	1781	869	0	189	624	1051	0	1	552	0	4	0	77	0	0	0	0	1266	7	0	1365	796	1	1	795	8	0	0	776	0	0	0	3	1145	23	1
12	0	1199	904	0	27	1102	542	0	982	975	12	0	0	812	961	0	0	551	1102	1	66	657	17	0	795	160	0	13	1	1	684	0	0	932	1851	1	784	616	6131349	1839	3	1069	49	0	0	1	2027	0	0
13	0	1538	1569	0	771	1518	6184060	1592	1658	697	37	0	0	847	1965	0	0	513	848	0	1	1066	115	0	18	830	9	0	2	1	1189	0	0	1782	863	1	0	1121	359	125	5	314	1	0	1	0	1609	1	0
14	0	551	965	0	0	1365	1	0	952	880	0	1	5	480	2390	0	0	929	756	0	2	710	591	4	0	53	40	6	1759	794	6431741	2114	3	1301	1321	0	133	660	1	248	0	528	1	0	0	0	900	16	2
15	100	1124	1964	2	21	1033	0	0	1876	907	2	1	0	837	672	1	1223	721	6483061	796	13	478	50	0	83	1	1073	0	0	15	1573	0	1	738	877	121	267	657	0	0	2	794	13	4	1	0	1222	23	0
16	0	567	1260	4	2	414	534	13	798	1510	57	0	317	1221	6459803	1641	0	1229	760	37	10	406	0	25	0	0	9	0	0	0	781	0	0	728	1362	283	0	723	4	144	0	746	9	0	0	1	1459	0	0
17	0	697	1066	0	0	905	0	1	704	513	1	1	0	824	1584	0	0	681	890	17	1	713	545	3	0	65	41	0	526	780	6425038	1806	1	439	910	0	9	531	188	287	1	1015	0	0	0	3	1040	0	0
18	0	650	891	0	0	1124	5	0	802	255	694	0	1	609	796	0	3	617	2002	2	11	1272	35	1	419	47	6459799	1253	3	0	1813	0	183	583	444	0	0	744	331	0	1294	545	46	2	0	0	935	0	0
19	562	6451167	529	1584	2	1990	24	9	789	1262	3	3	29	619	878	0	4	779	748	12	26	511	6	1	0	5	9	4	0	2	526	1	321	1208	1088	0	41	1258	0	2	35	660	6	30	5	1	556	3	1
20	0	663	1099	0	0	165	1335	16	923	974	40	0	0	1006	813	0	1	640	3310	1	1178	973	6365501	1887	1	19	1595	1	0	8	7303	10	0	875	1005	7	20	406	49	6	0	809	41	1	2	2	1296	0	0
21	2	725	1371	0	0	1012	410	0	1088	747	0	0	4	1013	1010	0	1	1055	560	1	3	712	110	0	1440	37	37	14	0	9	593	4	1	919	4170	189	996	739	6345538	1791	25	1271	64	12	11	9	2316	85	1
22	0	979	927	1	0	1366	17	21	991	1003	2	2	804	6356252	1067	4157	1	586	1039	46	0	814	21	0	84	254	1	4	10	92	571	0	16	845	719	403	3	507	10	15	0	380	0	0	0	272	572	56	1
23	0	377	914	0	0	561	439	0	956	800	11	9	5	684	918	0	0	567	890	16	3	691	75	1	1	407	1480	5	0	10	712	6	0	477	2033	1	1028	252	6350569	1756	1	623	37	223	1	15	2791	17	3
24	1	634	1063	0	0	285	11	52	963	615	9	10	1	89	1879	20	0	1080	1045	1	3	835	46	0	1	5	72	1	0	2	1253	0	4	815	584	8	22	721	640	11	14	956	198	492	380	511	6507427	2170	0
25	1	848	1088	3	21	1659	3	13	746	687	11	1	3	928	589	0	0	1116	826	5	5	2611	12	238	5	15	2	7	1	8	474	1	12	2266	724	2	1906	6693301	225	1649	3	1432	22	49	37	2014	874	34	1
26	2	891	905	0	1	391	11	26	721	791	7	17	1	871	3159	15	15	947	1640	30	28	1490	483	562	0	121	96	44	623	776	6567527	2155	12	1020	948	22	32	931	62	28	0	520	33	15	25	116	1057	1	0
27	0	1036	870	1	9	1871	6	7	568	711	0	0	0	809	512	1	20	3098	907	31	3340	6672757	2145	2979	41	275	26	359	2	1128	988	27	12	633	909	18	12	1738	33	166	6	1058	25	73	3	24	585	13	0
28	15	1327	1764	17	15	551	18	64	1330	725	15	45	0	1497	3342	17	0	1288	1696	14	141	575	932	1118	226	71	138	845	28	12	2288	478	11	811	1455	77	100	433	2835	1626	41	849	301	946	717	1513	6643941	5598	0
29	0	844	1684	56	22	1484	57	36	850	1043	99	280	837	1395	2432	36	15	1153	949	15	653	552	731	471	52	136	530	1059	1768	80	4288	24	239	1820	1501	438	2711	4708	4076	1694	167	1687	471	5662	45892	2343	6430256	278872	0
30	1	2226	872	18	56	2564	45	25186	729	1290	65	160	93	5889	1947	29	3	2871	1104	84	422	5138	64	1108	87	125	26	557	934	54759	1176	43	12	2658	1198	662	957	3027	575	2606	121	1085	104	2016	284864	3182	1834	724	796
31	2	1456	1186	0	21	1179	629	9478	829	1214	34	11	28	1607	2649	21	0	983	2258	37	291	1175	2255	280	12	30176	89	96	17	274508	2235	159	0	1003	755	303	348	1261	2592	69226	10	1798	54	144	10	415	2537	248	0
32	0	1547	884	6	0	907	42	25	1138	980	104	19	0	1352	2844	0	2	556	1020	69	15	661	747	45	8	9993	374	210	569	700	6320941	1971	2	970	903	25	83	1123	6512	272893	9	274	279	69467	16	3	16054	150	0
33	0	921	1425	0	2	133	31	22	1098	613	60	5	0	1950	1715	51	11	1261	1570	28	28	825	430	0	1	41	403	36	1	46	2229	8	19	840	1258	103	554	746	1402	41	65	70587	162	270754	582	891	6372788	3182	1
34	0	813	453	0	2	431	429	8	924	1247	81	11	0	704	741	0	0	899	1022	12	14	913	319	1	42	294	34521	45	0	25	1522	0	58	1102	3020	27	1824	652	6281605	3615	212	336077	187	310	54	366	5795	16	0
35	0	870	1084	1	0	1032	650	22	691	681	85	79	0	682	806	0	6	1172	600	0	0	817	315	0	121	308	45455	190	0	0	1651	0	141	1049	5636	157	1621	1063	6276786	3853	400	262367	137	70642	79	137	5958	132	14
36	0	1092	634	0	54	888	29	2	1149	822	4	138	9	1777	645	9	67	640	71218	30	132	626	47	46	42	29	9656	574	31	107	1158	37	91	793	1035	141	538	1657	62	14	99	1037	44	260022	3286	6403789	1073	2735	5
37	10	2081	1839	25	64	860	0	0	2351	6360937	56	1702	0	3817	1123	0	202	1011	258608	70773	176	1087	4	22	124	123	103	47	25	42	1146	50	24	980	1253	229	37083	613	28	9	6	1551	10	33	30	69	747	40	5
38	1	997	790	84	11	1317	1	5	903	732	0	0	2347	6381168	655	4018	24	613	693	255366	98	70823	5	94	108	19	29	120	43	148	562	90	6	457	1017	240	9456	1059	13	1	1	617	0	2	11	500	934	0	1
39	0	1098	636	0	0	1225	1729	0	821	732	100	0	0	483	921	0	33	1002	4649	55	1329	249818	6278404	4491	36	38	36462	85	28	83	7190	87	24	622	795	9	52	476	348	0	11	902	68732	74	8	2	2727	4	1
40	7	658	1222	0	29	714	0	0	926	1157	125	0	7	765	805	1	67863	523	523	28	69	263	16	2	14	71	9374	35	9	13	403	16	228	1625	691	54	36726	878	51	34	2614	6257814	243605	1083	95	1598	1099	36	10
41	758	6244017	866	1610	35	37038	45	35	769	949	4	0	1	989	1357	0	240468	1112	552	172	77	624	0	67125	81	27	59	37	8	0	732	52	171	1212	748	11	8893	815	0	63	1	500	6	13	8	57	709	5	50
42	0	706	877	0	10	9455	4	109	887	588	2	16	2	2380	1033	118	132	939	943	233	64	1814	2	236205	136	60	19	70	4728	6739046	1017	68156	10	833	817	10	12	509	4	340	0	733	0	2	2	90	1126	109	1
43	0	949	632	1	2	1621	0	6	1100	1341	5	12	0	893	778	178	46	1698	1061	235	68	1222	0	45	119	14	62	30	78	67175	1112	232833	0	1201	1140	18	0	689	1	35	0	1245	0	12	0	139	1126	359	0
44	0	773	812	0	1	1185	0	25	1111	1050	3	2	1	1948	690	1	71	1136	1227	163	79	724	0	721	80	19	37	25	139	249122	1455	146	0	925	1213	0	1	441	1	172	0	1309	0	11	1	199	696	10	21
45	0	969	1411	0	0	1180	2	8	1053	1084	0	38	0	906	2982	0	0	1158	717	20	0	1300	1165	369	0	2	68	7	635	9087	7022095	2599	15	750	1069	23	28	698	2	391	9	1246	6	34	0	0	61402	44	66
46	8	868	1075	4	0	947	10	6	616	577	85	39	5	848	1496	0	0	1186	803	7	2	768	32	19	0	1	477	84	13	0	1248	16	66	931	774	100	75	1101	24	55	143	728	32518	59149	64	7	204866	202	0
47	0	1208	552	0	0	558	1	22	1080	777	7	37	13	681	1278	0	0	855	936	39	0	702	0	68	0	1	3	442	0	1	890	50	28	1146	1285	118	50	695	620	55985	145	995	7471	193138	1059	777	6994724	3020	0
48	0	983	875	1	0	1065	5	126	1310	602	0	12	1	1193	2784	68	0	923	1265	0	0	908	1429	344	1	3	272	42	820	1086	6940895	1790	65	980	973	331	55	673	7	186458	108	881	34	15	25	0	54841	65	0
49	0	886	683	13	0	1043	6	7	760	1209	0	2	1	915	660	0	12	944	1223	27	52	419	52999	24	8	571	6	7	0	0	888	11	69	669	930	77	83	30073	35	68	47	78	8	18	22	28	184379	64	1
50	0	1721	1185	0	0	608	55	0	1198	1216	1822	1	0	948	1509	14	78	1610	3338	47	104	423	177993	159	1505	55	6962793	2385	54	14	5214	20	11	1174	1245	4	35	7487	51300	37	101	29048	85	60	15	30	1203	10	0
51	0	1409	1148	17	56	1587	83	0	1296	5015	0	0	6	1238	1263	0	16	3085	990	49717	33	930	323	5	1680	6943420	96	991	4	2543	1557	16	94	1797	1622	164	27653	602	171793	118	55	7236	12	25	67	9	762	33	0
52	0	1387	1151	110	2	965	550	0	1170	814	119	0	305	1370	6984672	3669	80	729	1445	168990	28	951	13	4	72	1	86	28	66	0	932	58	22	624	986	238	6398	417	50	31	3	714	49041	16	23	1	1599	3	0
53	0	1277	1283	29	12	680	0	0	1300	1091	331	0	1	925	1065	0	0	429	923	46	0	1021	4	0	0	0	528	0	0	1	1275	0	57	981	1877	61	74	49419	55	52	1123	29290	7175626	2917	17	60	5225	55	2
54	0	1194	685	0	51	3309	0	0	701	1151	0	0	1	1010	880	0	33	2775	48167	19	29889	7182615	58	6012	34	28	5	32	22	945	1400	99	116	686	1099	50	67	161946	1	49	63	6625	25	25	12	32	998	15	0
55	245	1125	1000	66	50	1558	0	22	7162485	1116	1593	60	2136	47563	1447	23	77	1317	160498	118	6058	1733	0	55	110	34	13	17	30	149	892	26	9	1319	997	26765	0	1210	0	10	549	465	1	11	3	101	1374	0	0
56	24	1397	1005	64	64	1208	0	21	1081	772	0	22	46	147857	1244	119	35	966	1210	8	46	69315	31	60	6	14	12	4	7	328	1134	10	2	821	1584	5551	0	376	6	0	0	503	0	1	0	185	1184	2	1
57	0	654	1057	0	1	1658	3412	23	876	706	0	30	3	924	1140	3	26	1283	4672	90	1381	151116	6984472	2940	69	44	93	24900	25	137	2821	145	10	1636	1528	19	5	1404	47	22	23	726	0	20	13	42441	1912	101	0
58	1	477	1313	0	0	704	66	2	1182	693	50	2	1	979	758	1	0	658	1203	0	0	1086	316	5	67	20	23955	5358	0	256	862	0	72	678	685	61	38	885	78	48	37	1087	61	41082	42	139223	1196	44	0
59	0	1619	1054	37	30	1008	12	0	1496	1195	3	54	0	1666	847	21	32	730	932	40160	50	1344	0	0	35	22	5182	217	2	38	757	5	55	657	1888	211	144	1692	2	12	55	1038	30	136837	2932	6980593	1392	4522	14
60	0	1226	1048	105	1	1698	1	49	1465	1297	5	28	1051	7021354	1459	7272	52	1249	1280	134826	62	1129	1	30	74	25	21	13	30	63	866	39524	0	1651	1018	523	5	848	0	70	1	971	0	4	1	331	1089	15	0
61	1	1040	1221	18	16	1241	0	8	968	1004	0	0	9	1266	1138	102	78	1147	1016	38762	112	1613	0	25	42	27	5	28	56	1274	995	132862	13	973	882	31	10	1305	1	0	12	870	0	1	0	36	1358	150	0
62	0	707	957	59	19	956	608	0	1070	1060	35	20	468	1311	7149634	3810	55	908	716	129353	50	1366	8	1	48	4	20	35	19	0	1163	29	15	951	1035	37726	29	826	9	15	1	816	0	7	11	0	1837	8	1
63	13	1086	525	23	33	1442	2	0	1765	1129	1	55	1477	7245304	1110	9593	35894	999	871	340	21	1102	0	0	39	11	3	11	10	52	928	19	60	1467	1117	123438	6	627	0	15	46	606	14	28	8	444	1348	23	25
64	1042	7259819	1180	1855	2	1711	2	11	743	1529	0	2	0	910	1082	0	120522	1271	789	47	41	2137	0	35360	23	3	9	38	81	0	1257	54	101	1385	735	82	1	1311	0	37	0	1155	0	0	0	47	1084	0	118
65	0	1034	1224	0	0	415	17	16	1123	740	3	0	2	756	2676	1	29	883	1516	39	47	186	798	115435	36	2	78	9	609	1096	7434623	5141	16	720	35293	50	8	123	1	131	4	927	2	11	0	0	563	10	1
66	0	931	578	1	8	688	2	0	2118	7489744	119	1575	4	3192	654	15	10	969	1516	17	32	887	0	4	8	105	1	32678	6	0	1093	22	34	688	113361	27	28	960	33	11	25	1485	27	34	26	12	908	2	0
67	15	1022	942	0	4	1105	0	0	1525	1016	5	26	0	1468	992	0	37	32708	817	115	64	2095	0	21	47	18	30	104831	44	80	809	50	0	1355	680	161	120	1006	28	0	0	1014	3	65	1948	7317202	1820	2970	2
68	1	1077	1994	0	618	1326	7606169	5839	1446	797	41	0	15	1088	3253	1	30	104314	974	71	32	558	33	41	95	19	344	23	11	0	1798	5	6	1108	937	4	0	757	487	7	30035	735	11	6	23	0	1072	3	0
69	0	1819	1139	0	8	1453	0	18	966	792	2	0	19	1429	1160	0	6	953	1126	44	5	819	1	29700	114	0	37	0	0	1	801	2	1669	7958965	1002	1597	22	1355	0	39	102289	1967	30	10	110	108	867	22	1
70	0	1082	1045	3	0	1448	0	21	1424	557	33	0	2	1232	3338	1	14	1140	1472	140	14	2968	1939	96187	40	0	215	25	831	1918	7923672	4016	5	540	1282	27933	7	471	0	71	4	1074	7	14	11	79	855	2	6
71	0	1302	931	29	0	1432	386	4	746	859	15	1	303	1345	8195611	3687	0	1360	753	203	0	1007	2	42	0	0	0	0	0	0	1276	2	30	892	994	95253	43	562	0	27587	16	867	97	29	28	6	1936	19	0
72	0	511	1238	0	0	1150	1	4	921	827	1	1	1	1020	3484	0	11	1626	756	92	0	1551	466	243	0	84	142	0	571	1303	7909412	3125	23	1419	986	34	32	766	0	85162	21	25219	2	19	8	49	832	23	8
73	0	981	468	51	34	2533	2	0	700	676	11	0	1	896	995	16	0	1023	25040	22	521	1276	0	5	4	103	7	0	2	5	1916	5	105	3330	1047	37	1878	7994297	85	2396	52	83984	8	35	19	999	1279	21	0
74	0	1316	1381	0	0	654	24	0	2761	7789267	43	1882	0	4575	1152	0	14	1215	76985	99	68	1186	1	18	38	126	8	22357	39	12	717	22	0	1159	1047	0	15	1286	586	3	0	1110	0	8	0	0	1421	0	0
75	0	995	788	0	1	1259	0	0	1274	834	15	41	0	294	2133	9	28	1006	901	20	2	866	9	10	10	7	15	73832	1	0	1730	128	13	988	736	3	8	816	644	13	8	1329	51	68	518	1107	7971057	24957	0
76	0	1055	1030	16	0	848	0	0	928	1400	2	0	44	786	673	13	0	832	932	14	0	1074	124	0	0	1	0	0	0	1	2376	97	40	1654	1079	4	28	21992	0	22	29	792	8	4	7	8	849	71609	3
77	0	940	710	0	0	763	1	1063	1109	419	0	96	0	947	1008	4	8	805	1447	2185	67	3563	90	7729308	1	4	0	51	0	1	822	2293	12	1269	942	57	45	65984	3	73	16	574	8	21	8	17	1130	49	0
78	0	549	1024	16	15	1545	0	0	691	1022	1	0	1	1236	1613	5	9	1076	1042	6	19002	1296	5	24	1	4	6	0	15	1679	1096	116	0	1704	795	27	8	1259	0	0	0	432	0	0	0	80	771	77	29
79	4518	1410	1259	18879	12	1527	0	3	1315	1041	3	0	41	678	1387	97	7862445	1067	1441	396	62809	953	7	21	605	52	7	2	142	8	1766	16	111	796	945	36	73	1694	0	7	0	1706	0	11	0	0	935	6	8351
80	68	978	415	62066	28	1686	0	243	520	981	8	14	1597	8063982	1210	8571	2	1085	569	162	2	1146	0	17	5	1	0	0	18777	159	802	62	2	1545	1106	56	2	713	0	0	0	1399	0	4	33	443	882	0	0
81	0	770	921	21	2	889	1	2080	1532	525	0	2	18	1200	787	35	22	2151	671	31	35	1466	6	194	7	17	11	3	78363	3	964	4	0	704	647	0	0	842	0	10	6	795	1	0	49	0	509	0	746
82	0	652	1065	3	30	3497	24	93	1175	902	0	12	18	1243	996	17	45	2276	1051	24	18131	1104	1	16	13	20	3	11	59365	1	1358	9	0	743	1198	0	8	1174	0	7	0	942	0	0	49	0	429	18	1118
83	0	913	818	2502	8	1098	1	9	1209	1255	0	47	44	1045	1093	2246	58	1103	1420	8082943	50471	1199	5	104	26	20	3	380	20	1	1053	145	0	1111	1461	30	57	1203	0	3	0	971	0	38	1	0	1391	0	1
84	1	525	907	20	2	1358	1	2	984	1323	0	15	0	533	1044	72	15144	542	750	7	28	2381	3	3	1	638	0	96	1	0	1185	0	3	1106	704	0	2377	818	10	15	0	661	3	1	0	1	1222	0	21
85	1447	8060110	980	2747	14	4321	4	7	1111	1446	0	0	12	706	963	8	48448	1154	964	35	25	998	14825	8	29	30	2	10	13	1	1085	7	41	1367	412	59	67	1191	112	43	0	643	0	0	0	6	1217	0	36
86	0	1413	774	7	3	731	16	114	989	2906	0	0	0	1150	1528	1	21	2893	866	30	14539	999	46907	29	1798	8145530	36	1968	6	4685	1005	8	0	1151	529	0	14	3085	29	657	0	1127	0	0	7	5	1110	1	0
87	0	2710	1058	0	21	4513	17	4	1498	896	0	0	2	531	1467	0	1436	8183802	1874	2163	61373	1473	2	16	16	559	5	6	20	70	1017	12	3	1337	1266	0	81	2161	0	0	0	814	0	0	1	1	1176	13	0
88	14	3127	955	0	30	1949	2	2648	842	1054	0	1	12	1226	795	0	1160	8387007	1200	2164	46431	1163	3	58	13	288	12	2	23	74	15069	44	0	1213	403	11	45	592	0	3	0	620	0	0	0	0	668	0	3
89	12	903	793	0	1	1583	1	1003	1013	818	48	3	0	826	1130	0	15	1146	618	15	18	460	3	2	25	5	517	7	12	0	42789	47	0	746	1383	25	2	856	3	8	3	615	2665	13065	0	0	786	15	0
90	3	872	976	6	6	1311	0	2	1063	374	0	5	429	924	1449	11764	1	1233	862	1	0	1143	1	0	0	0	0	68	57	0	1057	7	76	1019	1175	24	1584	478	1	4	31	841	966	37548	8512543	79	1051	328	10
91	18	509	1286	72	9	1356	0	12	1410	707	6	1	65	1184	1442	36700	1	1772	1412	5	4	1176	8	0	1	11	11507	9	1	1129	1786	72	0	509	1631	15	1	639	0	13	8	332	12	6	0	42	1033	24	2
92	0	625	1459	0	0	641	1	0	1050	644	695	4	0	930	1288	22	8	1272	1039	11	8	704	2	2	8	1	33002	26	3	1	643	54	0	709	1193	3	4	683	55	29	469	668	8286698	13971	1	0	7059	7	0
93	0	839	614	11	0	1082	0	2	665	1034	23	5	2	938	1669	70	0	947	880	2	0	595	4	17	0	2	0	110	0	1	1205	0	5	595	894	26	2	1015	1291	9052	10	1186	978	28771	867	929	8169668	2435	0
94	0	1258	734	8	0	671	0	30	1139	585	2	0	0	574	2387	14	2	1110	913	2	1	904	636	74	0	2	44	3	657	1203	8165421	2242	11	951	1736	16	4	855	1	37323	7	1270	7	7	1	16	1616	20	0
95	3	995	1226	0	0	1348	0	12	1162	782	0	0	123	864	1245	1270	0	1161	1252	32	2	2011	0	921	0	0	1	52	23	1127	1223	8353820	7	668	1104	7	6	1737	1	27124	8	489	5	2	1	1	1119	67	0
96	0	540	836	130	0	1027	0	0	1109	969	4	0	0	1525	1445	1	8325	665	750	1	3	1103	0	4	2	719	0	0	118	1	1021	28	9	1115	981	0	3750	959	116	0	2	1053	0	1	1	30	803	1	10
97	1340	8021564	1043	2713	8	1137	3848	79	1137	1897	3	15	0	759	1075	33	21605	786	364	26	5	1338	0	2	4	7	8	6734	1	0	1033	11	7	1565	836	4	858	1085	18	4	0	853	0	3	0	2	831	0	41
98	0	774	1509	1	2	960	858	4	1362	1699	2	10	0	1304	1927	0	4	1697	1150	4	14	951	14	1	5	5	5	20904	2	1	1218	17	2	1097	1282	4	5	1118	598	15	0	939	42	6572	354	1167	8261727	2755	1
99	19	1392	890	61	3	1114	0	0	1150	1553	2	4	0	1231	2037	13	0	1149	1612	0	1	1063	2	0	0	0	0	35	0	2	1543	0	14	7862	1238	9	14	1580	585	2	170	1144	49	19672	489	1113	8250486	4544	0
100	0	1942	1042	2	4323	8191153	124	2226	1813	1489	6	2	17	1695	900	0	1	1181	1668	2	2	1880	224	0	0	1	0	5725	0	1	1283	1	6	20061	1394	6	5	1515	2	2	4	1100	2	22	5	2	527	0	0
101	0	1189	828	0	0	1296	0	0	903	1143	3	23	0	1549	3620	4	2	904	685	18	0	1367	9	4	4	16	2	16061	4	0	1578	8	1	1012	1164	23	0	1298	1173	3	6	5512	80	52	259	1025	8025661	3282	1
102	0	1049	783	0	2	1969	1	0	1048	957	0	0	0	1129	1494	1	1	805	1347	36	1	987	0	434	0	39	0	21	1	8	1678	4927	11	3899	1345	9	2278	8005299	74	3229	13	18024	3	7	6	1411	1369	58	0
103	1	1031	1154	0	1	891	0	0	775	1280	0	129	34	1137	838	32	5	1859	1408	6	5	1550	0	59	5	8	11	3	5	468	1985	16965	6	817	525	20	1	1105	2	0	2	1095	1	2	2	0	1958	100	5
104	1	1204	885	0	0	1318	4722	1	946	1478	2	0	4	1113	1319	0	24	2359	1107	1	0	1098	0	1	2	4616	1	0	30	1	1264	22	1	1416	1316	3	0	1045	22	1	0	1016	0	0	16	2	1139	5	1064
105	4440	876	822	5	1092	1188	7	3	924	1011	3	0	2	1012	1194	0	4790	730	1562	3	35	1292	4	5	52	14612	5	1	0	4	1644	14	1582	1527	1544	2	7964868	990	466	339	34	1298	2	0	1806	1	1576	15	39
106	15928	8103352	1292	1915	4895	1345	1	6	1038	1732	3	3	3	1540	1194	4	67	1286	1706	4566	5	1600	0	1	0	3	2	2	0	19	1228	1	22	1467	859	7	22	1136	4	0	0	937	0	1	0	1	658	0	0
107	1	1599	1324	1	7	1191	410	1	2034	981	75	77	608	934	8540502	2921	16	1721	1622	14287	5	1215	0	0	2	1	1	7	3	3	1036	1	3	1158	989	60	1	1124	0	8	0	1225	5	1	4385	0	1696	1	1
108	0	1486	659	61	0	1613	0	27	1774	1488	4	0	10	1641	1771	5128	0	820	1298	857	1	705	1	1	0	0	1	0	30	9	1751	0	0	1409	888	60	1	1200	0	11	5	2302	6	3	13978	10	1319	3	68
109	1	2044	2075	2	21	1285	0	0	1135	1596	0	0	6	926	1923	9	2	1084	4829	0	5129	2510	15	2	2	0	0	1	4	37	1429	1	0	1281	1898	1	22	2084	13	0	3	1441	0	0	0	57	1917	0	7
110	0	2023	666	0	39	1793	0	0	2437	8263801	46	2467	1	4572	996	10	1	1808	12411	3147	85	2168	17	3	5	89	60	15	0	0	1571	24	2	987	986	5	5758	1839	8	2	0	1854	2	0	1	22	1144	0	0
111	0	1183	1282	19	0	2591	0	1	1470	1272	0	10	1906	8256418	1721	7401	0	1060	1553	10243	2	1431	1	3061	7	0	3	1	1	117	1706	3	0	1913	1312	45	95	1791	0	15	1	1631	2	0	0	351	1347	0	0
112	1	1175	880	71	6	1347	0	3	1637	1016	8	0	10	3643	1788	0	1	4416	1126	128	221	2707	0	9388	3	47	0	8	3392	8300820	1367	4809	2	616	990	0	2	1147	0	6	0	1001	0	0	1	189	1042	0	1
113	2	2238	945	26	3012	8613416	40	2245	537	1628	0	1	0	2122	938	3	8	10623	853	3068	6070	1486	5	95	1	2	3	3	3	0	1595	2	1	517	1188	54	5	1556	0	2	0	1178	0	0	0	0	1105	0	1
114	0	1104	874	10	4	1016	412	0	1744	992	93	0	375	1733	8482629	6051	1	1936	2270	8940	369	2667	0	5	0	1	4	2	1	1	2010	1	1	4743	1277	6	3	1418	0	0	0	1064	0	1	0	1	1999	0	0
115	0	2018	890	0	3203	8874639	59	2596	1245	945	0	6	1	2808	1002	22	0	912	1149	0	1	1471	0	289	4	4	0	0	2	1	3859	6	3	9184	1188	21	2	1304	0	5	4	1463	0	35	1	46	1082	1	0
116	0	1514	1369	27	0	1676	1	1	1094	1440	0	282	73	1255	1293	0	2	1512	2293	3	1	1013	1	1	2	159	1	1195	2	1	8479	16	0	1448	1047	8	0	1278	0	3	0	1329	0	229	456	1	1361	1	1
117	0	1883	1744	2	4	1860	2	1	1320	2203	0	0	1332	9379685	1210	8125	1	1371	3180	18	6	1738	0	2	0	2	2	1	15	116	1421	18	0	1152	1319	4	1	1261	0	0	0	1084	0	1	4	415	2174	1	1
118	0	1647	823	0	0	2184	12	0	3385	9024773	65	1357	0	5452	2000	12	1	1083	6232	8	0	1256	0	18	0	179	2	1717	0	22	1239	2	0	1213	1367	41	20	739	716	2	2	2133	2	1	0	1	1315	1	0
119	0	1012	1260	0	0	1237	1	0	1278	963	4	10	0	1687	2828	0	1	1062	1202	3	2	1294	20	0	4	2	2	3608	0	2	1405	0	1	682	1660	1	2	956	737	13	1352	2003	133	3	402	1065	8682860	2270	0
120	2	1283	1364	0	0	1671	2	0	1024	1718	2	0	0	848	1328	0	0	1374	1731	0	10	1254	2	0	4	0	0	1	0	1	1064	0	1478	1424	8767348	1554	2	582	1374	1	3592	1535	717	2	3	2	888	48	0
121	2	1439	953	0	4	1000	12	1	1706	2654	2	3	0	932	1107	1	1	2616	1956	1	0	2199	13	12	1902	8605620	23	979	0	2563	1844	1215	0	965	1249	0	4	1286	3213	941	0	1037	0	0	0	14	1036	1	0
122	0	1728	1169	0	1	1095	2	0	1166	1457	0	0	17	1101	1867	1	3	1254	1622	0	10	1343	3	1186	0	6	0	2	0	1794	1498	3120	0	1525	1049	47	0	1065	0	73	0	1449	0	0	1	71	1619	4	0
123	0	1695	1490	0	2	1551	12	1	1205	913	0	0	0	1283	3768	1	7	528	1856	0	2	1294	772	2852	1	1	90	5	515	1174	9065877	5413	0	1435	1619	0	0	1224	0	8	1	1067	1186	2	0	0	1566	0	0
124	0	791	1898	0	1	1023	0	0	1218	799	240	0	1	1410	2339	0	0	1233	1057	3	2	1403	0	0	0	0	59	12	0	1	727	0	6	971	2091	3	0	815	48	1	425	1371	8873123	4773	0	1	5689	1	0
125	0	1928	1091	0	0	899	3	1	1421	918	64	0	1	1488	1121	0	0	1939	1243	28	0	1383	0	994	0	8	0	1	1	43	1466	1	0	1240	2045	2	3	2001	0	8	3	1354	100	2977	3027	9260076	1161	2659	0
126	0	1289	1110	0	0	1346	1	0	1822	1116	144	1	1	992	3672	1	0	1640	1361	10	1	975	2174	2928	1	1	218	54	1395	1412	9449305	1719	0	1202	1027	0	0	956	1	52	0	1302	29	2	1011	0	985	0	0
127	0	1541	1474	0	3	3622	2	3	1540	773	1	0	13	1379	1819	0	2	3068	1928	1	0	2027	0	0	0	3	0	0	26	0	1373	2	4	661	1608	12	1	863	0	1	262	795	6	0	2708	4	1439	0	1089
128	7	1647	1643	0	3	1020	2176	1	1408	1436	66	0	0	1194	1327	15	0	1401	6499	1	2938	3337	9341831	5065	2	3008	36	1	0	12	6039	72	0	1358	1472	0	0	1058	56	1025	0	1128	16	0	0	80	1188	0	0
129	0	1176	1440	0	0	1029	0	0	1142	1106	0	0	1	2868	1846	7	1	932	2020	0	12	1636	14	11	0	161	1	0	2697	9471562	1184	2839	8	1194	1143	0	1	796	0	2724	1	1842	0	2	0	42	1143	0	0
130	2	1217	1225	0	2	1855	0	5	2605	9254236	139	1317	0	3463	934	12	0	1440	4049	1	2	1111	3	2	0	473	0	4	0	1013	1328	0	0	1409	911	33	2	576	7	2972	0	1551	1	1	0	13	691	0	0
131	0	1615	1110	0	3	1724	1	0	1527	1388	17	0	20	1341	1128	0	991	1375	1496	0	2975	2683	3	9	0	0	0	0	2	2763	1626	4	3	1219	731	0	49	834	0	129	1	830	1	7	0	2	2051	0	1
132	1973	1657	9376744	2351	16	1228	253	0	1493	4487	662	0	0	1232	1273	0	2749	863	807	1	130	755	3	1	0	1	7	0	0	15	1424	0	1	945	1782	25	0	1147	999	0	3	464	3	0	0	0	997	0	0
133	0	1483	1299	2	0	1946	0	10	819	2378	0	3	0	933	1267	12	0	2392	1461	14	0	1548	17	96	1481	9244290	38	826	0	4105	3378	20	0	1305	933	3	4	1458	2644	3049	2	1346	1	0	0	1	1105	46	0
134	1	2286	2075	0	0	1958	9	0	1356	1063	57	0	2	2427	2372	1	1	514	1491	0	0	1544	1	0	0	1	770	1	0	6	4286	0	0	1099	993	0	0	310	1049	149	15	3541	69	5	0	2	966	0	1
135	1	1568	668	0	0	2478	9	0	1686	3531	0	1	1	1151	1312	0	0	2239	1121	0	2	888	1057	1	1675	9249278	33	983	0	4479	1448	136	0	1862	1272	0	1	4671	2588	30	1	1252	1	2	1	1	1269	15	0
136	0	1714	981	0	0	1593	1	0	1085	2509	1	0	0	1158	1664	50	2	3502	836	4	3	1773	3682	0	2263	9263281	64	1747	2	4751	981	1	0	735	946	78	3	3763	49	2	0	241	1	0	0	9	1095	0	0
137	0	1781	1310	0	0	1497	0	0	1377	953	0	2340	10	1757	1397	3	0	363	114	1742	0	1094	2649	53	7	382	44	9269998	0	34	1355	2566	0	1288	1380	0	0	1125	8	0	0	36	1	42	1	3305	526	1	0
138	3	2286	1933	1	0	1695	0	2	1310	1586	5	2740	2	1014	1363	1	0	1381	1583	734	12	395	3	44	27	1106	102	9380555	16	0	1129	2207	0	1303	1426	0	0	323	5	1	0	1288	1	62	36	156	1768	3337	1
139	1	2050	1257	0	12	2147	3356	3	1991	2798	17	5	2	3940	1082	1	5	2587	856	86	0	1601	1	1	0	1223	0	0	3	2	859	3	0	1261	762	0	1	990	1	0	0	806	0	24	62	11	1006	242	1474
140	0	1193	895	0	1	1046	849	0	1592	645	5	1	21	1096	1275	0	69	782	888	0	0	1603	41	0	1	2777	3304	6	16	0	1606	0	0	710	3320	92	919	779	9376656	3501	1	370	25	1223	0	1	4767	69	1
141	0	708	1359	0	0	457	0	0	2059	1151	5	0	0	1242	1830	9	0	827	1166	0	1	817	0	0	0	7	167	18	0	0	1454	0	1	519	1845	4	1	746	380	0	31	1745	47	2812	785	1586	9541587	3636	0
142	0	998	1026	3	0	2216	3	9	714	1965	1	0	0	1658	1671	0	0	726	1036	1	2	1192	3526	2	0	1262	1	0	0	1	1407	0	1	3280	1248	0	2015	9548724	132	3390	1	3960	8	11	1	4163	851	139	0
143	0	769	1692	29	2	941	1239	16	1394	963	1	1	35	1273	1432	1	3	911	1042	15	0	660	263	1	0	2754	11	3617	0	14	450	1	1	783	2678	7	1926	700	9520286	2762	0	920	50	32	0	44	3423	0	0
144	0	1149	903	0	0	857	3	0	1230	1035	1	4	3	512	1265	31	0	652	902	50	7	392	2	0	0	40	17	980	0	0	524	1	22	671	995	0	0	593	0	1	9	1310	0	101	0	2	7326	0	8
145	0	566	833	1	628	1042	1097	1	851	599	1298	1	4	475	1221	54	0	1349	4396	1	117	833	1	0	0	8	2	0	0	194	1188	1	1038	821	880	0	9578394	1044	1051	309	88	553	1	43	2702	0	981	2	1
146	2	897	1801	0	1	1276	0	0	1509	1222	3083	0	0	480	1479	1	0	1466	1576	1	0	345	0	0	1	0	64	0	0	1	1284	1	2	3048	1690	0	2	350	25	0	4305	1226	9446105	4864	2	3	4511	1	0
147	1	2997	1811	1	3102	9451322	35	1405	1101	1127	3	0	0	2395	1282	5	0	1167	824	0	1	1721	2	3499	0	3	1	0	0	4	3062	0	2	3936	1694	2	10	2522	2	0	213	1796	0	1	0	0	1546	0	0
148	0	1945	1734	1	0	1522	1	0	1515	743	98	0	0	1439	1398	0	1	1369	1580	0	18	1371	2	205	0	1	1119	0	0	2	3316	43	0	997	1505	1	1	1147	1	2259	15	4163	88	17	1	0	1882	2	2
149	0	2156	1109	26	0	918	0	14	1796	2286	2	1	0	1685	4356	16	0	1096	1436	0	0	304	944	67	0	40	48	0	1120	1135	9263998	2665	7	996	1873	28	0	293	3	4601	1	1347	0	1	1	1	2424	0	0
150	0	1491	1046	23	2	802	1	2	1005	1694	0	1	0	964	2844	26	1	745	764	0	0	1244	823	7	1	115	17	0	1168	1203	9291736	2995	0	1372	1278	5	2	2182	0	4688	0	990	4	1	0	2	704	2	0
151	0	1587	1287	0	0	1707	1	15	1382	1213	2	0	5	3315	1471	0	0	1437	1837	2	1	1610	0	2199	2	21	2	0	5517	9478179	1322	1861	1	1348	704	3	0	620	0	2465	16	1199	0	0	0	42	931	1	0
152	1	1784	1914	0	53	1778	0	40	1446	596	1	0	98	1851	5461	10	1	1232	1513	7	2	948	1360	2477	61	0	52	0	444	920	9455490	6060	0	3357	1358	38	11	868	0	18	2	822	12	0	0	1	1233	70	0
153	1	2357	904	7	3186	9279001	73	2959	1403	1416	0	0	2	1683	1041	19	0	1020	683	23	0	973	127	2	0	2050	1	3	0	4	691	6	2	3574	750	12	11	1561	5	1	1	1035	1	22	0	0	867	1	0
154	0	1719	1592	0	4	3543	1	1	817	939	0	0	27	871	1058	0	0	998	651	0	3	1952	0	2059	1	2365	1	2	1	9	1122	1	0	4837	911	35	2170	9311601	53	1585	0	414	2	0	0	1551	1189	49	0
155	0	1550	880	1	0	1684	0	15	1064	741	12	0	0	1742	5838	1	1	1535	1246	3	2	1166	1461	2469	0	1	73	47	998	2218	9358169	2404	0	990	1036	24	0	309	0	14	0	1359	0	1	2	2034	996	0	0
156	0	1823	1497	1	0	2100	0	0	2006	1794	1	0	0	1240	1375	0	0	1111	816	2	3	4885	1	16	0	2	0	5	1	25	828	1	0	1645	1250	2	0	695	0	126	0	1269	0	2	0	2445	991	0	2
157	0	1222	1324	0	0	1382	3666	0	1786	1206	0	0	0	803	827	24	3	1868	5735	1	2108	5292	9426832	3805	1	1250	40	3	2	2	3288	26	2	851	1255	0	0	1493	35	1945	2	634	0	0	0	0	1286	1	0
158	0	1647	1051	0	0	1586	1	0	2000	1128	770	0	1	1985	3292	13	5	1119	1540	0	0	1432	375	0	0	31	77	0	538	1628	9075769	3269	0	1294	2175	62	3	447	0	2435	1	2558	8	24	91	0	1281	0	1
159	1	995	1369	0	0	1803	484	0	1789	1328	1	0	0	1089	1228	0	0	1262	1054	0	0	1237	81	0	11	1407	2	2	0	0	843	1	2	828	7927	1	1576	1523	9147975	5065	1	3448	30	1	3	3	3788	0	0
160	2	1982	2483	1	0	736	0	0	1160	2376	1	0	1	1598	1683	44	0	5634	1486	4	19	1562	2	1	4154	9115024	21	1353	0	4154	1958	6	56	1641	652	0	1394	1493	2519	0	1	559	0	0	0	0	782	67	0
161	3	1770	931	0	3436	8995682	87	1485	906	734	1	0	0	1083	919	0	16	3417	802	1	2	848	1414	1	1901	0	1	0	0	0	1120	0	0	923	1352	0	73	665	2	13	1	415	0	2	0	4	788	0	0
162	0	0	0	993	1	13	0	3	0	0	2	0	0	1476	1	0	0	0	1	28	0	0	85	0	2575	0	2	0	0	0	1	1	43	637	32	9181731	0	0	0	115	5	3	1046	328	1	1	3	261	0
163	0	1	0	0	4	5	0	0	0	4	1	0	8	1362	1	0	1	1978	0	0	71	700	1	1	0	90	0	0	2545	9044263	56	4778	0	2	0	0	6	1	0	0	0	1	0	1	3	122	0	0	0
164	0	1328	271	0	2632	9615566	84	2737	272	431	0	0	2	1348	264	27	0	2821	223	0	2	221	4	1564	0	1	0	0	1915	38	475	0	1	270	342	0	0	1326	0	0	1	292	0	2	0	0	41	0	1
165	0	2287	739	21	11	2921	0	0	317	485	0	0	1	1139	743	0	2	2241	759	61	1	2840	2	131	2	3	0	1	2433	2	889	0	0	615	472	0	0	555	1	0	1	814	1	1	0	78	1308	0	1199
166	0	1307	333	71	0	997	2094	0	1824	1072	2	0	166	825	203	1	1	916	3442	0	1559	3252	8621891	3586	2	0	1875	6	0	2	5816	15	1	1262	336	0	0	1387	77	1	0	969	1	1604	0	0	459	0	0
167	0	1027	855	0	1	1063	1	0	1090	921	0	0	1	1228	1703	44	0	1009	743	0	29	894	1	1	0	0	126	1	0	0	886	0	0	1037	554	4	1596	431	354	0	1	701	84	2406	719	1100	8931668	3707	2
168	4	3335	1496	2	1	773	1974	11	392	611	0	0	0	858	779	12	1226	8873725	1189	3305	141	1186	36	0	1	2309	0	0	0	37	819	22	0	585	1476	1	2219	846	25	0	0	1135	0	2	0	21	1316	0	0
169	0	727	933	0	0	2230	213	3	741	931	2	0	0	951	1363	0	0	1238	815	4	3	3036	1	1637	0	2349	0	1	0	3	766	1	0	2703	1541	0	2285	8911330	43	1605	0	1410	0	1	12	1530	994	3	0
170	13	1419	860	14	0	559	3	2	718	801	3	0	2	959	6447	1	0	986	1549	2	0	1699	590	2223	0	17	115	0	368	1297	8984470	4834	1	1203	512	0	3	847	1	2	0	1308	1495	3	1	0	1020	0	0
171	0	1211	1522	0	5	1331	0	6	1639	1514	0	0	0	854	1224	23	1	1001	933	1500	2	1085	0	2	0	91	20	0	1	11	1234	2	1	2400	1169	1	2415	595	0	136	4522	9109837	2652	1067	2	3042	810	1	0
172	0	1466	1368	24	80	1374	2	1	773	1293	1	9	1385	8536131	852	8495	0	1262	1091	3491	1	999	0	0	1	0	0	1	0	144	721	7	0	895	708	9	153	900	0	0	0	808	1	1	0	334	312	1	1
173	0	677	1041	9	18	1678	0	1	1128	1170	2	2	1954	8482678	1225	8780	2	2007	1433	2034	0	1300	0	0	0	2	1	2	0	127	1555	107	0	1084	991	39	0	478	0	0	0	522	0	0	0	554	373	0	0
174	0	1988	544	0	2151	8478366	32	722	756	539	2	0	0	1402	809	1	1	2922	840	0	21	711	1	2479	0	1	0	0	0	3	2228	35	0	934	525	0	0	1274	1	1	0	375	13	0	0	233	761	0	0
175	0	734	733	0	1	613	1	11	537	871	0	0	0	625	1022	6	1	795	794	1	0	1092	0	152	1	1253	0	0	0	3	3309	1252	0	804	547	45	0	1194	1	2464	1	852	0	0	0	0	574	36	0
176	1	1674	1016	0	1	1059	0	0	1290	418	20	0	3	1076	895	17	0	934	1517	5	0	698	0	0	1237	0	0	3	0	1759	1579	2041	0	768	1425	14	0	581	1	141	1	579	0	0	0	107	1896	0	0
177	0	1901	1042	11	2	896	2662	19	526	642	410	0	0	758	700	15	0	1018	602	13	0	691	3	0	2005	1	2	1229	0	0	1034	61	1609	8426553	966	1943	0	1345	8	0	59	1648	0	37	0	115	1014	0	0
178	0	782	1022	0	0	1199	547	0	559	1138	1	1	0	1455	1044	0	2	1397	1164	1	0	1098	1	1199	0	5	0	2005	0	39	1289	0	0	1709	997	0	0	1501	0	4	0	868	0	3	2347	8476579	1484	2509	0
179	0	1163	1034	1	1	1075	0	0	1214	1152	0	0	4	4405	1471	57	1200	1328	827	95	38	1843	0	2661	3	75	0	0	2517	8545184	1230	4227	158	918	1390	2	1	1487	0	0	0	1504	0	0	0	178	1381	1	1
180	1295	897	8717939	2197	1	1298	104	14	1859	765	367	2961	0	2293	783	42	2606	1371	991	40	0	672	0	5	0	0	0	0	1	2	1236	5	12	1301	1504	1	157	1183	0	0	1	857	0	1	0	7	1846	271	1
181	0	1568	1312	0	0	1172	0	0	1001	1890	566	131	0	839	651	0	0	1333	1308	1	5	1074	0	0	0	1	282	0	0	3	843	0	1	2604	1022	0	103	126	0	0	2886	1801	42	155	34	0	2778	0	1
182	3	1348	2018	44	579	1157	8474413	4557	1078	750	78	0	22	1424	3114	0	0	1213	1084	0	0	1103	68	1	2916	7	2	4	4	0	1102	66	1	3808	1298	1228	3	150	1629	3	217	1385	0	12	8	0	1731	0	2
183	0	1339	1100	50	1	1343	495	0	1112	1063	237	0	487	981	8779114	4338	0	954	897	8	0	579	1	0	202	0	1	0	0	0	863	1	0	1473	1183	2889	0	1507	4	1051	2	1006	1	12	0	150	1613	0	2
184	1	1290	609	0	0	362	2	1	809	1445	13	0	59	2758	1769	0	4	1227	1022	24	0	3320	1	32	0	35	0	0	3894	8853047	1623	2517	1	1988	1103	12	1	549	0	2762	1	822	2	44	0	161	1165	0	0
185	0	1280	1422	0	2	4139	0	0	1507	1283	0	0	2	1219	1151	0	7	5976	2307	0	8393	9042640	65	3684	1	45	3	0	1	2779	931	780	1	1055	1559	0	2	1205	2	0	2	775	0	0	0	0	938	18	0
186	5	1682	1175	16	0	1090	1	0	2982	8644514	246	1437	7	4469	641	0	1	1466	3737	3	190	1890	3	0	0	119	0	1058	1	1	598	4	1	830	795	2	2	989	3910	2	0	1385	0	1	0	41	969	0	0
187	0	1028	459	0	0	1226	1	0	1601	1425	11	0	1	859	1657	85	0	1267	935	53	0	653	0	0	0	1	3	2668	0	2	1471	4	1	1195	1001	3	0	1426	540	1	5	1753	109	1	168	805	8515086	4013	0
188	0	975	1068	14	2	1792	2	0	649	645	64	0	6	941	652	24	1	880	977	1019	3845	603	2	0	0	3	0	0	0	3	940	21	0	4584	1779	6	3083	8612290	39	2159	1	4292	1	0	0	1698	1112	0	0
189	0	1047	1531	39	0	885	758	5	976	893	121	9	675	1494	8659116	2137	0	911	518	2802	199	741	2	4	0	0	1	1	0	0	1302	3	0	1015	1264	5	1	861	0	0	0	745	1	4	0	0	2480	1	0
190	0	1258	1406	0	0	1358	1	0	1319	811	95	0	90	1225	378	20	0	869	751	0	0	935	8	1	0	7	419	0	0	1	731	0	1	1583	1639	0	0	1297	22	0	2	2312	3944	9	1	0	3419	4	1
191	0	936	848	16	0	1939	5	0	823	1476	1	0	76	858	1168	51	1	1134	1589	0	2	570	3791	1	0	2	0	931	0	0	1216	1	0	3653	1595	0	3309	8418705	55	2114	0	3881	218	4	1	1731	1196	10	0
192	0	512	1650	0	1	239	0	0	699	309	5	3	1	799	2734	5	1	742	1025	41	9	340	215	0	0	0	1	2621	0	0	868	28	13	842	1362	3	0	600	827	9	1	771	94	126	403	1228	8584618	3595	0
193	0	1690	1362	35	0	766	0	0	837	1792	0	0	0	578	934	17	0	1150	851	0	1	1075	0	897	0	9	0	0	1	1440	1411	5	1	1847	1373	56	12	827	0	3	0	676	0	1	0	36	1042	2620	269
194	0	1328	684	0	0	791	1	1	1540	974	1	1	3	3587	1050	24	1	1303	2159	2	0	1899	0	2574	0	57	0	0	4313	8629104	1241	4041	0	1372	1332	0	0	1401	0	50	0	1421	0	0	0	223	1182	14	0
195	0	1310	1141	1	1	1619	0	0	1342	638	1	0	0	1203	1377	1	0	2780	1215	0	12	1466	0	0	0	2	1	0	0	1640	1323	2456	0	1317	1904	0	2	436	0	1	1	1234	0	0	0	43	1403	2	17
196	0	2186	1253	1	3521	8298983	42	3089	1231	979	0	0	2	1682	1173	6	1	3476	1191	978	3565	948	2	0	0	1	0	0	4	20	1135	13	1	1360	692	1	6	1399	0	0	1	785	1	0	0	18	844	19	2
197	0	1931	787	28	0	1468	1	4	1259	1365	0	0	1078	8230499	1603	10430	1	654	788	2290	219	742	0	1	0	0	0	16	0	87	1555	886	0	996	1934	1	1	1135	0	1	0	1915	0	0	0	372	1326	1	0
198	0	1697	1032	16	0	1820	0	0	525	1413	0	0	0	1300	1237	31	1	781	1355	876	3	1526	1	0	0	0	2	0	1	1676	1121	2288	0	1258	1242	0	0	1207	0	0	1	1049	5	0	0	32	1409	1	0
199	0	1091	1033	43	1	1715	0	7	993	1385	1	2	1961	8786655	1178	10899	0	1048	1293	2280	0	1212	0	893	2	0	0	0	0	162	1253	85	0	940	1515	1	1	1044	0	0	0	1829	0	0	0	369	1076	0	0
200	0	1058	1223	0	0	1526	1	2	820	756	5	0	1	645	3894	1	0	1290	1585	1	1	954	1335	2151	2	30	65	0	805	1532	8579282	2806	0	834	1321	0	0	695	0	819	0	1234	0	7	0	3	1230	0	0
201	0	671	1741	0	0	1794	2	3	823	648	0	13	0	1405	3336	20	0	1626	1552	0	1	1242	610	37	0	0	47	0	890	1068	8576389	2725	0	651	1144	1	1	1026	2	2114	50	956	0	1	0	2	1796	810	0
202	0	1252	1205	0	0	1168	0	0	1431	1355	0	0	1	1271	1810	2	0	1725	1636	1	0	726	0	779	0	0	1	1	1	1730	1480	53	1	767	1462	0	0	2926	0	1	1	1367	0	24	0	111	1757	2186	1
203	0	2112	1276	29	3	1456	0	1	956	1017	5	0	4	3083	1131	0	0	1040	1076	813	53	3089	2	2058	0	143	2	1	3339	8937095	1880	6243	0	870	1041	1	1	1654	3	45	0	1073	1	0	0	179	1324	0	4
204	2	1322	1169	0	1	2212	0	25	1319	924	2	8	1189	8830627	1496	6677	0	1724	1166	1927	3	2881	4	0	55	0	0	0	0	225	1401	0	1	908	1494	17	0	738	0	0	2	1185	3	0	0	679	978	0	0
205	0	832	1632	34	3	1087	1818	1	1613	2324	1	2	0	1335	1271	0	0	1321	7345	5	1582	3176	8452559	2438	5	25	54	3401	0	11	5972	17	0	1562	1197	2	2	1547	77	0	0	1303	0	1	0	0	1585	732	0
206	1	1377	1273	0	0	1485	4	0	1177	1787	2	0	1	1993	1194	53	2	1361	1439	1	0	947	27	2	0	1	7	901	0	862	1034	2	1	692	831	1	1	1426	3	0	0	2785	0	17	0	109	1174	1794	0
207	0	718	1468	0	1	1363	0	20	702	773	23	0	23	1608	1801	0	15	1093	1077	2	18	1249	0	1	2	0	0	1769	0	0	1559	2	0	532	1302	755	1	1374	962	0	15	706	106	8	797	1765	8569066	2251	0
208	12	1070	1300	19	27	1161	0	1	1568	2155	117	0	1304	8605706	2049	7998	0	1529	1767	36	1	1622	0	0	0	3	0	0	0	79	1445	0	1	1412	1354	1755	2	1395	0	0	0	807	0	0	3	635	1641	1	1
209	0	2242	1180	0	3402	8513211	231	2097	2044	972	160	0	0	2835	751	1	1	3291	806	3	0	1442	123	0	0	1	0	710	0	1	436	0	0	1295	1121	1	0	2286	2	1	0	1965	0	3	0	0	423	0	0
210	0	1024	1113	63	1	741	100	0	1330	890	2	3	0	1020	2927	0	1	1193	979	0	0	701	20	1	1	4	1	1720	1	1	1741	0	1	1609	1888	0	0	1798	514	1	4	2196	53	6	412	1540	8535307	2989	0
211	0	1036	1938	1	0	1455	153	563	1482	1818	1	0	0	1060	1056	0	0	1191	1067	0	0	1362	2	200	0	3	0	0	0	1	1292	280	2	1360	1467	2541	59	1209	59	8642311	3	2622	6	84	0	1	1423	1043	3
212	0	908	1380	2	0	664	0	56	778	1582	767	53	0	1098	1547	22	0	1126	954	2	1	753	2	1	0	68	0	639	0	0	1177	22	3	1200	784	0	62	1635	0	56	0	1858	1	58	13	16	1332	365	1
213	2	1735	856	0	518	734	0	12	1517	866	1	0	1	1324	1243	51	0	2886	1582	0	2	857	0	0	0	0	0	0	22	2	1932	2	1	815	1042	0	3	580	0	4	0	1196	0	0	17	1	1734	17	1702
214	0	1288	2337	0	685	1185	8385882	4688	1002	1304	50	0	0	1622	4026	4	0	2373	1144	10	7	1333	91	7	14	6	571	1	0	0	959	1	0	1039	1690	0	2	877	820	3	0	1688	0	0	0	0	1423	0	1
215	1	467	1213	1	0	3737	0	1	1372	1690	1	0	44	1061	1522	0	0	1677	1782	15	764	937	0	26	0	2	46	0	1	3	651	0	4	3719	1349	1	3528	8470035	62	1840	0	3591	1	1	1	1046	477	42	0
216	0	1954	912	2	3873	8464657	62	1240	801	1548	0	1	0	2415	1498	1	1	3297	750	675	1238	1371	1	3	0	38	1	1	4	8	1148	60	0	1319	1377	0	3	1774	0	0	0	721	0	0	0	2	773	0	0
217	0	987	927	13	0	1438	2	2	977	407	1	0	2793	8395613	977	3265	2	827	1301	1870	72	1760	1	664	0	0	0	0	0	69	1042	1	3	1521	1528	3	1	1350	2	0	1	650	0	0	0	369	431	0	4
218	1	704	984	0	3	1972	0	0	1428	1779	0	0	8	3867	826	0	665	1001	1462	0	58	2082	0	1798	0	65	23	1	2614	8682135	922	2188	0	1327	2032	0	0	1020	0	0	0	1079	0	0	0	42	800	0	2
219	1408	1062	8591354	3005	0	875	213	4	1063	2836	548	1	0	1180	1279	0	1737	943	1052	0	0	655	2	1	9	3	0	0	0	5	950	0	0	1369	1738	30	1	920	1	653	0	614	1	0	0	1	633	10	1
220	1	701	1034	0	0	832	0	14	784	996	6	0	0	620	3134	42	1	752	806	0	1	1156	529	20	1	0	124	36	452	1147	8249680	2823	0	1143	1378	1	0	912	0	1558	4	1434	75	34	0	1	805	605	0
221	0	1191	1576	0	0	1273	8	0	1865	1297	3	0	1	1512	1284	0	0	1203	1051	0	0	1555	33	0	0	2	5	0	0	0	2324	3	10	1629	899	6	0	1487	655	0	3	1920	23	0	0	1	758	1545	1
222	0	1364	1129	0	3	765	1	0	1535	2245	1	0	0	1059	914	0	2	3210	674	7	2	1026	24	11	2513	8389483	30	714	0	2809	927	0	0	676	944	1	1853	843	1530	1	0	654	1	0	0	1	1415	0	2
223	0	1262	2367	1	1140	1434	8416432	3681	1516	913	56	1	0	1250	2921	3	1	2028	938	3	1	653	106	14	1	1	1824	6	0	5	385	0	0	601	1231	0	90	659	474	2	628	795	8	1	2	0	1843	0	2
224	0	1551	2149	0	0	929	63	1	994	885	1825	0	0	808	1327	0	0	1337	1646	0	0	912	0	22	36	0	94	1	0	7	1200	0	1734	1235	8921506	1961	0	318	123	0	2120	1050	833	0	0	58	1436	0	0
225	0	1065	1892	0	1	687	6	0	899	394	1816	0	1	1674	1357	4	1	1184	796	0	0	932	0	0	24	34	23	11	1	1	885	0	1667	1799	8909781	2842	0	816	97	0	1576	1338	1557	41	0	0	1466	0	0
226	1	1368	1632	0	1	1264	1044	3	1221	709	110	0	0	1184	1726	0	1	752	917	0	0	915	102	0	1	2274	2	0	15	0	842	59	32	1710	3417	1	2914	1277	8943417	3058	14	2632	78	0	1	12	2386	0	0
227	0	2841	935	10	5	715	2552	0	1131	1006	161	0	1	1943	1089	0	707	8708747	726	2250	14	891	78	0	2	1034	647	0	1	94	773	7	1	1111	1581	0	1528	1429	4	0	0	1067	2	2	0	0	1287	0	0
228	1	1400	1122	0	0	1669	175	2	1211	2186	9	0	0	750	1066	49	0	1237	1625	0	0	1139	617	4	0	57	1524	1	0	3	1722	0	1	2202	1124	0	0	3507	13	2	5170	8708368	84	2789	0	5204	1000	317	0
229	0	1078	1874	0	0	1966	1	0	1363	1840	2421	2	0	1185	869	0	1	971	3720	0	7	1614	1570	58	892	89	9080750	1931	0	2	5948	3	0	931	1973	0	1	644	6	0	650	1113	2895	54	0	1	1657	0	0
230	0	1356	1884	197	1	853	0	0	1001	4052	3	2	1	932	1218	0	1	1198	1318	0	0	497	0	2	53	0	18	0	0	0	1170	0	1599	857	9160210	2277	682	333	136	0	1577	1443	728	3	1	1	1877	0	0
231	0	1294	3408	0	15	798	17	0	1695	4396	9	2	0	1155	1255	18	1424	1917	8894321	3611	10	1123	56	7	0	119	504	0	0	10	2237	109	2	1808	2454	2	1486	1072	754	1	54	616	3	18	1	101	1455	2	1
232	3	1161	1493	0	0	882	35	0	1341	1582	1960	1	0	1243	1665	0	2	547	1773	0	2	596	183	5	503	148	8985877	3810	0	3	4994	8	46	934	2334	0	2	230	1542	16	3297	1383	52	1	1	5	1328	1	0
233	15	1463	2311	0	0	1106	64	0	1851	1139	8999161	2579	0	1210	5174	43	0	988	1235	0	8	619	5	0	0	2	123	0	0	4	810	0	3	1319	2485	3	15	548	1432	1	167	4233	774	4	0	0	1846	0	0
234	0	1142	1251	0	0	921	2	0	969	4148	5	0	1	1757	1829	0	2	3135	1443	1	5	1208	7	88	1458	8828615	88	1411	0	2669	1507	0	1	858	1190	1	13	897	4808	38	0	1425	1	4	0	29	1238	0	0
235	0	1761	1388	0	0	758	1039	0	1505	995	15	3	25	1328	1155	12	11	698	1546	0	1	1336	123	1	11	1555	3353	16	1	27	1192	0	3	2028	4085	0	912	1204	8805466	2605	2	1256	53	1379	3	1	3423	10	1
236	0	981	1614	2	2	1120	8	0	2010	562	13	0	5	873	3131	0	0	786	684	0	2	775	16	1	1	2	294	11	0	0	1126	0	1	625	1419	1	1	113	559	6	1	1117	1528	1579	418	749	8972071	4009	0
237	2	775	545	0	3	357	2	6	1502	1291	9	3	0	1509	1373	0	41	824	1354	9	0	571	1	1468	0	121	2	10	0	352	995	0	0	2856	1418	1	3	5233	35	40	4024	9120751	1735	2354	56	2902	1409	14	3
238	1	2038	1856	0	6	452	0	0	1530	560	36	0	0	1275	3529	2	3	942	1623	0	1	608	617	1492	0	44	96	26	346	1414	8925152	2040	0	839	2630	1	0	306	3	53	1	2023	1	103	2	3	2202	0	0
239	0	0	0	0	0	486	4	0	0	4	0	0	0	91	0	0	2	3	1	0	4	330	3578	0	0	1584	11	0	0	57	12	0	1	2166	0	0	2485	8877536	98	1554	2	1549	3	0	0	2494	30	0	0
240	0	2770	2684	37	5	833	1276	0	1816	1422	48	68	0	2074	1925	0	0	342	1224	0	2	662	264	0	7	1465	3600	20	0	0	1766	0	1	1892	3529	74	998	1432	8882213	2525	0	1089	89	1094	0	3	4822	16	0
241	0	1266	1278	0	1	1499	3	0	1338	1424	5	241	0	866	1772	38	0	1380	1114	40	2	878	1	26	0	8	208	18	0	0	1120	0	0	1027	1278	4	0	666	563	2	0	1560	77	2622	638	1481	8929402	3198	1
242	0	0	0	0	0	1	0	0	0	0	1	1	0	715	0	0	0	1	2	4	0	2	0	0	0	1	0	2	0	45	1	1400	0	20	0	0	1	615	0	55	0	49	1	1449	4001	9007177	31	1964	0
243	1	1611	1350	1	0	926	2	23	2202	1663	3	1	1	1920	1496	1	0	1073	1281	2	0	671	540	19	0	3	1	4	1	6	2123	1468	0	1709	1457	8	0	618	0	1440	0	405	3	12	0	8	1684	0	0
244	2	1089	844	0	0	1178	2	0	1051	1019	1	0	2	658	2636	8	0	1260	1299	0	0	988	624	15	0	2	60	70	397	588	8810994	3058	0	1246	1381	0	2	637	8424	1450	1	2111	0	2	0	3	847	0	1
245	0	1019	862	0	0	1341	1	26	1005	931	1	3	0	677	1384	0	0	746	1120	31	71	1006	2	3765	0	3	3	0	0	3	1006	1370	3	4787	1034	0	3470	9047024	40	1924	0	2644	9	1	0	1564	708	20	0
246	0	1585	1523	1	0	830	2	0	9431	954	4	0	58	1617	819	261	2	1019	1504	52	1	1611	1	462	0	2	0	0	0	56	1471	2803	0	1510	2099	70	1	1383	8	0	0	1437	0	1	0	0	783	325	0
247	0	1072	733	0	1	813	1	0	820	1300	16	0	12	4347	1229	12	0	2407	678	0	1	987	1	0	0	3	0	0	0	37	816	0	0	1157	694	32	9	1646	8	5	3	1042	0	13	2211	8998601	457	2411	0
248	0	2371	733	36	2645	8940197	28	1014	961	1276	1	1	0	1818	1595	0	1	11712	1010	0	2	1045	8	4052	0	2	0	0	0	18	2837	1	0	1009	1471	0	4	1550	0	7	0	1147	0	1	0	13	901	0	0
249	1	682	1438	0	1	807	0	0	639	1035	1	0	1	458	959	0	1	964	1092	9	0	509	0	188	0	966	1	8	0	5	10182	1267	0	630	605	70	0	837	2	4092	0	861	0	0	1	0	934	1	0
250	0	1759	1589	68	0	1287	1	0	1460	1123	2	0	1	1256	950	1	53	2222	1723	103	0	1521	0	0	0	1313	1	1	0	1411	1666	9058	1	881	1382	1	0	1794	1	198	0	904	4	1	0	187	709	18	0
251	0	1276	1287	6	0	2274	0	0	1255	1364	0	0	0	1028	533	68	34	916	1012	5	7	6588	6	13	1	9095	0	17	1	3	1547	0	0	3116	1245	0	1635	8880236	81	1853	5	601	1	0	0	1335	656	0	0
252	1	1372	2126	37	15	4648	0	0	896	1346	0	0	0	945	1702	13	1307	5726	1154	2	9100	8850355	35	4141	40	50	29	0	15	1388	1309	583	1	1035	1632	0	2	1281	5	0	11	1104	1	0	0	0	963	0	0
253	921	8981719	1320	1795	6339	1690	4	0	1417	1529	2	1	0	1624	1251	0	10554	2093	1781	16	241	1486	1	0	1	11	0	0	0	25	990	49	0	1556	798	0	4	593	15	1	1	1179	1	0	1	17	1468	0	31
254	919	8868257	1524	1360	212	1046	17	6469	1336	1623	1	1	59	2236	1164	0	9091	1614	1460	13	2	1222	0	6	0	33	10	0	0	27	915	1288	1	1384	1069	0	1	1658	2	3	9	1239	0	0	0	13	652	56	19
255	0	1354	452	14	0	1392	16	194	1210	1257	2	0	2	1189	720	0	0	1140	1148	0	0	1304	4	4	1	3	0	1260	51	1466	1695	8558	0	1388	200	1	2	1226	14	0	15	1141	3	2	0	220	1672	0	0
256	0	883	1112	0	0	549	0	0	1147	773	2	93	1	994	1612	0	1	794	1088	2	0	1072	2	1	0	2	1	8764	0	2	973	53	1	942	722	13	0	1035	909	1278	0	1394	54	13	532	1068	8599621	2503	0
257	0	902	563	0	0	801	0	0	1020	1451	0	0	7	2985	1139	0	0	787	611	34	1	1255	2	1264	0	21	1	0	3206	8581259	1221	1753	0	1243	502	37	0	1131	0	8764	1	615	1	14	0	136	709	1	0
258	0	740	1153	0	1	748	2	0	871	1126	4	0	0	859	2873	1	1	443	821	0	0	1000	1336	8484	4	2	351	3	328	1451	8583732	3440	0	1138	1312	32	0	1194	1	8	0	2034	1	0	0	1	1474	1	0
259	0	961	1269	0	1	700	421	1	1025	1179	2	0	4	1236	881	0	1	1112	1247	0	2	1403	69	0	15	6205	2	2	0	3	575	0	0	776	5044	1	3221	1203	8644309	2300	80	9392	56	1	14	45	2585	146	0
260	5	2977	913	1	6211	1121	1	1	1259	974	0	0	1	888	1354	0	1375	8634765	1832	2961	168	979	0	0	0	636	0	2	46	187	1244	0	0	684	890	109	8557	821	2	0	0	794	0	0	1	0	1128	0	0
261	0	990	1049	15	234	1780	4	0	1371	1208	174	15	2323	8540741	1062	7119	0	1459	1146	8243	0	837	1	0	0	0	2	1290	0	149	1632	0	0	727	256	17	0	784	4	0	0	573	0	3	0	315	1011	1	0
262	0	1267	950	0	3	1266	0	1	581	1583	1	1	18	1006	2052	11	1	622	780	0	0	911	0	0	1	0	4	8189	0	1	1263	25	0	608	2288	18	3	663	1098	0	4	1148	54	0	313	1041	8534017	4199	0
263	1	2063	827	4	0	1218	1	0	2882	8444791	75	1478	2	5010	995	51	0	1017	949	0	0	1088	1314	0	0	48	1	0	0	6	610	1	0	1361	9047	1	2	828	10	0	0	1522	1	0	0	35	239	0	0
264	0	1086	730	0	0	1404	0	0	1115	3944	1	0	1	1090	1116	0	0	2744	380	1	3	499	7799	1274	2314	8279856	34	1383	1	3674	1900	46	0	1351	906	0	0	540	0	2	0	1386	0	0	0	14	1687	16	0
265	0	598	1125	2	0	1264	29	2	813	923	3	0	0	1449	3238	57	0	979	1132	0	0	1197	1708	7660	0	0	33	12	1057	1392	8218199	2299	0	1023	1271	0	0	805	1	0	0	1670	0	0	0	1	1473	1256	0
266	0	1334	1074	0	0	994	44	0	1040	527	0	0	3	905	764	0	1	1213	752	0	0	1063	0	1	0	1	0	0	1248	1976	768	6	0	1119	1418	1	1	592	0	13	1	1147	1	1	2	22	1496	7583	0
267	0	795	1154	6	5	795	462	0	1417	604	1	0	107	1073	1711	0	0	3286	1874	2	1	780	20	1	0	1	1225	0	7320	3	1422	0	1	574	833	0	0	1084	0	20	2	322	1	0	4	0	1937	0	1890
268	0	1147	1322	0	0	279	6	0	772	1285	2	0	0	338	772	0	1166	747	1190	20	11	1097	0	0	0	121	6966	0	0	0	1063	2	2	2750	1234	0	519	1066	0	1	4802	8045635	74	565	38	1956	713	0	0
269	1551	1164	8040444	3609	0	815	98	0	2306	465	299	45	0	782	2443	0	6970	1392	1636	51	0	1417	2	1	2	1	1	0	0	0	1900	0	18	908	2016	3	5	259	0	0	4	64	1	0	1	0	390	0	0
270	0	1388	1189	19	0	1573	0	28	3472	8559977	168	1666	0	3859	1117	0	0	649	1593	1	0	497	0	0	0	36	0	0	1254	0	948	12	0	797	7680	2	1	1259	1	825	3	1332	1	0	4	0	1209	1	1
271	0	743	1031	14	0	1148	0	932	1139	1285	1	0	2	627	1168	0	0	4036	555	0	0	1246	0	0	0	0	1	1	8111	0	1050	0	0	1332	1404	0	1	804	0	13	0	916	0	3	3	0	1318	0	1245
272	0	454	617	0	1	1712	2	12	935	797	0	0	5	722	855	60	1	3272	745	2	1214	901	0	0	1	0	1	0	6664	0	1298	2	0	1231	1025	0	2	1345	0	0	0	728	0	0	0	0	991	0	1287
273	1	3083	1120	0	3	1691	1125	0	1126	477	1	3	0	1109	588	0	1417	7622302	650	1714	5262	632	23	5	0	458	0	1045	7	247	832	1	0	462	999	0	0	1531	2	0	0	808	1	1	0	0	963	21	0
274	1	614	985	0	0	347	31	0	1108	744	2	3	0	1006	1722	0	0	443	1441	5	1	1107	1	29	0	0	1	4980	0	0	1014	34	1	520	902	1	2	1222	424	1	0	869	44	140	1617	894	7551522	2936	0
275	1	887	1237	0	1166	944	4	0	1204	858	0	0	47	834	850	0	1080	2302	961	0	43	923	0	0	0	1	1	0	2	1	708	0	23	1336	752	40	27	1393	0	0	0	745	0	0	5025	1	1141	0	1054
276	1219	1412	7646678	4008	69	1142	126	3	1273	2166	646	0	0	451	887	22	4831	900	1269	0	0	918	1	1	1	0	0	0	0	1	1442	0	4	917	1307	0	0	721	0	1045	3	2249	1	0	0	1	1036	0	0
277	0	785	822	0	12	834	0	0	1024	1016	0	0	0	2668	1324	23	0	1360	676	1	32	1757	0	1	0	52	0	1	2729	7561788	741	2317	0	864	715	0	0	1155	2	4343	0	889	0	0	0	61	717	1	1
278	0	583	1999	0	567	1274	7522654	3884	827	1077	42	0	37	867	1671	2	1	5350	967	2	0	1042	90	2	58	1418	1	1	0	10	1180	3	2	933	1078	12	0	1403	747	950	1	780	0	2	0	0	1289	5	0
279	0	1399	596	1	0	455	1	0	945	1147	0	1	0	1194	3761	0	0	1204	893	4	3	605	847	56	16	71	77	7	938	1437	7327916	2404	0	559	833	22	0	849	0	3887	0	699	1	3	1	1	2114	1	0
280	0	715	669	0	0	961	0	0	874	721	0	85	1	1079	515	140	1	492	713	14	0	678	0	10	0	0	0	491	1	0	667	47	0	534	618	0	0	574	2	0	0	1309	0	17	6	1515	4476	7	3
281	0	591	873	1	0	1206	19	0	1484	648	0	0	71	3346	1086	21	0	1525	1881	11	35	1593	3	0	0	52	1	0	2265	7552556	860	2525	0	722	1086	0	0	1146	2	2	0	876	0	0	1	182	1520	2	1
282	1	1305	791	0	2	656	0	0	2201	7412172	59	863	0	3989	686	0	2	519	5121	3	1	791	0	1	0	157	0	2	0	10	1750	1	0	825	615	21	0	553	0	1529	3	1408	0	0	1	32	944	0	0
283	0	788	657	0	17	652	0	2	584	968	0	0	35	977	762	0	1	486	979	0	1	708	0	748	0	642	0	0	12	1	3788	2	0	618	962	0	4	2274	1	154	0	632	1	0	0	15	301	0	0
284	0	1847	1363	0	3	574	2	0	441	1473	0	0	16	3008	725	15	776	1104	990	0	20	4186	1	2967	1	66	0	0	3408	7248801	760	4292	0	928	966	1	2	616	0	0	5	997	0	0	1	15	726	29	0
285	668	7314472	769	1425	1687	1250	3	1	938	1338	0	0	1	1793	822	0	3677	1207	680	1	0	608	0	0	0	0	2	0	0	69	1132	34	1	1797	1087	0	1	1249	0	0	0	1072	0	1	2	0	1184	12	0
286	783	7259493	682	1930	163	898	2	1766	460	829	0	1	0	1211	781	2	2885	736	707	3	1	1116	0	0	0	0	0	0	0	10	1413	114	0	1190	853	92	0	928	0	0	0	988	0	0	0	4	720	34	0
287	0	551	465	0	0	878	1	156	855	813	1	25	11	1089	1017	0	0	707	460	0	0	1273	0	2	0	55	0	538	0	1	3207	0	0	878	678	16	0	1451	0	0	0	858	1	52	1	1747	682	102	4
288	0	1086	870	1	0	593	0	1	1233	778	1	0	25	920	3194	0	0	593	978	0	1	622	876	65	3	0	62	0	500	822	7310026	2759	0	634	824	0	2	453	0	26	686	374	2	0	0	156	1988	47	1
289	0	1139	581	0	1	2385	1	0	688	345	0	0	0	627	671	0	0	664	746	0	1	1379	0	0	0	0	0	0	0	0	1173	0	818	7296786	913	1664	3	799	0	0	2545	1585	1	0	1	54	760	0	0
290	0	729	1180	2	1	733	1621	0	1087	790	0	2	0	455	1139	0	0	1572	4259	2	1557	3053	6819489	2402	0	1	45	1785	12	1	3740	1	0	883	708	0	1	703	34	0	2	932	1	0	0	12	1038	592	0
291	1	801	908	0	0	942	0	0	819	893	0	1	1	1186	1539	50	2	724	641	56	0	860	131	282	0	2	0	142	0	2	1145	1006	0	577	712	0	0	501	2	0	1	1007	1	1	2	4	910	2068	0
292	1	454	755	0	0	1417	0	15	1407	1112	1	2	0	1018	1285	371	1	797	863	0	1	1109	2	0	0	0	0	2	0	0	760	43	0	877	1248	5	0	1060	0	298	0	944	0	128	24	664	1274	7585271	1
293	0	779	823	20	0	624	0	1	788	826	0	7	53	803	1669	2484	0	1580	1794	979	0	1553	0	1	0	1	0	1	0	12	1267	0	0	846	1037	35	0	811	0	1	0	714	1	0	29	0	1131	24	57
294	0	741	596	51	2	851	3	2470	623	993	0	0	2	1039	744	131	0	2381	786	1	1	1107	0	1	0	0	2	0	6	1	911	562	1	536	1041	42	0	970	1	0	40	898	0	1	8	0	969	1	989
295	1	556	716	1	0	964	1	105	1215	1117	1	0	0	963	864	30	0	1191	1027	2	0	670	0	66	0	0	1	35	2	6	1426	1870	0	1025	830	0	1	1680	2	0	0	628	0	0	0	0	1051	63	0
296	0	530	821	0	0	1120	433	0	720	680	3	2	0	1003	1267	2	0	561	1675	1	0	1343	22	0	1	1	1	2265	0	0	1045	2	0	587	1553	22	1046	2027	6805926	3178	0	1299	23	10	0	413	2480	0	45
297	0	1107	565	1	0	766	2	0	1413	1458	0	0	0	946	1160	9	0	746	80	0	0	3305	422	4	0	0	0	103	0	3	866	0	0	1038	1060	0	0	720	1	0	0	1011	0	0	0	1564	1561	0	0
298	0	713	797	0	1	1270	2	0	545	1059	3655	1	66	1567	1352	10	3	972	3378	1	0	856	1784	1	368	56	6850150	2101	0	1	5903	12	0	654	1458	1	1	747	76	1	464	828	2359	2	7	0	1044	0	20
299	704	594	1130	2669	1	1031	0	1	536	1488	1	0	2	1180	1373	431	59	619	1179	0	0	817	0	1	42	1	0	0	0	0	848	3	6933387	1000	1083	368	46	951	1	26	2037	696	103	26	145	0	804	45	2419
300	1	719	676	102	0	1485	0	0	1414	1195	0	0	0	1376	693	1679	0	886	1083	1	450	986	0	0	0	0	5	0	0	638	1608	3	0	1911	1295	35	0	753	1	1	0	1048	0	0	0	107	1061	2	0
301	0	773	1494	20	0	1032	1	144	937	3784	1	5	0	800	1702	0	2008	1125	7014762	1989	1652	1279	150	16	1	23	1070	30	1	27	1043	0	0	621	1162	0	2	801	0	430	0	917	0	0	0	0	956	1	1
302	0	599	1100	0	0	372	0	2	897	997	0	0	0	383	1849	0	0	686	670	0	0	897	358	8	0	0	93	1	469	748	6998679	1494	0	796	888	0	0	538	604	1606	0	485	1	0	0	0	791	0	0
303	0	1099	784	0	0	947	0	0	1244	1919	1	0	0	783	976	0	0	1471	963	3	0	682	1	594	779	6934378	32	912	0	2281	833	24	0	1496	690	0	3	3966	1626	1	0	973	0	0	0	3	604	57	0
304	0	561	898	2	0	799	0	0	632	572	13	0	15	593	1674	0	0	987	1197	0	5	703	974	1605	0	27	52	0	663	910	6927904	2002	0	766	953	2	1	805	585	0	0	508	1	0	0	0	615	0	0
305	0	553	564	0	0	971	1	0	840	443	778	0	0	840	831	0	0	591	1167	0	2	477	30	0	443	63	6980081	2443	0	1	5124	1	1	1192	415	0	1	474	1600	2	589	821	3114	4	0	0	315	20	0
306	914	782	781	3238	1	784	0	2	756	807	1	0	585	1179	881	124	54	382	854	0	0	256	0	0	23	0	1	1	0	0	315	0	7026615	668	1231	416	18	472	0	6	2157	723	96	1	75	0	826	0	2307
307	0	1229	578	144	0	825	0	1	1018	877	1	0	1644	1011	1014	3522	0	941	1166	671	0	752	0	0	0	0	0	1	5	0	727	1	1	854	753	31	1	216	0	0	0	841	0	0	3	2	1119	1	48
308	0	1293	1373	0	0	499	0	0	1025	646	4	18	0	1197	1127	101	0	634	1231	0	0	218	139	0	0	0	1	0	1	0	1483	28	0	1263	987	0	0	559	0	0	0	768	657	1	0	0	1032	23	0
309	1	1145	1290	0	0	738	0	0	1013	1286	0	0	0	714	884	0	0	1409	532	0	0	535	1	1	0	37	2	0	0	2	1293	0	0	1609	918	0	12	1023	4	3790	3795	7163129	1899	1014	0	1124	967	2	0
310	0	697	836	34	1	31	1	0	1427	355	0	0	1	651	1327	1	0	430	1344	0	0	285	613	0	1	339	0	1	2	1	2283	1	0	891	1443	0	5	3773	2	119	0	448	0	0	0	0	838	0	0
311	0	721	512	0	0	754	0	0	792	3042	1	1	0	1572	1294	0	0	2304	846	13	0	983	2561	0	1616	7052910	115	1398	1	5337	934	1	0	875	616	17	2	4151	2	2	0	376	62	0	1	0	668	0	0
312	0	1146	866	0	0	734	0	0	842	1156	989	0	0	1176	768	16	0	929	1523	2	3	821	2101	0	431	145	7064172	3171	1	54	4292	2	0	1529	1537	0	0	983	0	6	58	998	3842	611	0	0	1057	77	17
313	0	991	709	0	0	994	0	0	734	1059	0	0	0	1044	1697	1	0	162	11	0	0	875	13	0	0	0	2	0	0	0	433	0	0	1555	500	2	1	1584	250	0	63	921	137	2057	352	1756	7032836	2445	0
314	0	402	586	65	5	2009	0	0	228	489	0	0	0	302	701	0	7	1805	1052	3	6487	7178584	72	2070	0	47	0	0	0	712	606	14	0	706	532	1	0	2287	0	64	0	190	0	0	0	0	817	0	0
315	290	1208	1041	0	50	1189	4	0	7141768	685	1463	32	3756	1094	848	0	0	1311	2896	36	157	876	3	0	135	10	0	0	0	1	1087	21	16	653	4837	3	0	454	0	0	412	26	1	0	0	0	950	0	0
316	1	1548	2098	18	4033	739	0	2	2785	188	0	0	0	847	2114	0	0	1375	746	0	0	1070	0	0	4	1	0	0	0	0	1077	0	1190	7137457	1355	2503	4	325	0	0	1	626	0	0	0	152	1607	1	0
317	1	1424	694	6	2613	7092157	33	749	1006	1496	1	1	73	2104	1225	9	0	2796	727	0	17	4375	0	600	0	0	11	0	0	5	889	13	0	638	802	5	1	794	0	16	0	1050	0	0	1	37	864	41	1
318	0	930	1064	0	0	837	1	0	777	577	10	0	0	855	3646	2	0	503	696	0	1	711	1283	1921	0	3	91	1	489	443	7232625	2179	1	541	1039	0	1	625	13	1	580	534	1	1	0	10	729	0	1
319	0	879	620	0	3973	528	23	0	771	691	0	0	1	1975	648	0	0	1326	742	1	0	818	0	0	16	3	0	0	0	0	841	0	1378	7247445	1516	1724	24	665	0	0	2037	1319	2	0	0	85	767	0	0
320	1	912	1620	13	704	194	6715381	2110	832	1003	40	0	0	1252	2350	16	0	2841	723	0	0	570	100	2	1	3650	1	2	0	0	987	130	0	783	628	0	0	485	814	10	2	1299	0	1	0	0	798	0	6
321	0	600	479	0	0	594	1	0	741	2556	0	0	0	537	491	2	0	2045	781	0	0	698	685	0	991	6745728	90	1073	0	3145	542	0	0	799	674	0	11	4861	1739	0	0	947	0	2	1	5	836	0	0
322	0	1561	647	0	0	377	1	0	371	2240	1	0	0	511	846	0	0	1965	603	1	1	928	1844	0	2792	6736000	24	676	0	2017	1149	0	0	1064	950	0	4	898	3864	2	0	1008	0	35	0	13	555	0	0
323	1	820	1273	1	0	487	0	4	4558	663	25	0	0	1128	1195	1	0	826	1501	1	5	1194	0	1	1807	2	1	0	1	1	864	0	705	855	6741098	2452	0	835	241	1	8	694	232	2	0	0	155	0	0
324	0	1609	1147	0	29	962	0	2	2410	6696839	36	1236	3	3129	766	28	0	902	637	1	0	843	0	545	0	97	0	0	0	1	677	0	0	627	2739	10	7	4334	2	2	0	1538	1	0	0	18	685	11	0
325	0	1039	888	0	0	700	0	1	1068	1115	0	12	2	2895	1093	0	0	741	1205	6	0	1935	0	1748	0	106	5	3	3287	6682839	908	3157	0	701	904	0	0	691	0	4	0	108	0	0	0	21	568	2	0
326	0	870	775	106	0	1314	0	0	987	798	0	1	3	877	1144	1	1	1103	917	1842	0	1142	2	3	0	42	0	1	0	2214	1274	1725	0	1977	652	40	0	380	0	0	1	183	0	0	1	30	957	27	0
327	0	808	887	24	0	736	7	0	1089	584	2	0	22	979	1003	22	0	1190	636	23	4	3012	3726	3	0	564	1	0	0	1666	826	1	0	427	644	0	0	427	6	4	0	772	0	0	0	30	1021	0	0
328	0	942	905	0	2	1661	1	0	795	472	0	0	0	1065	1232	0	0	887	1396	2	3786	734	212	3	0	1666	5	0	0	607	748	1	1	2793	688	0	1560	6592591	57	1250	0	513	12	0	1	693	787	5	0
329	0	758	1256	0	14	992	90	1	1544	764	6573145	4201	1	1091	3610	0	2	313	2784	608	225	1095	18	0	0	1	58	2	0	0	713	1	155	1200	1245	26	0	862	0	0	3763	739	341	0	0	0	1435	0	0
330	0	1836	757	0	2426	6731365	52	1189	653	738	0	3	0	1484	1129	0	2	1502	877	0	3856	1717	2	4	0	1	0	1	0	4	546	1	1	2371	833	0	3	1098	0	39	218	555	0	0	0	0	829	0	0
331	0	1023	1824	15	523	1006	6705371	3045	855	1507	36	19	1	933	2786	1	0	2933	821	0	211	349	65	36	2	2	43	3827	0	7	740	14	0	1126	776	0	7	664	436	1	0	588	0	2	0	572	814	2	0
332	0	753	697	0	0	1198	5	0	711	720	2358	0	0	782	950	0	0	988	575	0	46	1177	3500	8	0	0	3	745	0	201	545	0	0	825	544	1	1	1018	7	0	0	912	3	1	0	1437	830	0	0
333	0	828	832	1	1	1681	50	0	1054	914	0	2	1	682	3327	1	0	770	600	0	0	1127	205	18	0	53	1	1427	0	0	770	20	0	1423	771	30	0	909	969	1	0	236	50	16	407	1648	6428765	3426	0
334	0	1532	885	0	0	1084	18	2	905	3231	0	3	0	901	648	0	0	2544	1048	2	2	681	13	459	2694	6339087	53	1085	0	5856	1135	21	0	999	537	176	5	376	1404	3545	4	589	1	0	2	27	871	1	0
335	0	229	485	0	0	926	7	0	1365	221	1	1	1	532	1509	0	0	808	674	9	9	1142	3484	13	605	1	21	0	1	1416	1504	1	1	941	1380	1	0	95	8	215	4	391	1	2	1	1	654	0	0
336	0	1507	2142	0	1	1602	2	0	761	753	3448	5	0	1563	1437	14	0	1106	1517	27	4	779	216	17	1428	7	5	0	0	0	681	3	1147	647	6380616	3914	0	488	57	1	202	1818	395	0	0	0	647	2	10
337	0	296	1388	0	1	862	5	6	1115	433	535	17	15	177	1528	112	0	310	920	0	1	225	3378	7	0	0	601	0	0	844	1740	1	20	2615	1269	10	2973	6152366	185	2652	0	1882	7	7	1	1454	1104	0	0
338	0	794	1425	37	0	646	2	0	30	585	178	1786	11	663	1570	0	0	899	1413	0	0	880	534	3	0	2	1516	77	0	0	1485	0	0	467	1157	642	0	424	9	128	878	725	2131	6186911	1	0	4457	1330	0
339	0	1152	1654	0	3	982	525	2	1053	794	0	0	3	991	1205	1	0	1062	1084	4	0	304	27	1960	14	3504	1	2	0	21	1044	0	0	1115	3110	0	2210	826	6215644	3212	0	552	33	3	1	2	3179	1	0
340	1	2336	1130	1	1	4487	1	0	1535	672	1	0	1	665	796	5	599	6220720	698	1614	2	1338	4	2	0	1752	1	0	0	281	408	7	0	481	558	2	1533	525	0	6	0	2498	101	3	0	0	422	1	1
341	0	0	0	0	0	1004	0	2000	1	3	0	2	0	0	2	0	1	1	7	3307	50	3053	289	6328157	1	5	1	10	4	3	3560	671	0	1	1	0	0	4	1	51	9	1	1	3	0	0	0	1	1
342	864	643	4116	1	1	488	2	1	1378	680	2	0	0	575	934	0	62	762	548	3	235	155	9	0	6	3	0	10	6	1881	1489	11	6407471	367	1526	47	93	463	2	0	425	393	8	107	248	5	399	0	2221
343	0	1184	2077	0	3	818	5	0	824	646	341	0	1	948	1054	1	0	607	985	1890	1	1464	0	3	0	0	41	0	0	9	335	0	1	1262	993	46	3	627	33	0	4463	972	6033161	1875	0	13	3567	7	0
344	0	1396	741	13	4	745	228	0	1361	718	91	6	389	850	5997514	1944	0	867	840	28	4	2499	4	22	0	5	7	1	0	0	1000	290	45	1078	1438	1033	1	653	28	0	1242	517	22	4	1	0	1516	4	0
345	0	461	1360	0	0	552	4	0	927	921	3928	14	0	725	871	0	0	224	948	16	0	411	36	0	5	3	12	0	0	70	1179	15	994	612	6014816	2907	0	326	97	3	1048	555	2122	3	2	0	1205	2	5
346	0	774	1039	0	2	656	1	0	1129	1323	1412	2	7	1048	611	31	2	822	473	70	5	587	0	0	21	4	9	0	0	1	437	0	508	558	4525	8	92	252	19	75	5718870	655	1977	221	2552	4	780	1	0
347	0	957	978	0	6	1485	0	0	848	2062	1	2	9	1061	596	0	0	1045	694	1	3963	852	2	1	0	20	0	1	0	1	878	0	2	2340	1676	1	1754	5707186	48	2634	21	830	21	0	8	717	1180	7	0
348	0	1282	982	0	1814	5758317	44	1172	898	520	0	0	0	1435	981	0	5	1848	1099	31	5094	779	7	25	3	27	2	0	0	0	1168	0	0	430	1010	0	31	960	184	0	0	562	1	0	1	0	1202	0	0
349	0	1074	936	1	2	943	109	6	1077	880	5658546	3436	0	624	4180	0	2	914	2294	1	1013	700	0	1	0	370	78	0	0	9	832	4	1	609	629	1	61	1207	2	1	20	4501	494	44	0	0	475	2	0
350	2	1331	730	0	3	3998	13	0	1144	761	5	0	1	1142	780	78	2	2714	797	39	3041	5547952	4284	2150	0	14	774	0	0	1141	998	4	0	1395	970	38	1	2054	19	1	0	1902	10	5	0	0	635	0	0
351	0	1035	748	0	0	676	0	1	977	2062	10	0	50	781	979	0	4	890	713	0	3	745	1068	791	1	37	1331	1	3	1	960	0	0	1714	1875	0	3	4976	12	3	3394	5572381	35	683	0	3870	1019	17	0
352	0	941	693	0	1	969	0	7	1245	458	0	0	2	2982	868	0	4	963	503	2	852	1545	0	1386	1	42	0	0	1345	5562152	471	597	0	1326	869	0	1	1636	0	6	0	713	1	0	1	12	757	1	0
353	1	379	1185	58	6	695	1	1	5103	218	5	0	1	700	846	0	886	804	5552799	3493	1397	1356	40	0	4	3	298	2	0	2	833	0	1	652	1636	17	4	480	2	0	49	697	0	0	29	45	1085	0	0
354	0	592	668	0	6	721	16	0	2789	872	5580521	2171	1	714	3582	2	0	798	483	0	1	935	0	0	0	0	34	0	0	0	363	0	0	454	2204	10	914	387	42	0	32	4643	427	4	0	1	904	1	0
355	0	798	2852	6	0	483	1	0	729	752	4234	4	145	787	855	0	793	734	5463168	2660	3	350	42	0	1	1	338	0	0	3	722	4	1	978	828	12	1356	401	3	2	2039	1994	12	2	0	1	927	0	0
356	12	701	856	0	2	911	1	0	5298	953	1043	1	2	706	776	0	3	753	997	28	0	317	2	0	3	0	1	0	0	0	574	50	1463	988	5487999	2934	5	350	48	0	1410	497	405	0	1	0	885	11	33
357	0	584	639	202	0	314	1	98	1746	1066	60	4978976	13	1117	769	2165	2	434	616	35	1	343	1	0	0	0	0	30	0	0	806	1	0	1254	2212	12	0	27	0	16	1	413	1	469	3	14	4605	2	0
358	0	1024	416	0	3	749	0	1	670	494	0	2	0	647	1254	0	0	675	431	0	0	354	2	0	0	0	0	2	0	1	602	8	0	1137	559	5	0	139	433	2	1	696	29	20	342	763	4937550	2581	1
359	0	412	308	0	3	938	1	0	734	537	1	0	0	505	469	0	0	523	551	0	0	272	0	10	0	0	966	0	0	507	529	1	1	559	482	0	0	576	1	0	0	572	0	4	0	33	602	1258	2
Transduction1_Day5
Pos	AAA	AAC	AAG	AAT	ACA	ACC	ACG	ACT	AGA	AGC	AGG	AGT	ATA	ATC	ATG	ATT	CAA	CAC	CAG	CAT	CCA	CCC	CCG	CCT	CGA	CGC	CGG	CGT	CTA	CTC	CTG	CTT	GAA	GAC	GAG	GAT	GCA	GCC	GCG	GCT	GGA	GGC	GGG	GGT	GTA	GTC	GTG	GTT	TAA
2	0	687	1789	2	0	371	0	0	728	700	1	0	0	927	952	0	879	793	5291534	2065	2	1017	153	4	0	0	861	4	6	0	848	0	0	736	627	23	1	913	1	0	1	453	0	6	0	0	731	13	0
3	1	755	613	0	0	1164	0	0	671	473	0	0	0	1399	963	0	0	527	547	0	0	1207	0	0	0	0	0	0	0	27	720	12	0	906	594	13	0	1132	0	4	1	678	2	36	3186	5791616	366	1945	0
4	0	1006	616	0	0	724	2316	0	488	1159	1	0	0	975	910	0	1	551	2909	0	1056	1328	5784897	2068	270	1	40	1	0	1	5630	0	24	488	738	0	0	398	51	4	1	780	0	0	0	0	1008	0	0
5	675	6018833	366	1687	276	1492	12	0	1509	1162	1	8	1	1290	902	0	9	682	629	0	1	639	0	2	9	1	0	0	0	0	1113	8	53	862	941	0	6	391	1	0	1	476	1	5	0	2	636	0	0
6	0	887	415	0	14	759	0	0	1726	5861887	30	2020	0	2746	506	2	0	1019	799	1	1	765	0	1	0	89	0	1	0	1	449	15	0	681	565	0	299	570	0	0	0	837	0	0	0	2	431	0	0
7	0	1507	605	0	2828	5863193	64	1514	647	690	5	0	0	1600	796	6	1	631	959	0	1	918	316	0	0	1	21	0	1	0	733	0	0	780	1128	0	19	980	5	0	0	741	1	13	0	0	724	51	0
8	0	898	823	0	0	1259	0	0	860	2008	2	0	0	485	1183	0	0	781	703	0	1	1622	21	1	0	15	73	0	0	2	788	0	9	1520	970	0	1	1263	0	0	2688	6158028	85	1166	0	1619	690	0	0
9	0	1231	1427	1	2	977	1697	0	674	69	4	0	0	766	1071	12	2	1402	3419	0	2058	1243	6100518	2585	0	1	646	1	0	7	5152	2	1	633	1134	2	2	1043	37	0	39	392	2	0	0	25	778	15	0
10	0	1561	540	1	642	1256	0	0	1361	1018	1	0	0	527	309	0	40	688	554	2	3	683	0	0	1	2	31	4	1	0	512	0	1102	6129269	636	1934	4	670	3	6	166	1515	2	0	5	104	829	0	0
11	793	5991990	1235	2178	27	660	685	42	1376	1817	2	0	1	1655	730	0	159	591	1048	16	1	335	24	0	0	62	1	2	0	0	1239	17	0	1430	622	4	8	693	5	0	1	690	2	0	0	23	875	9	1
12	0	1202	824	0	41	971	552	0	1105	935	13	0	1	634	976	0	0	553	815	1	24	651	23	0	708	196	12	4	0	0	621	0	2	685	1460	0	686	619	6022143	1943	2	988	45	0	0	0	1884	1	0
13	1	1536	1826	0	785	1531	6076709	1742	1602	756	33	0	0	803	2162	22	0	433	1053	1	1	1027	100	1	30	765	11	3	2	0	1708	1	0	1498	974	2	0	993	238	105	4	499	1	0	1	0	1389	0	0
14	1	433	724	0	0	1572	7	1	807	924	11	0	0	607	2014	0	2	1247	597	2	1	634	478	3	0	40	40	4	1627	663	6316428	2002	0	1029	1205	0	105	677	0	221	0	485	1	0	0	0	861	26	0
15	74	960	2155	1	10	1204	4	0	1992	749	2	1	0	888	582	0	1012	783	6362899	982	6	437	67	2	36	3	1229	1	1	4	1494	0	1	681	1069	105	245	592	17	1	0	714	9	4	0	1	1267	1	0
16	0	669	946	9	0	564	475	5	667	1275	39	0	306	1535	6339675	1897	0	1138	1075	9	1	536	0	3	0	8	2	0	0	8	863	0	0	922	1303	257	0	704	10	108	0	882	0	7	0	0	1189	0	0
17	0	897	1030	0	6	911	13	0	612	553	2	0	0	784	1742	0	8	903	1088	20	3	696	619	4	0	32	35	0	523	928	6310623	1578	0	374	948	0	1	806	136	256	0	1011	3	0	3	1	1048	8	1
18	1	538	934	0	0	869	9	0	854	238	804	5	1	866	845	0	49	558	2706	6	4	1000	59	10	532	59	6341315	1413	3	1	1888	0	126	553	632	1	7	663	328	6	1158	507	51	0	13	6	818	0	1
19	696	6329429	587	1899	16	1891	32	18	890	1116	8	12	70	669	1196	0	2	628	802	69	15	654	18	1	5	23	14	10	0	45	693	0	305	1225	1388	11	69	1341	11	0	39	878	10	1	7	1	672	2	2
20	0	570	843	0	2	192	1267	2	882	944	42	0	0	764	969	0	9	679	3296	1	1402	928	6252743	1962	1	21	1489	0	0	20	7333	11	0	652	1013	0	15	527	43	29	0	831	77	8	7	1	1078	0	0
21	0	857	1315	0	7	795	445	6	1128	690	0	0	3	1151	954	1	0	872	522	1	6	692	129	1	1284	55	58	28	0	3	588	3	23	752	4257	181	755	756	6232068	2119	25	1249	48	1	35	36	2121	22	0
22	0	1094	779	18	4	1312	21	13	1036	1172	9	19	1013	6221128	947	3807	0	707	1088	67	6	656	5	2	109	283	1	5	1	91	666	0	9	632	727	424	1	564	14	10	5	372	0	12	6	263	602	52	3
23	6	423	837	21	7	667	413	3	967	711	17	13	0	770	859	0	0	552	570	1	1	827	61	2	0	418	1337	16	0	42	797	0	4	418	2313	0	965	347	6206361	1929	0	647	41	256	0	0	2928	22	1
24	1	715	1067	0	1	346	4	40	951	632	1	35	1	59	1540	1	0	1218	1067	0	6	909	56	2	3	0	83	5	0	31	991	0	16	953	622	3	29	614	678	42	17	847	129	576	409	714	6344616	2312	1
25	0	681	1046	3	0	1481	1	30	973	698	23	1	2	860	472	1	14	1163	868	13	6	2510	17	299	0	67	1	5	2	39	461	15	14	2379	619	11	2100	6503785	461	1536	8	1646	7	44	98	2179	741	54	1
26	0	877	806	17	18	462	36	61	800	880	7	4	2	898	3382	28	3	975	1701	45	30	1488	565	505	17	113	99	55	597	948	6379474	2270	12	810	890	32	68	972	37	43	2	513	30	14	6	44	1194	7	15
27	10	891	818	0	40	2451	10	36	666	711	12	22	1	629	724	1	28	3442	1112	17	4023	6463512	2163	3060	88	275	147	367	5	1161	973	5	4	815	829	48	64	1944	104	134	9	1031	36	25	21	36	599	1	0
28	11	2165	1815	56	12	795	121	55	1261	1017	60	81	0	1822	3046	78	7	1170	1785	38	264	476	1801	1958	512	76	252	1170	30	42	3228	537	38	951	1399	132	228	787	4827	3121	36	866	354	1359	1173	1342	6367393	9181	16
29	22	864	1265	48	51	1698	83	110	874	1025	130	594	1184	1570	3419	82	21	1306	1210	40	1550	778	1069	844	124	197	703	2025	3694	178	6841	55	333	1877	2120	775	5237	7426	7386	2963	336	2198	915	9630	81059	3254	5841342	541470	13
30	22	2595	790	36	11	3285	93	45431	899	1528	121	260	118	11010	1675	19	47	3525	1087	117	813	7833	138	1990	163	190	77	1000	1432	98362	1638	88	38	3953	1403	1274	1838	4355	1126	4769	138	1541	174	3592	552624	5396	2352	1118	964
31	3	1413	929	9	14	1367	1144	16735	819	1540	77	54	24	2285	3783	7	0	975	2191	72	421	1470	3785	459	5	54160	158	112	51	533273	3744	167	6	1336	728	551	659	1324	4126	124986	4	2096	184	330	86	714	3469	374	4
32	2	1536	1059	21	0	984	87	93	1434	995	131	85	47	1444	2931	0	12	578	971	138	14	694	868	107	2	17996	638	502	539	507	5786968	2230	1	1196	881	104	121	1056	10967	529843	27	265	246	125137	41	87	26067	214	6
33	1	1148	1331	0	0	186	125	29	1052	702	51	35	3	2066	1854	17	0	1615	1617	18	31	998	511	10	0	105	363	32	2	124	3242	3	15	899	1182	128	657	773	1932	38	107	127227	404	525632	461	1016	5855970	3675	0
34	0	655	575	0	8	656	479	9	786	1201	143	0	1	931	809	4	4	799	716	21	26	736	937	5	119	239	60542	84	11	98	2031	0	93	1151	3055	130	2192	1065	5779838	3810	529	642367	303	393	96	382	7696	36	0
35	0	782	1027	9	0	982	658	4	834	569	218	128	1	591	783	0	0	993	755	42	19	859	411	27	145	435	80288	456	0	4	1484	14	182	1098	5271	184	1786	1079	5779830	4063	782	509418	292	127381	123	222	7523	199	7
36	0	913	482	1	119	937	34	10	915	870	43	322	14	2064	695	0	75	624	127648	50	243	791	33	50	69	43	17502	1086	67	221	1230	96	233	1008	1256	244	851	1686	60	45	166	975	106	504773	2823	5903123	992	2516	55
37	1	2155	1968	65	109	777	1	8	2603	5863091	79	1724	5	3619	952	0	327	897	501390	127316	273	956	2	72	144	150	159	88	134	118	1259	59	19	845	1375	276	65009	554	64	46	44	1309	18	38	68	114	929	48	10
38	6	1029	823	227	36	1454	0	0	773	619	0	1	2327	5879942	414	3108	190	724	630	495616	256	126570	13	127	161	58	43	92	116	226	566	80	33	666	967	538	17180	1159	16	5	0	748	0	2	41	584	887	2	0
39	1	1202	888	0	1	1105	1586	0	652	616	83	0	0	741	879	0	37	1015	4533	84	1377	483823	5785774	5105	166	48	63753	204	38	188	6973	82	46	639	809	3	37	614	548	24	41	866	123576	41	43	1	3588	21	1
40	71	581	1099	1	77	353	6	2	942	1086	171	0	7	706	614	0	121988	640	442	48	135	273	40	39	37	66	17005	42	29	2	482	33	382	1660	890	97	64117	814	68	114	2922	5765002	472902	840	127	1438	818	27	18
41	1046	5740082	873	1202	90	64139	34	74	589	1030	1	0	0	1101	940	0	464918	1148	610	299	209	630	3	120236	255	120	107	79	74	2	846	156	367	1419	696	17	16055	1017	19	100	9	810	0	0	11	21	637	13	51
42	0	792	838	0	28	16442	14	194	920	511	2	23	3	2668	1224	183	132	704	999	314	171	1928	1	457014	150	79	63	90	5204	6190830	892	120365	10	627	709	8	14	532	4	536	0	605	0	46	3	150	1150	221	1
43	0	772	568	28	0	1921	1	73	886	1249	6	42	0	953	609	400	71	1648	1037	216	145	1484	0	262	113	98	127	136	166	119001	1184	450431	0	871	948	1	8	751	4	76	0	1184	0	33	1	228	799	498	0
44	2	818	727	5	0	1161	0	36	1146	766	2	17	0	1727	849	0	94	1231	1241	144	160	624	14	708	75	33	51	57	291	477375	1467	152	2	821	1020	6	7	413	0	235	0	1183	0	2	0	433	624	19	35
45	0	822	1140	0	0	1039	7	89	945	836	0	105	1	893	3528	0	0	730	743	10	1	1313	923	810	0	0	84	17	497	14952	6482680	2411	69	512	1046	52	48	594	9	461	18	1078	9	51	13	1	109071	120	143
46	8	824	895	7	0	889	19	6	662	791	107	29	0	692	1159	0	0	1102	724	6	0	638	56	36	6	0	415	109	5	0	1231	58	189	893	962	216	151	891	60	68	168	721	56721	106159	82	0	396604	356	1
47	0	1008	653	0	0	622	20	69	925	691	0	24	0	790	1164	0	5	625	632	15	0	467	17	204	0	24	3	681	0	0	628	11	172	1324	1446	205	123	1116	488	99988	245	1027	13224	375624	912	565	6467811	2953	2
48	0	925	1092	0	0	1046	0	177	1172	618	0	31	0	1181	2902	49	0	731	1300	5	2	984	1356	640	6	5	208	46	736	880	6420256	1649	103	1002	1037	356	146	659	43	362826	108	893	39	47	59	1	97320	121	5
49	0	760	660	0	0	1067	35	1	601	1081	0	2	12	816	826	0	22	820	907	38	42	458	94671	52	40	693	3	26	21	9	976	6	95	595	1149	60	172	52116	129	67	63	127	2	52	42	24	357259	129	1
50	0	1624	1049	0	0	505	141	0	1056	1077	1548	0	17	1019	1396	1	154	1280	3592	103	237	523	345736	224	1651	119	6442239	2202	117	26	4177	86	67	1022	1161	32	60	12615	91901	60	139	50755	100	55	28	34	973	0	0
51	21	1141	1003	53	41	1193	116	0	1201	4855	0	0	0	1377	893	0	58	2656	1052	88911	117	949	676	16	1896	6427352	134	1054	37	2248	895	19	145	1444	1659	296	48871	547	334322	233	180	12040	49	46	110	7	855	112	0
52	0	1304	1168	92	2	1050	575	0	1015	868	83	1	218	941	6466729	3070	163	627	1214	329303	94	876	58	62	62	7	193	81	82	0	1030	67	50	664	877	479	11149	385	48	30	24	531	87670	88	23	0	1452	24	0
53	0	1299	1382	20	0	557	18	0	1141	936	237	0	3	788	1233	0	0	493	807	0	2	772	4	0	0	1	700	0	0	0	1080	0	161	744	1738	115	146	87421	78	100	1220	48890	6809972	2875	65	59	4503	27	1
54	0	1012	770	0	51	3025	0	0	933	778	0	1	0	1027	972	0	26	2483	85042	73	49614	6652752	127	5627	49	47	33	29	46	894	1237	77	75	668	1006	59	224	314573	0	91	74	11386	31	58	88	90	890	47	1
55	303	728	1001	37	92	1379	0	37	6638607	880	1481	85	2238	83835	994	40	75	1103	311472	144	10629	1885	5	93	188	48	57	64	68	282	786	28	45	1405	1143	46232	1	896	0	14	569	392	1	11	8	107	1212	5	6
56	104	1575	1098	99	108	1294	0	51	1080	634	19	48	88	286864	1179	196	15	1278	1390	11	97	121429	47	69	25	11	1	20	21	620	1002	4	5	1010	1373	9677	3	368	3	7	0	501	2	0	5	303	1211	16	0
57	0	709	745	0	1	1607	3339	35	788	551	3	74	2	741	1029	0	42	1317	4573	74	1278	292495	6479165	2506	149	76	102	42692	56	268	2776	132	9	1580	1280	18	33	1188	38	25	22	842	15	21	28	75792	1728	49	18
58	0	521	1151	0	0	631	53	6	980	652	41	43	0	786	672	0	0	751	926	3	0	832	232	19	70	32	41097	9264	0	511	886	5	115	693	560	170	108	856	99	32	82	914	72	73345	144	271500	1115	202	1
59	0	1140	1230	39	27	1080	5	1	1196	984	14	77	19	1571	771	0	4	686	922	71749	21	1275	6	6	58	51	9004	408	6	39	680	56	115	712	2020	342	191	1636	9	4	119	1065	20	266957	2987	6476871	1392	3940	19
60	0	1009	853	186	18	1563	1	65	1285	1205	3	16	1178	6518086	1457	6695	114	1316	1152	263199	158	815	9	58	94	63	54	55	46	110	1031	70264	5	1242	1009	689	0	725	0	95	0	1037	0	10	0	343	742	52	2
61	0	1064	1347	45	26	1371	0	0	1163	917	1	1	1	1543	859	158	61	939	1079	69067	160	1392	0	159	69	62	73	50	121	1256	915	259172	8	981	799	41	13	1202	0	3	10	1476	0	13	0	52	1131	262	16
62	0	769	1144	140	24	871	594	1	1056	838	17	3	488	1067	6637296	3503	40	1038	813	252573	72	1194	0	36	50	25	10	102	40	0	1182	61	53	928	959	67246	38	851	34	2	19	902	1	7	3	0	1800	21	6
63	17	952	670	27	47	1179	0	2	1343	927	0	131	1590	6744221	1149	7994	63901	816	995	463	40	1074	0	1	46	12	11	11	42	34	912	13	129	887	959	241148	51	505	0	24	56	522	16	36	48	455	1314	56	65
64	1045	6761293	1207	1638	1	2103	1	75	632	1253	1	0	1	793	1003	0	235582	1219	956	87	98	1891	1	63144	104	27	37	12	108	0	1097	50	167	1444	837	53	2	1094	1	60	0	876	0	0	0	48	665	0	241
65	1	919	1131	0	1	394	1	46	1047	684	1	0	2	827	3007	1	59	1013	1599	119	100	164	798	225383	84	0	96	19	700	1266	6918478	4991	5	857	61370	29	9	112	3	176	31	800	14	15	12	3	713	6	1
66	0	1218	665	0	2	740	17	0	2321	6971034	70	1248	3	3047	502	0	10	774	1392	27	8	918	7	8	20	109	1	58254	19	0	1065	38	49	648	220372	119	89	970	109	61	31	1449	40	75	16	49	862	22	0
67	0	1092	832	0	1	916	0	0	1169	1008	4	54	0	1147	1050	0	66	56257	530	95	73	1902	3	36	98	33	18	205414	44	22	816	139	1	952	550	180	101	1213	17	2	0	901	2	221	2147	6818160	1513	2375	0
68	0	1006	2338	0	662	1183	7073529	5656	1151	617	50	0	16	1309	3174	0	99	203273	1049	147	40	739	50	57	130	38	410	68	24	1	1487	11	11	1242	932	25	10	668	468	6	53571	833	27	18	66	5	1087	22	0
69	0	1539	1326	0	0	1452	1	25	646	1066	0	0	28	1193	1063	1	5	1044	1030	31	17	745	4	52914	236	0	29	0	26	0	909	11	1893	7401826	1113	1222	63	1596	2	59	199887	1742	37	27	147	183	1215	45	5
70	0	835	1018	18	2	1620	3	56	1375	442	17	0	9	1057	3185	0	59	1076	1610	220	56	2937	1997	188131	63	8	200	16	694	1766	7375085	4304	20	510	1004	49899	19	527	0	214	6	920	11	8	20	15	749	11	0
71	0	1267	857	48	0	1243	349	4	658	767	53	0	218	1315	7621542	3577	0	1239	612	332	0	939	7	84	0	4	0	0	0	0	1266	7	68	813	833	186480	53	650	8	49446	44	932	82	31	39	5	1774	44	0
72	0	330	1577	0	0	994	2	17	868	863	5	1	3	749	3363	0	2	1279	583	56	1	1302	428	353	0	40	171	1	573	1380	7360176	2842	44	1313	921	104	38	875	8	166480	63	44648	9	38	48	22	828	61	0
73	0	903	751	47	17	2232	0	0	442	605	10	3	0	913	987	0	12	967	44346	23	647	1392	0	8	15	276	3	1	7	19	1481	0	96	3184	1200	42	2133	7443727	24	1929	85	163691	16	50	34	1313	1171	39	0
74	0	1479	1539	1	0	607	18	0	2649	7257262	51	1289	1	4195	1249	6	47	1086	149301	125	73	1354	3	46	67	131	49	40028	31	19	1080	48	0	1081	864	1	51	1387	658	5	0	1222	2	36	1	13	1236	7	3
75	0	973	708	0	0	1012	0	0	1258	791	68	121	2	226	2422	3	49	779	646	46	21	721	1	44	40	20	21	143862	8	11	1731	179	13	905	844	9	9	1020	663	20	18	998	83	157	403	1252	7420763	41478	1
76	0	941	1180	1	0	851	0	0	893	1396	2	0	45	954	776	34	0	830	929	13	0	1137	118	0	0	0	0	0	0	1	1881	224	64	1826	1029	37	43	38721	1	46	51	886	25	41	24	20	805	139872	1
77	0	896	758	6	1	927	2	1351	1024	526	0	126	0	807	694	5	9	818	1304	2098	65	3732	81	7200057	0	1	1	29	10	11	770	2168	34	1084	668	28	83	127747	5	71	26	613	15	10	8	24	1072	83	11
78	0	541	1041	24	14	1454	0	0	917	889	3	0	13	1168	1380	10	38	1275	1003	23	33870	1355	1	13	6	16	17	7	23	1663	1050	197	1	1572	886	24	36	1190	0	0	1	329	0	2	1	71	1056	90	51
79	4964	1339	1273	33600	70	1400	1	10	1247	1039	8	9	7	643	1038	159	7323562	992	1166	375	122275	853	5	43	535	41	12	28	212	1	1681	6	137	770	1133	79	102	1694	0	24	0	1285	7	0	0	0	1185	16	7857
80	33	709	505	121152	30	1590	0	159	564	906	24	34	1919	7511337	1172	8232	2	974	622	217	24	989	0	17	9	13	22	7	33350	123	753	26	2	1521	1065	107	0	757	0	1	0	1119	2	7	31	403	1178	2	0
81	0	742	595	0	0	931	0	1916	1309	432	0	0	72	1117	892	34	30	2142	733	45	81	1020	0	161	25	9	25	1	149240	3	687	10	0	678	655	1	0	604	2	4	0	768	7	0	105	0	577	19	1008
82	0	506	922	5	28	3814	8	38	1226	719	0	12	45	1200	1084	4	35	2210	1158	30	32054	1068	21	29	22	27	25	9	115586	2	964	5	1	772	1240	4	45	967	0	23	2	989	1	1	116	0	651	35	1072
83	1	850	805	2383	45	1190	0	1	1133	1380	0	16	18	1430	962	2104	91	1173	1332	7526100	98138	904	6	163	38	17	13	314	38	1	1119	318	16	1029	1432	52	76	952	7	43	0	919	12	11	1	2	1442	2	6
84	3	419	937	10	0	1077	0	0	1049	1026	0	0	12	561	889	60	26791	825	745	3	34	1843	18	1	8	553	2	47	7	12	1310	3	13	1221	771	0	2157	856	5	27	1	663	6	0	1	0	1036	0	56
85	1559	7502340	981	2784	11	3612	17	16	1022	1351	2	0	9	909	1166	11	93895	924	914	56	39	1190	26207	30	56	21	17	26	9	0	1067	29	69	1506	577	2	64	1237	63	44	0	834	1	0	0	0	1069	0	75
86	0	1301	537	0	19	592	25	84	915	3442	0	11	2	1217	1225	0	64	3064	848	24	25553	947	90653	81	2065	7582424	71	1585	23	4850	1058	17	0	956	442	0	33	2834	110	301	0	1002	0	3	16	17	1079	0	0
87	2	2230	1476	16	39	4159	57	2	995	871	0	0	1	683	1055	0	1306	7619675	1417	1727	116152	1207	5	17	16	540	30	19	20	99	1009	32	0	1413	892	0	111	1681	0	1	1	977	0	0	0	2	1014	0	0
88	2	3096	648	1	36	1613	1	2392	745	902	0	1	0	1133	936	9	1087	7806568	951	1622	89689	1061	4	74	24	297	6	2	31	56	25921	20	0	1328	539	20	66	531	0	18	0	456	0	3	3	0	575	0	0
89	8	667	707	0	1	1114	3	647	1096	766	47	12	13	916	1079	1	22	1293	891	21	21	456	4	11	43	1	480	37	4	0	82072	49	3	713	1404	20	7	778	3	3	9	667	2564	22763	0	0	714	44	0
90	3	693	749	14	4	792	0	4	899	363	1	14	314	1008	1141	20409	0	1137	511	7	2	1276	2	0	2	1	0	93	57	4	792	33	28	783	952	45	1098	423	0	8	42	609	642	72461	7922601	79	845	380	1
91	26	487	1240	61	29	1249	5	16	1353	796	10	5	25	1106	1310	70840	2	1337	1516	8	6	1263	3	1	2	4	20001	11	5	978	1599	134	0	509	1542	0	2	429	1	0	0	288	26	0	0	53	945	60	0
92	0	428	1413	0	0	524	0	0	1030	706	602	7	0	795	1520	8	10	1095	994	6	11	926	9	1	12	4	63401	51	0	0	665	5	8	817	1412	17	8	713	89	14	545	695	7707323	21569	0	1	7106	2	0
93	0	742	519	0	0	767	0	7	744	1154	0	17	0	1106	1646	27	1	1006	841	0	0	402	3	28	0	2	0	124	0	0	1078	0	12	473	945	21	17	676	963	15339	10	1302	639	54194	700	680	7599563	1842	0
94	2	1088	672	28	2	689	0	3	1029	630	2	0	0	354	2193	45	3	943	666	8	0	1066	609	93	0	4	27	0	490	981	7595519	2190	3	995	1706	18	22	809	3	68577	30	1126	9	12	8	0	1349	19	0
95	0	1157	1189	1	0	799	4	11	1175	697	0	0	73	904	1141	1451	0	1049	932	35	1	1352	0	799	1	1	0	53	12	1018	1016	7779306	18	784	978	22	7	1349	2	50909	6	621	2	15	6	0	1125	87	6
96	1	658	830	78	2	1090	0	0	1305	737	0	0	1	1253	1347	7	14019	583	940	2	1	999	2	9	2	704	2	0	196	3	1051	9	22	1068	829	5	3360	1109	135	2	2	917	0	1	3	19	739	0	30
97	1332	7473513	763	1915	21	1229	3631	111	1635	1257	3	20	0	837	922	15	40095	951	467	13	6	1156	5	11	17	6	0	11241	18	1	959	26	37	1825	989	1	535	1133	1	6	0	764	0	13	1	7	698	0	27
98	1	636	1180	0	1	1156	551	2	1477	1366	2	23	0	1267	1992	3	12	1594	1165	25	11	1271	39	9	11	9	4	38776	4	0	1284	49	8	1083	904	3	0	758	589	28	6	891	47	10904	274	926	7693397	2923	0
99	28	1455	889	73	3	1035	13	0	1031	1447	2	21	1	994	1453	0	0	1257	1704	0	3	917	1	0	0	0	0	61	13	2	1552	0	6	11483	1238	24	21	1313	654	5	68	1124	25	36480	438	946	7685090	4764	14
100	1	2168	891	1	4246	7631664	80	2392	1609	1324	5	10	18	1837	1025	1	1	1292	1494	7	3	1731	183	4	4	4	2	9406	0	1	1440	3	15	35452	1575	12	17	1648	6	9	6	1419	4	31	14	0	682	6	0
101	1	1189	693	0	1	1253	3	0	846	1011	3	22	0	1239	3394	2	3	1135	760	18	16	1579	1	7	9	25	10	29082	10	0	1685	4	2	1045	1474	8	3	1471	1090	5	3	8774	79	53	327	922	7481755	3174	0
102	0	1165	982	0	0	1428	0	1	983	974	1	0	0	1157	1520	0	2	805	1296	62	3	956	3	382	4	69	1	14	2	5	1539	7983	22	4133	1287	8	2444	7462296	35	2670	27	30488	25	6	13	1279	1313	16	1
103	0	1055	949	0	0	780	0	0	525	946	2	80	19	1302	930	47	6	1934	1493	22	13	1246	4	53	1	9	4	11	22	476	1991	29032	2	657	616	16	1	1196	0	1	0	1428	0	1	8	0	1406	130	0
104	0	1436	785	0	2	1026	4343	10	929	1091	0	0	1	968	1145	0	1	2156	1305	2	0	1207	1	0	6	7416	3	9	49	5	903	4	1	1194	1440	0	9	1013	15	0	0	930	1	3	44	0	1205	9	1196
105	7103	863	983	0	1128	1209	9	2	1006	982	4	0	2	951	980	0	4390	476	1449	6	51	1365	9	1	31	25660	1	12	4	4	1252	0	1773	1430	1580	0	7430424	893	467	223	64	1064	8	0	1454	4	1348	0	41
106	26892	7561774	1287	1582	4455	1278	6	6	962	1430	5	8	1	1585	1106	3	60	1161	1381	7197	8	1674	1	1	0	3	0	4	1	4	1215	1	30	1343	842	3	56	1343	1	1	1	1207	2	0	9	3	1113	0	8
107	1	1549	1192	50	9	1382	329	2	1478	699	39	67	510	1045	7981708	2954	20	1671	1332	24946	8	1276	0	8	8	2	5	3	19	2	1111	7	0	1226	988	52	4	1095	0	4	1	1516	6	1	7006	0	1552	1	2
108	0	1422	640	95	0	1348	1	20	1483	1560	0	2	4	1658	1406	4727	1	806	1184	1048	0	922	4	2	0	0	0	0	51	22	1729	0	3	1776	913	90	9	1052	1	15	1	1901	6	2	24252	21	1236	8	30
109	1	1868	2013	0	26	1344	0	0	1322	1532	0	0	3	1055	2105	10	1	919	6612	1	4670	1985	24	13	0	3	0	1	1	57	1296	0	0	1302	1519	20	11	1967	2	0	0	1265	1	0	0	43	1883	0	18
110	0	1978	591	5	62	1725	0	1	2776	7721252	34	2205	3	4710	997	0	4	1453	19056	4819	48	2224	9	3	2	135	1	1	4	2	1712	4	2	1154	1038	8	5215	1685	4	2	0	1940	2	9	12	12	1202	1	0
111	1	1138	865	4	0	2633	2	3	1391	1516	0	13	2099	7715379	1714	6356	2	1191	1578	16793	8	1348	0	4624	3	4	3	1	3	116	1180	3	0	1531	1196	51	33	1929	1	1	0	1601	1	0	0	258	1311	6	0
112	2	1415	1040	86	1	1310	1	7	1601	963	9	0	13	3522	1935	2	4	5764	1072	88	183	2345	2	15618	5	38	3	2	3458	7754106	1301	3736	0	760	976	0	8	1610	0	13	1	1015	0	2	2	198	1106	0	1
113	17	2471	663	1	2752	8044773	46	2535	649	1449	0	0	0	1841	893	2	10	16718	895	4446	5496	1503	4	53	5	5	0	7	20	0	1028	4	0	770	1035	57	12	1501	2	0	1	1037	0	0	0	1	853	0	2
114	1	969	912	7	3	985	382	0	1823	802	54	0	360	1847	7932150	5501	9	2151	1434	14050	251	2213	0	0	0	0	6	2	3	0	1463	4	1	6015	1211	10	6	1477	5	0	31	1004	0	0	0	1	1234	0	3
115	1	1886	583	0	3123	8299330	81	2108	1216	791	2	2	2	2106	1029	48	1	785	948	0	2	1712	0	198	2	1	0	0	1	15	4914	2	5	13815	1050	23	6	1242	1	12	5	1463	0	16	1	54	1059	0	0
116	0	1334	1297	1	0	1290	3	0	1135	1121	2	265	70	1518	1312	0	5	1803	1600	5	8	524	2	2	1	126	9	1080	7	1	12278	7	0	1547	781	4	1	1241	0	0	1	1149	0	126	324	2	1089	0	2
117	1	2252	1753	1	0	2185	0	0	1308	1958	0	1	1511	8776016	992	7587	1	1255	4101	24	5	1687	3	5	2	1	2	0	14	76	1341	7	0	1270	1656	8	1	1438	1	0	1	1053	0	2	2	427	1982	1	5
118	0	1617	1228	0	0	1843	13	13	3535	8453127	48	1444	0	4882	1586	0	3	737	8278	10	9	1091	0	3	2	173	0	2406	4	9	1105	1	0	1332	1336	19	36	800	533	1	0	2228	1	4	0	1	1351	2	2
119	0	998	1282	0	0	1392	0	0	1092	960	1	1	0	1985	2914	0	0	1129	1168	5	0	1248	23	0	3	2	2	4654	0	0	1121	2	2	588	1766	1	0	1028	799	14	1813	1538	126	6	472	695	8140273	2110	0
120	0	1046	1306	2	0	1616	3	0	919	1793	1	14	1	1049	815	15	0	1314	1667	1	13	1070	1	0	7	0	1	0	0	0	1103	0	1434	1369	8219115	1286	0	923	1841	3	4568	1643	881	0	7	0	878	13	21
121	0	1524	1043	0	0	1017	8	1	983	2968	5	0	0	921	1214	2	2	2659	1859	2	1	1829	21	20	2021	8071049	12	677	0	2291	1817	1643	0	883	1146	1	4	867	3919	798	2	1060	2	2	2	58	853	1	0
122	1	2194	1538	2	3	1156	3	0	1381	1576	0	0	16	1233	1385	1	3	1576	1132	0	1	1611	0	1603	1	2	2	1	2	1498	1421	3857	0	1515	847	7	0	1093	0	63	2	1420	2	0	0	66	1555	8	1
123	0	1987	1280	1	0	1440	43	2	865	1051	0	0	2	1657	3311	27	1	619	2001	3	1	1457	638	3421	0	2	82	0	375	1299	8489413	5830	0	1212	1369	3	0	1374	1	6	1	910	1562	0	0	0	1350	0	1
124	0	1031	2215	1	2	1306	1	0	1142	929	243	0	0	1109	2550	0	0	1206	1245	0	1	1242	0	0	0	0	55	1	0	0	608	0	5	814	2329	1	0	935	56	1	408	1108	8304862	5013	3	0	5639	3	0
125	1	2062	1065	2	2	1382	0	1	1136	1023	66	0	12	1574	1634	0	1	1799	929	31	0	1517	1	1313	0	45	0	3	0	52	1550	0	0	1207	1819	1	0	1799	0	12	0	1174	70	2615	3290	8652235	1143	2760	0
126	0	917	1303	0	2	1081	1	2	1682	880	138	5	0	901	4098	0	0	1718	1430	25	1	972	2240	2560	0	7	215	32	1118	1414	8828808	1955	0	907	1038	0	2	824	3	12	1	1013	12	3	1318	1	877	0	0
127	0	1319	1341	0	2	3783	2	3	1326	915	1	0	0	1307	1249	1	0	3172	1903	0	0	2172	1	3	1	7	0	0	24	3	1201	1	2	345	1358	1	3	1048	0	0	123	979	1	3	2410	1	1155	0	1152
128	23	1851	1280	1	1	1050	2382	0	1157	1181	75	0	0	1194	1207	0	0	1436	5818	1	3069	2673	8732496	5293	14	2966	41	0	1	6	6379	39	3	1047	1597	4	0	814	48	1248	1	1008	0	0	0	100	1055	1	0
129	0	953	1293	1	14	626	0	0	1062	1188	1	0	2	2598	1664	33	4	942	2104	4	11	1397	6	63	1	132	0	1	3123	8855226	888	2846	2	795	968	1	5	895	0	2169	2	1674	0	0	0	62	1286	0	1
130	1	1237	1121	0	2	1490	0	5	2350	8658651	62	1029	1	3373	923	7	8	1220	3234	1	3	831	6	1	1	412	2	2	1	1240	1152	2	0	1352	956	0	2	655	7	3011	0	1420	0	0	0	6	762	1	0
131	6	1286	947	1	2	1660	0	1	1596	908	12	0	1	1579	1629	0	1233	1406	1333	0	3055	2681	11	2	0	0	2	0	5	2130	1278	3	1	1131	664	1	68	887	1	118	2	1102	0	1	2	1	1643	0	1
132	2039	1378	8776461	2252	10	1270	257	2	1286	4426	554	3	0	1442	1168	0	2142	694	835	3	117	719	17	1	2	0	18	2	0	8	1262	19	3	999	1845	35	1	1049	1272	1	3	385	2	0	0	1	1178	1	4
133	0	1341	1382	0	0	1423	1	3	901	2170	0	0	1	845	1064	79	0	2553	1137	0	1	1321	35	146	2076	8645597	49	821	1	4114	3743	5	0	1521	1021	1	2	1445	2043	3221	1	1366	1	11	0	10	1008	61	1
134	0	2467	2553	2	0	1566	5	0	1252	937	76	0	4	2143	1812	0	0	404	1214	3	0	1139	12	0	0	0	821	0	1	2	3389	0	0	1204	898	0	3	214	1428	136	32	3811	84	4	0	1	800	0	0
135	0	1437	693	0	0	2087	17	0	1283	3323	1	0	1	775	1275	1	2	2174	1040	0	4	644	1472	2	1817	8650741	27	1007	4	4524	1387	88	0	1906	1158	0	20	4739	2049	3	22	1461	0	0	0	0	1274	9	0
136	0	1670	1087	0	0	1376	3	0	998	2904	1	0	2	1056	1820	2	56	3453	821	1	2	1417	3932	3	2321	8660985	43	1430	1	4701	1225	0	0	918	777	95	15	4112	99	2	0	166	0	2	1	2	967	14	0
137	0	1829	1465	1	0	1084	15	0	1250	581	4	2499	10	1441	1202	11	1	341	217	1895	1	932	2144	22	16	355	61	8668660	0	34	1119	2774	0	1425	1368	0	0	810	2	0	0	28	14	29	6	3579	769	7	0
138	0	1587	1465	3	0	1661	4	1	1404	1536	2	1995	32	961	1538	18	0	1221	1615	950	28	576	5	36	23	1161	126	8767624	61	2	874	2237	1	1544	1305	24	0	322	13	1	0	1304	0	61	57	157	1446	3608	1
139	0	1525	1037	0	5	1616	3677	2	1602	2289	23	5	23	18703	1348	0	12	2486	723	23	0	1138	5	0	1	2032	0	9	6	58	1007	0	1	1317	781	0	8	1014	1	0	0	941	0	62	67	12	872	302	1546
140	0	1389	1083	0	0	1091	659	0	1500	962	6	17	21	1003	1316	1	26	537	1205	1	2	1318	40	0	2	2186	3666	15	69	2	3375	1	0	636	3157	42	886	698	8775025	3381	0	307	73	2154	0	0	5083	45	1
141	2	609	1385	0	0	512	0	0	1584	1040	7	3	0	1181	1841	0	0	827	1163	0	9	813	1	0	0	2	141	69	1	2	1389	0	1	695	1730	9	6	824	384	1	51	2967	54	2250	726	1180	8922230	3935	0
142	0	904	992	1	1	1878	2	0	817	1886	3	0	1	971	1349	0	0	989	994	0	8	1132	5343	0	0	2260	3	2	0	1	1496	0	4	2920	1274	1	2289	8929666	54	3163	2	3745	1	7	5	4054	860	101	0
143	1	662	1465	0	2	1051	1336	1	1141	716	0	3	10	1106	1069	4	2	953	1174	51	1	788	269	2	3	2253	25	5409	1	15	614	1	0	796	3174	20	1337	742	8905752	2962	7	1054	58	52	3	56	4068	1	0
144	0	971	1100	0	1	811	1	0	792	949	0	38	1	452	1068	0	0	791	793	113	2	377	0	0	0	46	18	764	0	0	370	1	12	745	980	16	0	645	2	0	19	1270	1	125	1	0	8268	2	10
145	0	593	717	1	735	830	2714	3	994	496	2391	0	13	345	1060	26	3	1268	6206	1	141	520	1	0	0	19	1	0	0	104	1148	0	1337	819	789	1	8967160	910	1202	355	65	445	12	68	2638	0	874	17	0
146	0	1001	2228	1	0	1267	0	0	1215	1373	2621	0	0	649	1459	1	0	1272	1640	0	1	350	0	0	9	10	62	0	0	1	1183	0	9	5827	1642	1	4	343	26	2	5952	1501	8834490	4517	2	3	4906	3	0
147	1	2510	1441	0	3121	8850789	27	1164	1391	928	9	0	0	2074	822	8	1	1060	706	9	2	1557	1	5372	0	0	0	0	0	7	5886	3	0	3113	1220	1	7	2014	7	1	197	1608	1	25	3	8	1328	0	0
148	0	1998	1196	0	2	1943	2	1	1487	734	92	0	0	1378	1184	0	5	1189	1629	0	2	1174	3	191	0	0	1028	1	0	2	3036	13	2	933	1553	1	2	1205	4	5019	0	5893	53	10	0	1	1176	2	2
149	0	1884	1348	34	0	858	0	4	2066	2487	8	0	0	1609	4257	0	0	1064	1602	0	0	345	881	105	1	20	40	0	887	1045	8675500	2581	1	1272	1888	11	1	424	0	7052	3	1273	11	3	0	7	2153	3	0
150	0	1278	1091	0	4	868	7	1	1250	1353	2	0	0	946	2774	15	0	933	757	0	2	1472	746	3	1	157	59	0	904	1029	8699084	3043	1	1226	1143	1	5	1857	1	7173	0	1030	9	3	0	1	690	0	0
151	0	1420	1030	1	0	1326	0	8	1212	880	0	0	5	2597	1123	0	1	1211	1362	3	2	1853	0	4996	2	25	0	6	5664	8872112	1143	1552	0	1293	986	0	1	589	0	2111	19	1123	1	0	0	44	586	2	0
152	0	1857	1890	0	86	1522	2	5	928	533	1	0	142	1499	5151	19	0	931	1696	2	3	1183	1216	2173	28	0	34	0	579	869	8848641	5846	9	6086	1107	56	14	1000	1	1	2	813	11	0	0	6	1267	90	0
153	0	2396	892	2	3342	8685907	94	2273	930	1259	0	0	1	1693	1033	47	0	1144	786	39	2	938	147	16	0	4679	1	3	0	1	558	1	1	3193	531	0	12	1561	4	0	1	714	2	13	1	4	552	7	0
154	2	1729	1562	0	0	3492	1	12	559	1123	0	0	104	869	1420	1	1	1203	753	1	3	1886	1	4651	8	2039	0	2	0	10	768	0	0	4636	1202	13	1943	8712293	52	1677	0	667	0	1	1	1554	1239	22	0
155	0	1335	799	1	3	1203	0	0	985	599	12	0	0	1713	5035	1	3	1560	1267	7	1	1106	1643	2090	2	13	78	50	1142	2246	8750804	2481	0	1156	1236	13	0	370	0	27	3	1162	1	0	2	4575	907	4	0
156	0	1651	1351	0	1	1737	0	0	2168	1516	0	0	2	1023	1525	1	0	797	554	1	6	7512	0	7	0	0	0	3	0	57	1277	1	0	1747	785	0	1	606	0	37	2	1338	0	0	1	2085	796	0	5
157	0	1308	1160	0	0	1414	3219	1	1378	1220	0	0	14	825	1033	7	2	1617	5053	1	2207	4216	8812608	3348	23	1195	55	7	0	13	3842	11	0	881	1495	1	1	1143	24	4403	3	632	2	1	0	2	1277	0	0
158	0	1743	1266	0	2	1412	2	3	1513	1029	717	0	1	1846	3386	5	3	1140	1265	0	0	1663	422	18	0	22	51	13	543	1520	8499139	3492	1	943	1864	16	4	234	5	2115	2	5215	4	40	63	18	965	7	0
159	0	1235	973	0	0	1899	582	0	1697	1195	0	0	0	1143	1256	0	4	1139	735	0	0	1253	79	0	4	1328	8	0	0	1	572	0	5	792	8332	0	1845	1531	8563067	4554	25	2938	28	13	1	1	3706	0	1
160	1	1942	2137	1	3	653	0	0	1320	2649	1	0	2	1807	1503	29	2	7901	1279	5	24	1385	48	13	4778	8530077	25	1496	2	3969	1714	3	31	1598	790	11	1322	1265	2102	0	3	549	0	0	2	1	811	9	0
161	0	1458	1060	6	3751	8428564	88	1486	620	584	1	0	0	1141	985	0	0	2713	669	0	3	861	1335	3	4284	1	1	3	2	1	1149	3	0	827	1107	0	71	846	13	8	8	433	0	2	0	1	708	0	0
162	0	0	0	856	0	11	0	2	0	0	0	0	0	1371	1	1	0	0	2	37	0	0	87	0	2133	0	0	1	0	2	1	2	13	699	35	8600431	0	0	1	143	1	16	1416	245	1	0	1	313	0
163	0	1	0	0	6	6	1	0	0	4	4	0	1	1818	1	1	0	4201	1	2	49	689	0	1	0	121	0	0	2692	8471085	44	3901	0	0	1	3	20	19	1	2	0	0	0	0	0	59	1	13	0
164	3	1679	237	0	2294	8972233	64	2407	362	360	1	0	0	994	163	47	0	2361	150	1	4	335	2	1481	0	0	0	4	4179	22	399	1	1	468	233	1	1	1254	0	0	3	188	0	3	0	0	36	0	0
165	0	2113	1068	22	2	2588	0	1	321	639	0	0	1	831	1051	0	1	2178	824	15	1	4958	3	121	0	3	0	0	2070	0	913	0	0	430	390	1	1	731	1	3	1	607	2	1	0	57	1161	0	1125
166	0	858	298	2	3	1072	2263	2	1346	931	5	16	57	854	304	0	1	1087	3856	3	1617	2983	8043357	3786	3	0	1775	7	0	0	5251	0	2	1180	376	15	0	1532	49	0	1	754	2	3607	0	0	289	3	0
167	0	1004	976	0	0	843	1	0	1222	982	3	0	1	973	1372	79	0	897	770	0	22	899	0	2	0	0	117	0	0	0	907	0	0	762	657	7	3563	489	347	1	2	624	48	2051	671	791	8318665	3617	0
168	3	2961	1309	0	5	642	1726	33	318	576	3	0	0	814	640	18	1119	8263565	1132	2795	122	836	26	2	0	4156	2	1	0	29	916	2	0	567	1262	0	1892	823	10	0	0	996	1	0	1	13	1020	0	0
169	1	855	837	52	1	1876	181	1	763	1133	0	0	0	987	1638	0	0	929	781	1	2	2665	1	3496	0	1990	0	0	1	2	730	0	2	2847	1532	2	2396	8294114	50	1274	0	1047	3	1	0	1171	901	0	0
170	0	1412	1077	0	0	533	0	0	769	910	1	0	1	968	6049	2	0	756	1608	3	0	1557	555	1861	1	0	134	1	605	1367	8355593	4435	0	1028	409	5	1	648	1	5	0	1282	3214	1	1	0	958	1	0
171	0	1118	1321	2	2	1296	0	0	1652	1553	2	1	2	814	1026	18	0	1129	803	3172	1	791	0	2	0	58	33	2	2	5	1169	2	4	1905	1153	10	2136	767	1	88	4188	8471598	2335	960	3	2927	1024	8	0
172	0	1438	1299	34	115	1613	0	1	985	1342	2	2	1458	7943601	1267	7417	0	1315	1313	4606	1	1018	0	0	0	0	1	0	1	152	818	25	0	1285	920	4	132	783	1	0	1	906	0	1	0	316	460	0	0
173	1	870	952	36	9	1483	0	0	938	814	0	19	1921	7886432	1054	7650	0	3332	1151	1704	2	1177	0	1	0	9	1	9	0	124	1711	32	0	876	1113	28	0	672	0	0	3	675	0	0	0	487	573	13	0
174	1	1844	799	1	2332	7876225	54	611	822	446	2	0	0	1244	789	0	6	2406	907	0	13	888	2	2292	0	0	1	0	0	10	3585	11	0	994	723	1	0	1119	0	0	0	347	4	0	0	224	793	0	0
175	0	784	757	0	0	696	0	2	618	949	0	1	0	808	700	0	1	619	878	0	3	1004	0	118	0	1180	0	0	2	11	3035	2516	0	671	636	38	0	1037	2	2302	0	995	0	0	0	1	733	85	0
176	1	1668	1178	0	3	1020	1	12	1014	535	17	0	2	1273	1005	1	0	857	1315	11	0	595	7	1	2433	0	0	8	0	1614	1221	1666	0	799	1337	0	0	432	2	117	0	611	0	0	0	73	1574	1	0
177	0	1502	943	67	2	698	2447	1	540	668	429	0	0	723	781	12	1	1094	632	3	18	582	0	0	1643	0	0	2423	2	0	1185	49	1684	7828061	1129	1800	0	1294	16	0	2	1470	0	63	0	144	1101	0	0
178	0	917	1144	0	0	1054	548	0	537	927	2	0	0	1476	951	0	8	924	1143	1	2	939	0	2398	0	6	1	1604	1	17	1257	1	14	1670	1120	0	0	1671	1	4	0	690	0	6	2178	7868037	1261	2284	0
179	0	805	932	0	2	1372	1	0	949	1281	0	0	2	3605	1300	12	2365	1112	739	146	44	1900	0	2191	1	71	4	0	2802	7932002	1028	3589	155	968	1432	0	1	1202	0	0	1	1376	1	6	2	217	1360	2	0
180	945	908	8089484	2393	1	984	173	27	1838	794	421	2781	1	1974	781	4	2173	1035	814	71	0	726	1	1	0	0	1	0	0	0	1379	12	23	1377	1470	0	151	1248	2	0	0	755	0	0	0	1	3083	93	0
181	0	1191	1410	0	0	1372	0	0	1257	1649	493	107	0	1054	800	0	0	975	1199	0	2	1159	0	0	0	1	280	0	0	5	782	15	11	3649	945	0	36	255	0	0	2725	1574	41	154	2	9	2272	0	0
182	1	1204	2107	40	714	1308	7856927	4628	1042	658	48	0	0	1058	2862	2	1	930	1012	12	2	1046	140	0	2699	9	3	2	0	1	3560	25	0	2960	928	2391	1	178	1810	0	161	1113	6	18	11	0	1556	18	1
183	0	1056	1208	34	1	1397	403	0	739	1285	225	0	423	752	8133738	4400	0	720	1295	14	0	614	0	0	164	3	0	0	0	0	897	0	0	1423	919	2432	0	1586	2	2194	0	966	0	33	0	15	1391	1	0
184	0	1667	1015	0	0	619	1	12	925	1242	13	0	15	2898	1700	0	13	1031	1054	0	2	4451	0	29	0	43	1	0	3637	8200495	1479	2263	1	1898	1118	19	0	814	1	2308	1	966	3	19	0	92	1177	2	0
185	1	1021	1417	1	6	3939	0	0	1247	1253	0	0	1	1183	949	0	2	5397	3463	0	7872	8375596	71	3129	0	38	3	0	2	2543	807	710	2	893	1247	0	0	1045	1	0	0	753	1	0	0	0	849	0	0
186	0	1195	1176	6	1	1026	15	0	2894	8015185	271	1321	23	4186	768	1	2	1248	3500	5	180	1380	6	0	0	136	0	2026	0	0	730	14	1	689	637	0	4	882	3538	1	0	1353	0	3	0	1	1073	5	0
187	0	1455	517	0	0	832	1	0	1331	1516	20	0	0	610	1276	56	0	837	1053	0	0	592	0	0	0	2	2	2290	0	1	1075	9	1	988	979	16	0	1403	551	5	1	2839	92	5	284	746	7891951	4069	1
188	0	847	1009	30	1	1519	0	0	768	947	86	0	0	1080	784	92	0	1093	894	1883	3527	613	3	13	0	18	0	1	1	6	1041	0	2	4049	1808	14	2824	7984480	23	2032	2	3562	0	1	1	1213	883	0	0
189	0	1070	1392	42	0	912	674	7	958	609	130	3	527	1811	8031836	2523	0	862	570	2364	183	555	3	1	0	0	1	0	0	0	1278	1	0	1402	1079	13	0	910	3	0	1	680	2	10	1	0	3190	0	0
190	0	994	1164	2	0	1343	1	0	976	988	78	0	73	887	498	0	0	1065	722	0	0	778	4	1	0	0	442	0	0	0	784	1	0	1292	1576	2	0	1189	27	0	2	2736	3660	10	0	0	2905	0	4
191	1	830	771	33	0	1427	1	11	979	1296	1	0	7	790	1355	21	0	896	1236	1	4	566	3420	2	0	0	2	1675	0	1	1489	0	3	4285	1121	1	3136	7809915	30	2101	1	3550	196	3	0	1950	951	9	0
192	0	674	1704	0	0	244	1	1	798	314	6	1	0	851	2341	8	0	826	1149	14	2	436	195	2	0	0	0	2263	1	0	1010	28	0	1075	1380	1	2	564	806	18	0	775	30	163	579	935	7966028	4085	0
193	1	1638	1465	72	0	772	0	2	965	1483	2	0	0	620	768	0	0	1210	665	0	0	1097	0	1675	0	5	1	0	0	1402	1150	14	0	1638	1355	71	0	682	0	2	0	802	0	0	0	34	908	2251	255
194	0	1311	606	0	0	725	0	2	1318	1352	0	2	11	3548	1139	12	9	1394	1950	0	0	1965	0	2262	0	62	0	1	3682	8009657	1156	4156	0	1312	1145	0	0	1254	0	76	1	1183	1	0	0	235	1127	44	0
195	0	1069	1313	1	4	1832	0	0	1702	945	0	0	2	1000	1099	1	5	3248	1081	0	4	1262	0	1	0	1	0	0	1	1554	1114	2135	0	1312	1869	1	3	606	0	1	1	1058	0	0	0	20	1399	0	1
196	0	2153	993	0	3424	7700139	47	2992	1049	991	0	12	0	1705	1019	22	2	3160	1195	1551	3354	930	1	0	0	0	1	0	0	0	1024	25	0	1218	638	4	1	1128	1	0	0	621	0	1	0	130	660	4	0
197	0	1611	694	35	8	1274	0	7	1124	1187	0	2	1457	7637798	1423	10356	2	924	749	2007	172	817	0	1	0	4	0	20	2	37	1440	1506	1	785	1438	1	0	946	0	2	0	1457	0	0	0	373	1128	9	0
198	0	1736	1229	0	1	1875	0	0	459	1176	0	0	0	1201	860	122	2	967	997	1493	3	1257	0	0	1	0	0	0	10	1518	1436	1970	0	1058	1299	1	0	1052	2	0	0	961	7	0	0	28	1355	6	8
199	0	960	1396	14	0	1641	2	7	1007	1464	0	0	2254	8144091	1086	10205	1	890	1053	1978	0	1158	0	1598	0	4	1	0	0	218	962	47	0	999	1477	3	0	1148	0	1	2	1426	0	0	1	419	1158	1	0
200	12	1003	992	0	0	1404	2	20	752	812	8	0	1	817	4286	1	1	1130	1314	0	0	980	1253	1910	1	40	27	0	979	1316	7956601	2457	0	608	1097	1	1	555	0	1482	0	1138	0	46	0	15	1146	0	0
201	0	684	2049	0	0	1345	0	0	932	770	0	43	2	1290	3393	25	0	1345	1262	0	0	1064	637	16	1	0	37	0	649	1128	7955917	2656	0	845	1337	1	0	828	0	1870	24	1007	6	3	0	0	1601	1504	0
202	0	1232	1076	0	1	1302	0	0	1229	1402	0	0	0	1090	1827	0	0	1799	1516	1	0	1022	0	1413	0	2	0	0	0	1251	1363	23	0	912	1298	9	0	2873	0	0	0	1351	0	38	0	63	1359	1963	1
203	0	2026	1059	115	2	975	0	0	1002	1286	8	0	3	3434	982	17	4	1185	844	1398	66	2669	0	1780	2	108	0	1	3574	8287270	1811	5654	1	944	1002	5	1	1117	0	37	4	1034	0	0	0	107	1464	0	11
204	0	971	1089	0	1	2169	0	19	1360	1233	3	1	1494	8190369	1264	5788	0	1800	1028	1702	2	3284	0	1	36	1	0	0	0	209	1325	0	0	752	1272	20	2	493	0	0	0	924	0	0	1	532	1052	1	0
205	0	832	1795	0	0	1124	1641	0	1469	2046	0	7	1	1350	1206	1	0	1097	6497	5	1391	2785	7849178	2557	1	2	31	3313	0	9	5904	4	0	1356	1133	1	0	1368	38	0	0	1602	0	1	0	0	1412	1275	0
206	0	1810	1131	0	0	1407	0	1	1275	2284	3	11	0	1620	1412	72	1	1314	1215	0	2	998	18	1	0	0	1	1367	1	723	897	1	0	721	897	0	0	1120	4	1	0	2399	1	0	2	95	821	1594	1
207	0	442	1250	0	3	1391	0	0	787	1013	22	1	34	1188	1264	0	20	1338	1057	3	54	1142	0	3	3	0	0	1586	2	1	1058	0	3	645	1398	1212	6	1206	1089	1	7	813	75	2	615	1606	7961242	2297	0
208	3	1300	1209	3	14	1063	0	0	1987	2417	155	0	1353	7994503	2320	7783	0	2168	1934	5	1	1073	2	0	0	1	0	0	0	139	1226	0	3	1536	1242	1573	0	1430	0	0	1	833	0	0	0	535	1202	0	0
209	1	2551	1116	0	3021	7917280	230	1861	1788	1009	142	0	0	2366	495	0	1	3217	843	1	1	1398	165	0	0	0	2	1205	1	2	639	0	3	1429	816	2	1	1664	0	0	0	1851	2	0	0	0	381	0	1
210	0	1005	1207	11	0	931	132	0	1224	936	0	0	0	1033	2903	0	0	1236	1193	0	2	767	10	0	0	5	6	1495	0	0	1350	1	0	1527	1608	0	0	1535	539	0	1	2558	37	3	302	1616	7936683	3134	0
211	0	888	1950	0	0	1443	134	400	1176	1527	0	1	0	964	1039	1	1	1489	1036	0	0	1084	0	335	0	2	0	0	0	0	966	311	10	1669	1273	2569	62	1403	62	8041331	5	2236	5	50	2	27	1123	1007	8
212	0	858	1636	0	0	904	0	33	956	1907	709	34	0	935	1495	1	0	1077	951	0	0	1203	0	0	0	6	0	509	1	1	1206	21	37	1031	763	0	85	1355	1	16	0	1592	0	76	53	1	1066	367	1
213	1	1649	522	10	530	555	0	0	1535	816	1	0	1	1052	1219	19	0	3696	1468	2	1	783	0	0	0	0	0	0	6	1	1374	0	0	926	1237	0	35	524	0	6	1	1498	2	0	23	2	1517	22	2093
214	1	1423	2489	2	650	1569	7813859	4831	917	948	54	0	1	1393	3246	0	0	2319	1394	4	1	1572	167	0	6	5	669	0	1	1	1020	1	0	893	1967	0	2	642	744	0	2	2327	5	0	0	1	1161	0	1
215	0	414	988	0	1	3637	1	48	1293	1807	0	0	0	1084	1161	1	0	2259	1456	1	677	819	0	78	1	2	41	0	1	12	447	0	4	3527	1177	1	3554	7901703	41	1715	2	3351	0	0	30	831	468	17	1
216	0	1956	1127	0	3167	7901802	51	880	886	1373	0	0	36	2471	1278	1	0	2928	752	1209	968	1555	1	0	0	13	1	25	1	9	934	25	0	1105	1420	0	0	1434	0	0	0	791	0	0	0	0	985	0	0
217	0	1015	950	5	0	1503	0	2	1198	459	1	0	3216	7839023	676	3101	0	743	1238	1606	45	1473	0	1184	0	4	0	1	0	59	970	0	1	1373	1222	1	2	1545	0	25	2	744	0	1	0	411	562	0	2
218	0	910	1065	2	1	1296	1	0	1151	1306	0	0	1	4054	741	1	1132	938	1266	0	36	2052	0	1545	2	54	0	1	2391	8111276	715	1881	12	1188	2223	1	1	670	0	1	0	971	3	0	0	67	424	2	2
219	1342	1076	8031484	3058	2	900	213	2	917	2350	438	0	13	1151	1047	15	1434	611	1336	0	0	668	0	13	68	2	1	2	0	1	1202	0	1	1150	1208	10	0	713	1	1125	0	636	1	0	0	0	579	3	3
220	0	984	913	29	0	844	0	26	793	1048	8	2	1	696	2871	27	1	897	1115	0	1	1256	443	15	0	2	219	55	409	1255	7713915	2565	1	1222	1586	1	1	1180	6	1368	1	1384	75	39	0	0	704	1042	0
221	0	1265	1141	0	0	1241	7	0	1584	1384	1	0	1	1626	883	2	2	1011	1153	0	0	1229	56	0	0	4	11	1	0	2	2062	5	3	1533	743	4	1	1207	1099	0	0	1730	19	0	0	2	610	1349	0
222	0	1296	1045	20	1	932	0	0	1527	2540	1	0	1	842	1078	0	1	3647	856	5	12	1032	23	5	2382	7842903	32	823	0	3162	805	18	2	536	899	2	1665	645	1401	1	0	731	4	0	0	1	1523	0	1
223	0	996	2373	1	1028	1520	7865265	3549	1494	828	52	25	13	1180	2511	0	1	1821	1012	1	0	849	104	0	11	0	1657	4	0	4	266	2	0	697	1522	1	61	501	356	0	989	807	7	1	0	0	1731	10	0
224	0	1420	1708	0	0	721	30	0	1023	813	1654	4	0	850	1443	0	0	978	1410	0	0	653	0	22	34	4	73	1	0	6	908	1	1732	1152	8329685	1919	0	96	135	1	2411	730	740	4	0	33	1187	1	1
225	0	1151	1848	0	0	491	0	0	1097	505	1741	0	0	1332	1550	0	2	1127	927	0	0	773	2	0	10	34	25	6	0	0	844	0	1712	1660	8315644	2882	0	720	82	1	1511	1587	1174	10	1	0	1317	0	0
226	0	1355	1001	0	2	1104	978	0	998	598	86	1	1	1266	1663	0	0	545	844	3	1	843	42	0	3	1979	2	1	0	12	738	25	31	1572	3653	3	3139	1039	8348405	2597	2	2526	85	9	1	9	2543	0	0
227	7	3306	864	2	2	977	2149	0	1352	797	156	0	2	1428	1177	0	904	8137057	785	2683	13	826	55	2	0	1057	1011	1	0	25	608	12	0	874	1341	0	1428	1390	8	2	2	809	10	1	0	1	1051	3	0
228	0	1467	1251	0	0	1432	149	3	898	2107	8	1	0	933	836	28	1	1195	1439	0	0	1319	990	1	0	42	1433	0	0	0	1247	0	1	2132	906	2	1	3054	26	4	4434	8138458	62	2787	0	5410	980	242	0
229	0	1000	1705	0	0	1457	0	0	1209	1805	2201	5	0	854	928	0	0	853	3574	1	4	1577	1617	57	778	54	8480051	2462	0	6	6392	2	0	1111	1332	0	1	500	22	1	1021	1004	2514	26	5	1	1429	0	0
230	0	1206	1710	147	4	1132	1	0	594	3595	2	0	12	1111	1418	0	1	1321	1054	2	8	563	0	17	34	5	19	0	0	0	1111	0	1535	744	8550729	2194	1019	489	137	1	1520	1487	728	8	2	4	1489	0	14
231	0	1189	3575	0	3	1099	0	0	1280	3865	2	0	9	1077	1145	35	1518	1757	8310562	3588	27	898	69	11	1	107	515	0	0	0	2028	59	1	1834	2437	0	1428	765	1764	1	53	425	0	1	0	116	1268	12	0
232	0	1184	1566	2	1	922	24	0	1664	1383	2378	1	5	1466	1342	0	2	593	1954	0	0	628	138	2	379	223	8393350	3630	0	2	4650	1	52	924	3308	1	5	299	1479	14	2962	1291	79	2	0	2	1051	4	0
233	1	1049	2360	37	0	932	35	0	1630	958	8399574	2659	0	1017	4169	50	0	1252	1260	0	10	745	4	0	0	34	158	0	0	19	702	0	1	767	2396	4	0	493	2372	0	193	3858	757	5	0	0	1726	1	0
234	1	1288	1394	0	0	1353	3	0	791	4714	6	0	1	2686	1830	0	1	2831	1300	0	2	1030	19	148	1623	8242068	55	1518	5	2691	1572	2	1	878	1081	1	16	791	4396	43	0	1411	2	5	0	16	1286	0	1
235	1	1931	1197	0	2	630	921	1	1566	829	3	1	25	1243	1356	0	37	824	1818	1	1	1078	190	1	2	1444	3010	11	1	33	1169	0	0	1852	4143	2	1009	1244	8221107	2836	0	1006	48	2267	2	2	3887	0	0
236	0	1062	1174	0	2	988	14	1	1517	720	8	0	1	1113	3028	1	0	978	847	2	1	663	16	5	0	2	266	3	0	1	1568	0	1	406	1095	5	0	109	545	8	2	1041	2425	1460	443	570	8373105	4084	1
237	0	627	698	1	1	365	0	2	1216	1363	8	0	0	1485	1340	1	45	880	1365	41	7	467	5	2301	2	146	4	0	0	794	1085	1	2	2683	1583	2	3	4889	29	26	4352	8506671	1617	2304	31	3421	1511	0	1
238	1	1904	1706	0	3	291	4	1	1662	444	8	0	0	1472	3860	64	0	855	1554	7	2	654	742	1408	1	48	47	29	333	1393	8332827	2532	0	890	2218	1	0	195	3	56	0	2627	0	80	1	30	2543	10	1
239	0	0	0	1	1	367	1	0	0	2	0	0	0	213	0	0	0	4	0	0	3	229	3252	1	8	2402	0	1	0	57	61	0	1	2751	0	1	2437	8292392	117	1542	2	1466	0	0	0	2586	24	0	0
240	0	2325	2394	4	0	1002	997	0	1896	1440	51	56	0	1815	1552	21	0	379	1381	0	1	897	220	0	3	1388	3380	1	0	0	1586	0	20	1932	3077	32	879	1197	8301795	2670	0	762	87	1957	0	15	4362	13	1
241	0	1426	1095	0	1	1604	0	0	1380	1505	8	130	1	899	1568	86	1	1388	1077	3	0	881	0	0	2	5	168	52	0	0	635	0	0	917	1550	2	0	546	538	1	2	1425	35	3334	694	1353	8345824	3293	0
242	0	0	0	0	0	2	0	10	0	0	2	0	0	532	0	0	0	1	2	0	0	3	1	1	0	1	0	2	0	42	0	2131	0	13	2	3	3	572	0	32	0	37	2	1376	4776	8421355	48	1785	0
243	0	1543	1267	0	2	1180	12	0	2021	1929	0	1	1	1725	1380	0	0	832	1291	14	0	718	558	26	0	4	4	0	0	4	1950	1355	1	1465	1209	18	1	534	0	2153	0	563	16	0	3	13	1473	0	1
244	0	1147	780	0	0	1011	2	2	1181	889	0	0	18	764	2428	0	0	1054	1150	0	0	1058	591	0	0	6	79	81	364	509	8245316	3075	0	1160	1204	0	0	624	7695	1353	0	2886	2	1	0	26	945	0	0
245	0	1349	783	0	0	949	0	0	917	762	0	0	0	597	1291	0	0	711	955	52	81	1028	3	3489	0	17	1	0	0	2	917	2059	3	4577	1101	1	3608	8468216	44	1847	2	2595	8	1	0	1374	751	3	1
246	0	1526	1375	1	0	804	5	0	8970	1054	6	0	138	1304	763	139	1	1166	1439	0	0	1437	0	460	0	3	1	6	0	42	1175	2583	0	1417	2091	81	2	1124	11	0	1	1453	1	2	0	0	807	385	0
247	0	1077	645	0	2	1275	0	0	930	1441	21	0	2	8065	1235	7	1	2928	620	0	2	1127	0	0	0	3	0	1	0	46	772	0	0	1200	622	2	28	1317	11	1	1	1125	1	28	2344	8427794	277	2480	0
248	0	2504	899	52	2628	8385406	43	1100	695	1345	1	1	24	1907	1201	0	1	10759	874	2	3	999	7	3688	0	0	0	0	0	0	3154	1	0	1026	1509	0	1	1512	0	0	0	857	0	1	1	12	709	0	0
249	1	588	1139	0	1	832	0	2	555	1463	1	0	0	304	1042	1	0	869	1345	6	0	559	0	170	0	917	0	0	0	4	9536	1948	0	654	545	66	11	805	2	3687	0	938	0	23	1	1	991	2	0
250	2	1853	1520	42	1	1145	4	0	1380	1209	11	0	1	1056	955	1	57	1733	1767	81	1	1168	0	12	0	1921	0	0	0	1506	1550	8365	0	1362	1146	1	0	1527	1	175	2	892	1	0	0	156	521	13	0
251	0	1325	1171	27	0	2402	0	0	1175	1346	0	0	1	897	473	45	2	920	1043	3	30	6388	12	58	1	8385	0	0	1	3	1523	24	0	3237	1188	32	1844	8330495	81	1508	2	504	2	0	1	1036	835	0	0
252	0	1295	1835	27	5	4863	0	1	898	1254	0	0	1	1130	1873	0	1954	5315	1034	0	8571	8308641	41	4103	23	43	0	0	1	1530	1123	714	18	991	1525	0	3	1364	2	0	56	1056	1	0	0	15	866	0	12
253	1229	8436149	1285	1554	5794	1306	2	1	1534	1428	1	0	2	1418	901	12	10388	2346	1644	41	227	1549	0	0	2	11	1	0	0	11	955	29	0	1379	863	1	7	662	24	0	2	1119	0	0	0	0	1669	0	18
254	968	8331456	1455	1439	205	947	18	5850	1430	1774	3	2	13	2073	975	8	8336	1610	1327	15	1	1300	0	10	1	18	5	0	0	34	1097	1898	2	1268	990	0	0	1778	3	2	11	1002	0	0	0	10	707	124	15
255	0	1231	500	0	0	1388	11	181	909	1358	3	0	1	1204	771	17	0	1232	1031	1	3	1220	8	3	11	2	1	1816	93	1611	1726	7844	2	1042	203	0	0	1278	4	0	18	974	0	0	0	162	1471	33	0
256	0	898	907	0	0	528	0	0	947	1056	2	54	1	1178	1452	10	0	708	1147	0	1	1024	2	2	0	13	0	8071	0	6	915	6	0	874	894	0	0	1277	890	1872	0	1058	35	19	472	793	8080242	2901	0
257	0	712	809	0	0	917	0	0	977	1563	0	0	2	3300	951	0	1	930	627	49	1	1229	0	1857	0	36	1	0	3707	8059163	1134	1782	0	1125	435	47	1	1028	1	8076	0	518	0	9	0	121	782	0	0
258	0	923	938	0	0	808	3	0	923	1270	3	0	0	936	2737	0	30	531	986	2	1	1078	1503	7814	0	17	247	5	414	1213	8062667	3460	0	1214	1206	0	0	990	5	2	1	3060	2	0	0	0	1313	1	0
259	0	926	1417	0	1	645	455	0	657	1216	2	0	2	1021	862	0	0	1240	1399	0	1	1168	44	0	18	5420	0	2	0	1	789	0	1	836	4969	2	3784	1211	8119578	2214	41	8946	52	3	0	8	2417	80	0
260	1	3378	991	0	5498	1063	4	0	1179	1029	0	0	2	993	1707	1	1255	8113046	1720	3543	171	1006	1	2	1	537	2	1	14	173	1316	1	0	743	872	2	7844	583	1	0	1	840	0	0	0	0	862	0	1
261	0	746	744	19	205	1714	4	0	1282	970	74	16	2575	8036861	966	6742	0	1559	1139	7586	1	911	1	0	0	3	0	1770	2	170	1499	0	0	445	297	25	0	522	9	8	0	594	1	0	0	330	1230	0	1
262	8	1226	1296	19	1	1286	0	0	879	1403	0	2	2	906	2006	9	2	842	747	3	0	902	1	0	1	0	0	7532	0	2	1138	20	0	794	2851	4	0	478	1116	1	3	894	100	3	495	865	8032859	3869	2
263	0	1666	725	0	1	1215	0	0	2617	7949510	37	1345	1	4886	964	70	1	1185	1085	0	0	902	1763	0	0	99	3	0	0	16	613	0	0	1262	8816	0	3	951	3	0	0	1471	1	0	1	13	175	0	0
264	1	1108	760	36	0	1175	1	0	1085	3852	4	1	0	867	1100	0	0	2459	266	1	0	547	7174	1700	2083	7801430	33	1306	0	4096	1332	32	0	1316	790	0	0	805	0	1	0	1643	0	0	0	7	1427	41	0
265	0	536	1050	0	0	1222	29	0	871	786	0	0	2	1367	2978	94	0	622	991	4	0	1198	1555	7088	0	1	98	6	683	1473	7746707	2297	3	1397	623	0	0	563	0	4	0	1604	0	0	0	0	1162	1672	0
266	0	1052	817	0	1	1099	41	0	1108	487	0	0	3	873	686	0	1	1384	862	1	18	1076	0	17	0	0	3	1	1665	1640	975	2	0	926	911	1	1	628	0	6	13	1208	0	0	3	27	1443	7045	0
267	1	773	883	7	22	614	608	0	1668	550	2	1	153	942	1232	0	0	3022	1662	0	1	890	36	0	1	1	1622	2	6824	0	1229	3	0	552	731	0	0	1103	7	0	1	288	20	0	17	11	1689	2	1926
268	1	1089	1097	0	22	364	17	0	1028	1306	6	0	57	500	636	8	1529	662	1029	0	7	1254	0	1	1	127	6454	2	0	0	1085	0	0	2650	1320	10	672	754	2	0	4407	7596671	73	711	3	2002	657	0	10
269	1511	1076	7595119	3937	0	871	63	0	1962	482	402	3	0	854	2224	30	6433	1199	1209	60	0	1348	0	2	0	0	0	0	0	0	1518	0	52	837	2362	0	18	269	0	0	2	5	0	1	0	0	324	0	1
270	1	1296	1241	54	1	1366	0	18	3409	8091998	46	1286	7	3861	832	7	0	749	1339	0	0	474	0	0	0	19	0	0	1540	2	946	0	1	1002	7171	0	14	1096	1	979	11	1219	0	0	12	1	940	0	0
271	0	815	884	0	2	918	0	1074	1363	1343	0	6	1	660	880	1	9	3729	425	0	0	968	0	2	0	0	1	0	7875	1	833	2	1	1299	1390	0	0	1015	0	19	0	1227	0	0	15	0	1255	0	1440
272	0	316	599	0	1	1798	22	19	731	823	0	0	24	702	667	41	0	3233	840	8	1498	1046	0	0	1	2	1	1	6187	0	1200	0	0	1454	1036	0	0	1169	0	0	1	710	0	1	10	0	920	0	1560
273	1	4082	840	0	1	1389	1216	0	1047	542	23	0	0	1304	678	0	1446	7251882	800	1755	4904	766	15	1	0	394	1	1254	18	256	867	0	0	513	871	0	2	1112	0	0	0	551	0	1	0	0	774	58	1
274	0	447	996	0	0	366	29	0	867	999	13	2	0	595	1588	0	1	662	1488	0	0	1301	0	9	14	0	0	4637	0	1	1045	49	0	403	932	0	0	1210	478	2	16	807	63	127	1638	949	7193902	2997	21
275	0	1196	1257	0	1293	926	0	0	1103	941	0	0	11	889	785	0	1245	2226	772	1	38	784	0	0	0	1	0	0	2	1	863	0	34	1292	605	9	37	1248	1	0	0	810	0	1	4686	0	1123	26	1295
276	1543	1282	7295435	4144	46	1198	146	1	957	2466	600	0	0	535	891	15	4528	735	1142	9	1	968	1	0	0	2	1	0	1	0	1615	0	1	905	1395	1	3	767	0	1207	1	2012	1	3	4	0	1042	0	0
277	0	808	869	0	0	469	0	1	968	945	1	1	1	2477	1292	29	0	1619	797	4	27	1684	0	1	0	91	3	2	2636	7226733	912	2386	2	1130	694	1	0	978	0	4030	0	643	0	0	0	57	719	0	0
278	0	461	1924	2	486	1282	7190339	4246	964	926	38	0	3	822	1826	0	0	4928	1104	0	2	919	42	1	102	1446	0	4	0	5	920	1	2	1368	1215	4	0	1179	431	1125	1	1131	0	2	0	1	1323	1	0
279	0	1212	626	0	0	482	0	1	728	1299	0	2	2	1380	4263	0	0	898	891	1	0	649	707	36	20	62	83	3	900	1477	7011744	2507	0	575	1101	32	0	683	5	3627	0	739	0	1	1	1	2397	0	0
280	0	690	702	0	0	1172	0	0	605	443	17	114	1	1163	514	93	0	294	751	0	0	490	0	54	0	2	0	451	0	14	597	29	2	670	410	32	4	646	2	0	1	1209	0	83	2	1528	4236	6	1
281	0	665	1002	2	0	1054	0	2	1547	765	0	0	61	3898	985	19	1	1576	1880	10	13	1445	3	2	0	37	0	0	2882	7235107	753	2015	1	928	1071	1	0	1360	0	0	3	865	0	0	2	166	1461	1	9
282	2	1159	899	1	4	881	0	1	2322	7112001	77	760	1	4004	600	5	0	578	4423	0	0	785	4	3	0	157	0	0	1	10	1920	0	0	859	658	28	1	658	0	1488	0	1546	2	1	2	0	1039	0	0
283	0	936	518	0	0	744	0	1	605	721	1	0	10	978	601	0	1	573	856	0	1	771	0	857	1	465	0	1	0	11	3518	0	0	631	962	0	0	2284	2	143	1	430	0	0	0	229	251	0	0
284	0	2002	1017	0	4	598	5	2	240	1380	0	0	83	2844	639	1	887	804	675	25	18	4290	1	2821	0	74	0	0	3516	6967372	698	3942	0	1113	896	0	12	669	0	0	0	1100	0	0	0	44	683	3	1
285	874	7032973	747	1051	1659	1227	0	0	789	1257	0	0	2	2028	857	0	3602	1039	905	0	3	547	0	0	0	0	0	0	2	18	1153	70	3	1729	1216	2	0	1150	0	0	0	795	0	1	0	0	1098	0	1
286	1106	6986555	781	1711	152	559	13	1668	715	720	0	1	1	1058	668	0	2734	871	755	5	1	1032	7	0	0	0	0	1	10	0	1222	142	0	985	843	108	0	890	0	0	0	594	0	0	1	2	613	64	0
287	0	325	381	6	0	963	0	143	778	854	0	14	2	1065	827	0	0	522	480	0	0	1136	0	1	0	11	1	534	0	6	3213	1	0	834	920	0	6	1238	0	0	0	1115	0	55	1	1677	702	31	0
288	0	1071	956	1	0	483	1	0	1539	537	1	0	3	925	3271	1	0	626	944	0	0	485	904	41	0	0	31	0	470	669	7028103	2526	0	766	919	0	0	680	0	11	777	497	6	0	1	145	1755	39	0
289	0	1045	670	0	3	2257	6	0	711	387	1	0	0	930	549	0	0	729	786	0	2	1531	1	0	1	0	0	0	0	0	1110	7	1048	7018631	762	1388	0	599	0	0	2406	1496	0	1	1	93	457	0	0
290	1	831	913	0	2	753	1934	0	997	866	0	9	0	430	1176	0	0	1336	4687	2	1304	2660	6581996	2261	0	1	26	1701	0	1	3668	4	0	846	806	0	0	708	42	1	0	622	0	0	0	12	866	645	0
291	4	1024	721	0	0	989	0	1	1034	833	0	0	1	978	1628	33	1	824	599	91	0	848	89	192	0	0	0	140	0	0	1035	756	0	462	768	0	0	482	0	0	0	863	1	0	0	2	930	1981	0
292	0	599	614	0	0	1219	0	0	1098	1083	0	0	0	795	1045	360	0	847	902	0	0	1227	0	0	0	0	0	1	3	0	933	40	0	765	869	15	0	1089	0	359	1	974	1	153	25	724	1043	7341241	0
293	0	855	1092	11	0	722	0	1	545	1078	0	0	48	1137	1748	2117	0	1352	1819	960	0	1619	0	43	3	2	0	1	0	1	1157	1	0	764	1208	36	0	507	0	0	0	579	3	0	9	0	1273	7	55
294	0	765	357	52	5	644	2	2077	738	1112	0	0	21	1114	577	138	2	2046	983	1	0	811	0	2	0	0	0	1	6	0	1015	605	0	689	1284	46	0	1009	3	0	6	663	1	0	10	0	1155	2	965
295	1	510	942	1	1	1022	2	115	1219	955	2	0	1	845	947	23	0	1245	992	3	0	812	0	109	1	2	1	0	0	0	1208	1832	0	914	850	0	0	1536	0	0	0	918	0	0	0	0	1130	84	0
296	0	514	675	0	0	942	373	2	728	716	0	9	19	936	1140	10	0	594	1433	1	0	1470	40	1	2	1	2	1935	0	0	824	1	0	679	1836	14	1021	1690	6585529	3734	0	1392	27	0	0	481	2415	1	10
297	0	1081	401	4	0	1034	19	0	1392	1475	0	0	0	824	1304	0	0	934	101	6	2	3255	493	6	1	0	0	113	0	0	1046	0	1	1143	1025	0	0	870	2	0	0	996	0	1	0	1424	1378	0	4
298	0	728	561	0	0	1547	1	0	464	834	3294	0	55	1508	1858	0	1	943	3152	1	13	855	1848	1	326	37	6625727	1980	0	1	6366	1	0	1011	1314	0	0	617	22	0	574	810	2209	1	0	0	877	0	0
299	822	934	1009	2402	1	937	0	2	628	1208	0	0	1	1130	1053	525	103	765	922	0	0	817	0	0	17	0	0	0	0	0	834	0	6704560	904	1037	523	73	745	1	13	2133	627	116	2	169	1	1010	45	2619
300	0	791	733	114	0	1108	0	19	1235	1191	0	0	0	1315	678	1699	0	1026	1217	0	535	988	0	1	0	0	0	0	3	651	1722	8	0	1827	1145	14	0	705	0	1	1	970	0	0	0	104	974	2	2
301	0	817	1844	13	0	1184	1	138	850	3807	1	0	0	869	1486	8	1731	1287	6781883	2045	1681	1057	178	1	14	12	1125	25	1	10	1428	0	1	752	1259	0	27	832	0	526	2	736	0	0	0	0	945	1	0
302	0	836	1162	0	0	394	0	1	944	851	0	0	2	431	1960	2	0	641	428	0	0	915	393	1	0	3	82	0	299	574	6763389	1568	0	610	589	0	0	445	690	1681	0	592	0	8	0	0	621	0	0
303	0	853	629	0	0	828	0	0	1034	1947	3	0	0	704	920	0	0	1368	567	0	0	1064	0	674	1272	6698507	37	995	0	3115	512	6	0	1444	601	0	11	3633	1709	1	0	1165	0	8	0	1	727	45	0
304	0	703	823	0	1	1000	0	0	771	444	10	0	6	580	1637	0	0	1089	992	0	0	828	895	1690	0	5	47	0	674	827	6691533	2124	0	767	943	0	0	636	674	14	0	617	0	0	0	0	797	0	0
305	0	635	488	0	0	759	1	0	706	371	860	0	1	910	734	0	0	345	1218	10	21	435	51	0	267	85	6743072	2115	1	1	5488	2	0	970	375	0	0	407	1702	2	672	630	2947	4	2	2	437	42	0
306	943	606	583	3033	0	752	0	0	719	633	0	0	672	1133	761	86	55	489	890	0	0	278	0	0	18	0	0	0	6	0	356	0	6787190	838	1165	268	43	489	0	1	2287	745	127	1	91	16	954	0	2641
307	1	1370	554	123	1	796	0	2	965	661	1	1	1691	926	802	3260	0	938	1123	652	0	713	0	0	0	0	0	0	19	0	680	0	1	1293	850	18	0	144	0	8	0	662	0	0	3	0	889	0	64
308	1	1044	1426	0	0	259	0	0	1051	778	3	57	0	1119	1221	115	1	565	1328	0	0	390	54	0	0	0	3	0	0	0	1812	19	0	1033	1208	0	1	676	0	0	0	564	688	1	0	0	978	25	0
309	0	1095	1307	0	1	709	0	1	939	1515	1	1	0	626	783	0	0	1284	555	10	0	400	1	0	0	30	0	0	0	3	1434	0	1	1559	574	0	0	635	1	3568	4307	6917518	1957	1264	2	1015	833	8	0
310	0	608	1161	10	0	42	0	0	1037	349	0	0	1	671	1311	0	0	603	1398	0	0	292	648	1	1	462	0	0	1	0	2478	0	1	670	1362	0	4	3478	1	107	0	430	2	0	19	1	1090	0	0
311	0	790	615	12	0	839	0	0	837	3151	2	11	1	1392	1307	2	0	2361	868	6	2	781	2729	1	1441	6807196	111	1473	0	4109	834	19	0	780	518	3	13	3844	4	7	0	355	19	0	0	0	585	0	0
312	0	1438	1056	0	0	708	7	0	636	1356	903	1	0	1205	742	4	0	909	1587	2	6	769	2139	5	366	175	6815581	3647	1	41	4753	2	1	1462	1566	1	0	1087	13	12	48	903	3558	648	0	0	1289	56	0
313	0	843	863	0	0	726	0	1	609	825	1	0	10	1031	1408	0	0	148	30	10	0	842	7	0	0	17	2	2	0	0	473	0	1	1415	354	0	1	1324	260	0	67	894	172	2066	293	1438	6791922	2284	0
314	0	600	603	52	2	2045	0	2	269	416	0	0	0	283	752	0	1	2260	1114	2	6326	6921939	103	1926	0	37	0	0	0	535	616	14	0	559	649	1	0	2273	0	11	2	227	1	1	13	2	822	0	0
315	329	1164	1061	50	18	999	5	0	6888776	737	1267	56	3451	1136	731	1	6	1804	2701	36	167	984	4	0	185	2	1	0	2	1	938	17	9	767	4656	2	1	299	0	1	405	53	1	2	1	0	1099	0	1
316	1	985	1864	0	3802	825	0	0	2919	159	1	0	0	892	2101	0	0	1502	518	1	0	1026	1	0	1	0	0	0	0	1	912	0	1429	6880937	1317	2160	10	228	0	1	2	577	1	2	3	113	1316	2	3
317	1	1626	630	0	2954	6839665	36	938	855	1192	1	0	29	2108	1246	12	1	3004	642	0	2	4285	1	668	1	0	0	0	0	14	917	0	0	774	712	15	0	679	1	6	0	888	0	0	0	21	891	40	0
318	1	708	1159	0	2	750	1	0	849	703	0	0	12	665	3937	0	1	534	582	2	0	448	1530	1924	0	5	91	2	521	445	6975526	2245	1	509	856	0	1	721	9	1	652	563	0	4	0	14	693	0	0
319	0	816	607	5	3897	520	41	0	811	625	0	0	0	1251	436	0	0	1365	727	3	3	625	0	0	9	1	1	0	0	0	1031	2	1318	6989279	1495	1752	11	486	0	0	1989	1340	1	1	2	47	920	28	2
320	0	970	1912	1	702	188	6492102	2414	796	795	29	0	1	1367	2145	0	1	2852	740	4	1	707	89	1	2	3571	0	4	0	10	851	77	0	886	545	0	0	716	835	0	0	1208	0	0	0	0	657	0	0
321	0	518	295	0	0	644	12	0	895	2760	0	0	0	590	300	25	0	1907	567	1	0	689	727	0	1195	6516652	69	1267	0	2808	334	8	1	838	809	0	9	4844	1661	0	0	848	1	4	1	3	438	0	0
322	0	1215	625	0	0	369	15	0	551	2154	1	0	0	463	776	0	3	1668	764	0	0	834	1730	2	2912	6505386	31	583	0	2085	1040	1	0	1255	1051	1	1	978	3807	4	2	855	3	1	0	6	457	0	0
323	0	851	1037	0	3	480	0	4	4432	573	34	2	0	879	869	0	1	1050	1423	2	1	1060	4	2	1681	4	1	1	0	0	910	0	719	894	6510227	2629	0	813	202	3	22	705	240	2	1	1	228	0	0
324	0	1400	1189	0	18	1073	1	0	2227	6467464	38	1153	0	2969	654	36	0	727	608	2	0	747	1	668	0	51	0	0	0	1	511	3	0	557	2547	0	3	4346	4	1	0	1537	0	0	0	6	774	23	0
325	2	765	814	1	2	843	0	3	790	990	0	22	1	3000	1010	7	0	808	995	4	0	1602	3	1599	0	70	1	0	3314	6451396	964	3128	0	595	621	1	6	669	1	1	0	139	1	2	0	26	479	0	0
326	0	620	786	63	0	1159	0	2	1110	675	0	0	5	712	1308	32	0	651	920	2154	1	1139	4	2	0	29	0	0	0	2466	905	1586	0	1919	567	29	0	368	0	1	1	186	0	0	0	43	1077	3	0
327	0	788	889	14	1	573	4	0	748	523	0	0	7	747	753	3	0	972	580	12	2	3513	3716	0	0	671	0	0	0	1554	1014	0	0	381	514	3	0	343	2	3	0	467	0	0	0	30	827	0	2
328	0	1121	873	0	0	1906	1	0	778	607	1	0	0	813	982	0	1	868	1300	1	3779	499	238	2	0	1567	0	0	2	584	650	0	0	3168	904	1	1828	6351394	34	1255	0	455	1	1	5	805	765	0	0
329	1	466	1337	1	3	760	108	1	1925	788	6330165	4599	0	1339	3861	25	1	572	2425	581	247	1233	2	0	2	4	73	0	0	0	672	1	172	1281	1081	4	3	905	1	3	3770	801	285	2	3	0	1336	0	0
330	1	1876	842	0	2821	6462455	44	1310	602	792	0	7	2	1289	943	0	3	1440	933	0	3905	1355	5	4	0	1	1	2	0	4	575	0	0	2049	1095	1	5	1252	0	13	254	739	0	1	13	5	760	1	0
331	3	1010	2064	7	462	851	6436429	3009	1033	1717	26	28	9	793	2242	1	0	2531	858	2	235	536	56	63	2	4	32	3877	0	23	805	14	2	970	832	0	11	612	422	1	1	428	0	4	0	695	853	1	0
332	0	724	706	0	9	941	5	0	777	783	2708	0	1	704	818	0	0	625	374	1	15	1196	3616	14	0	0	4	881	0	222	447	0	0	974	545	0	0	807	4	0	0	773	4	10	2	1324	589	0	0
333	0	1020	802	0	1	1812	6	2	806	927	1	0	0	610	3459	1	0	568	788	1	0	1087	230	19	0	45	0	1329	0	1	896	24	0	1254	700	17	1	748	1010	9	1	266	60	22	353	1394	6186931	3071	0
334	1	1438	1001	0	1	1166	12	11	945	3330	0	1	0	792	606	0	6	2998	803	10	1	535	14	476	2745	6096894	86	1003	0	6037	928	0	1	620	612	177	2	332	1331	3574	2	706	0	0	4	15	713	1	0
335	0	231	576	0	0	1219	3	0	1492	252	0	5	0	797	1318	0	1	903	684	0	3	1067	3502	12	698	2	75	1	0	1434	1579	0	3	1056	1354	3	0	148	3	243	7	338	9	3	0	1	638	0	2
336	0	1444	2014	0	0	1137	1	0	705	728	3545	1	1	1147	1298	22	0	1241	1193	11	1	771	245	59	1344	4	5	0	0	0	731	9	1176	622	6126801	4348	1	436	45	2	191	2199	315	2	0	1	523	0	17
337	0	422	1214	0	1	765	0	1	1198	380	532	0	41	284	1404	186	2	184	983	1	3	240	3566	7	0	6	773	2	1	1187	1296	8	35	2441	1340	1	2785	5915284	155	3085	5	2038	4	2	1	1470	1216	1	0
338	0	916	1257	19	0	840	7	0	43	454	181	1439	20	738	1539	0	0	742	1329	0	0	670	529	0	0	0	1421	90	0	3	1209	0	0	698	920	634	1	256	20	80	1259	724	2444	5948293	3	1	4656	1359	0
339	0	1055	1581	0	0	834	586	5	865	894	0	0	0	856	1169	0	1	1303	966	11	1	219	51	2227	18	3708	6	3	0	17	872	0	1	1142	3274	1	2135	824	5969264	3304	0	484	42	3	2	1	3564	4	0
340	2	2129	938	0	3	4728	0	3	1319	639	1	0	12	717	885	13	686	5975331	596	1392	1	1562	0	0	0	1797	1	5	0	324	362	16	0	608	538	6	1467	557	5	6	1	2684	73	24	1	1	477	15	2
341	0	0	0	2	3	1154	0	2075	0	1	0	3	0	0	0	0	0	7	10	3489	22	3140	329	6059338	0	22	2	25	1	14	3745	593	1	0	0	0	0	17	12	26	15	2	0	1	0	0	1	0	0
342	921	479	4079	0	0	379	7	0	1530	532	3	0	0	569	803	4	44	622	622	6	273	136	4	1	14	0	3	14	2	2133	1689	17	6133602	412	1406	25	99	474	0	1	348	318	6	87	128	7	410	4	2250
343	2	1066	1878	6	1	871	7	12	702	770	339	7	0	994	1193	7	0	668	822	2127	1	1423	0	10	1	0	59	0	0	10	413	0	8	1273	867	27	1	662	45	0	4326	920	5740975	1904	1	17	3709	24	1
344	18	1292	648	0	10	850	220	2	1256	720	96	1	416	868	5706196	1917	0	828	771	20	0	2645	0	23	5	21	11	1	0	2	818	323	40	835	1289	982	0	502	40	1	1433	413	20	7	6	1	1379	0	0
345	0	473	1109	0	0	540	2	0	646	815	3865	10	0	674	719	0	0	289	856	9	1	344	14	4	0	1	32	0	0	54	999	0	810	560	5716660	2774	2	360	151	1	1033	543	2016	14	3	2	1256	0	1
346	0	752	881	0	0	624	1	0	983	1196	1786	3	0	1152	780	0	0	727	442	54	0	617	1	0	28	3	16	4	0	2	608	0	362	571	4173	4	118	250	25	123	5428975	523	1929	281	2916	0	726	0	0
347	2	796	866	16	12	1298	7	0	620	1902	3	7	1	806	506	0	0	1192	726	0	3738	870	2	4	0	88	0	1	0	1	801	0	3	2103	2053	15	1816	5418771	47	2315	4	670	37	0	12	724	1188	11	0
348	2	1230	897	2	1831	5480805	50	1271	1110	638	0	3	21	1447	769	0	1	1967	1249	29	5002	713	4	29	1	44	0	0	1	3	1139	2	3	476	817	0	41	1042	236	0	0	488	0	2	12	0	1050	0	0
349	1	1043	885	10	3	1024	87	0	1007	960	5384811	3015	4	710	4182	0	1	998	2440	3	1201	751	3	0	0	579	82	0	0	3	902	0	2	681	442	13	105	1020	0	16	30	4194	472	26	2	1	560	0	0
350	1	1431	783	0	4	4407	10	0	945	693	4	1	1	1047	768	107	3	2842	706	29	2651	5278723	3994	1953	0	32	899	9	1	899	790	10	0	1541	746	17	4	2311	28	0	1	1977	21	17	0	1	543	1	1
351	1	1031	783	1	0	712	2	1	1045	2049	2	2	35	672	876	0	23	974	649	1	1	751	1310	935	2	32	1414	0	0	0	712	1	0	1796	1681	11	4	4637	3	6	3310	5299823	54	613	1	3711	715	16	0
352	0	962	622	1	7	938	0	0	1348	506	0	0	1	2416	740	1	3	611	326	2	998	1819	0	1491	1	42	0	0	1276	5289697	480	566	0	1288	564	1	0	1862	1	23	8	641	0	0	1	11	557	4	0
353	1	303	1262	194	2	744	2	1	4777	193	1	4	1	633	662	0	953	783	5275352	3556	1505	1263	89	0	5	3	358	0	16	12	755	12	0	758	1657	25	2	449	1	1	32	532	0	0	6	24	1016	0	0
354	0	917	404	0	7	738	73	0	3033	795	5290063	2142	1	573	3917	14	0	455	566	0	3	694	0	1	0	1	27	0	0	0	523	0	2	520	2267	20	1025	531	30	0	41	4272	531	2	1	5	1066	0	0
355	0	678	2645	7	0	542	1	0	774	843	3864	2	118	755	1036	0	612	852	5180083	2534	7	322	65	1	2	0	339	0	0	4	625	25	3	840	879	25	1443	453	2	0	2146	2031	2	2	4	0	878	0	0
356	1	687	785	0	3	907	2	0	4784	899	1233	5	1	912	869	0	4	788	742	23	0	543	3	1	8	1	2	0	0	0	327	56	1269	573	5202985	2684	4	245	28	0	1504	225	354	0	1	1	731	5	71
357	0	383	582	248	1	280	2	98	1811	956	82	4719348	1	910	944	2236	0	510	394	14	1	338	2	0	0	0	2	61	0	0	594	0	0	784	2270	4	1	13	3	6	1	537	0	378	3	1	4588	26	0
358	0	617	371	0	4	772	0	1	576	640	0	5	0	571	1131	0	0	736	492	0	0	322	0	0	0	0	1	11	0	1	560	0	0	730	495	0	1	155	375	2	0	643	27	33	368	653	4675392	2621	0
359	0	279	378	0	0	921	1	2	570	568	1	0	0	542	419	0	0	426	534	0	0	227	2	5	1	1	974	0	0	479	376	1	0	520	428	0	0	703	3	0	1	440	2	0	0	31	491	1338	0
Transduction1_Day12
Pos	AAA	AAC	AAG	AAT	ACA	ACC	ACG	ACT	AGA	AGC	AGG	AGT	ATA	ATC	ATG	ATT	CAA	CAC	CAG	CAT	CCA	CCC	CCG	CCT	CGA	CGC	CGG	CGT	CTA	CTC	CTG	CTT	GAA	GAC	GAG	GAT	GCA	GCC	GCG	GCT	GGA	GGC	GGG	GGT	GTA	GTC	GTG	GTT	TAA
2	0	888	2153	0	0	635	1	0	829	862	2	0	0	1635	804	0	1173	914	6365724	2871	1	1477	177	9	11	1	881	1	10	4	658	4	0	847	742	21	0	798	0	0	1	338	0	20	0	1	929	54	0
3	0	910	709	0	0	2112	0	0	656	488	0	0	0	1233	828	1	0	567	468	0	0	1301	0	0	0	0	0	3	0	34	975	13	0	1057	567	21	11	1222	1	0	4	706	0	38	3948	7010906	533	2531	0
4	0	1140	625	0	0	575	2427	5	625	1139	3	0	0	681	995	0	0	566	3786	2	1227	2493	6999268	2104	592	3	60	0	0	6	7322	4	29	433	762	0	0	348	68	7	4	711	0	0	0	1	1055	1	0
5	801	7270835	560	1589	609	1801	40	1	2352	1252	1	2	1	1430	971	5	18	869	813	0	24	810	0	6	22	3	0	1	1	0	1222	9	56	927	1315	0	5	575	0	0	0	531	1	2	0	7	656	1	2
6	0	1209	479	1	17	1073	1	0	1746	7058567	41	2288	0	3055	412	0	0	1170	840	0	0	820	0	0	1	61	2	0	0	0	444	13	0	738	895	1	700	830	1	1	0	1049	0	0	2	2	411	1	0
7	3	1918	710	0	4102	7067718	115	1908	541	704	16	0	1	2063	1050	2	1	934	1009	3	5	1212	686	0	1	2	87	0	0	1	776	0	0	697	1157	1	12	1073	5	0	0	1060	0	1	0	1	713	49	0
8	1	1112	1226	0	0	1642	0	0	1049	2347	3	0	0	779	1416	1	1	1022	968	0	1	2232	20	34	0	28	111	0	0	1	946	0	1	2320	1397	1	0	1860	5	2	3102	7391841	132	1308	1	2072	837	11	0
9	0	2254	1960	0	1	1002	2273	1	1242	87	7	0	2	1078	1643	15	2	1404	4285	1	2369	1555	7316992	2930	6	2	1098	0	0	11	6560	2	0	785	1580	1	2	1686	51	0	165	533	20	0	1	44	836	16	2
10	1	1940	871	0	1193	1564	0	0	1476	1277	3	0	1	886	615	0	172	1061	731	2	3	657	0	0	0	0	10	7	1	0	877	0	1682	7363933	725	2224	10	913	5	0	286	1748	1	1	1	102	1097	0	0
11	1269	7165530	1550	2986	15	801	1387	25	1521	2065	7	0	1	1970	1069	0	283	972	1291	1	0	483	5	0	0	178	0	1	0	0	1403	1	1	1551	914	0	0	709	6	6	1	930	0	6	0	3	1080	8	3
12	0	1556	1395	2	23	1047	621	0	1501	918	42	1	1	976	1094	0	0	709	752	1	24	885	21	1	1380	454	2	7	2	2	769	0	0	1032	2090	0	696	534	7209084	2726	6	1206	113	5	0	0	2132	0	0
13	0	1782	2540	0	966	1525	7271624	2208	1799	1001	23	2	38	969	2347	1	0	618	1198	0	0	1079	114	0	23	1449	2	1	2	0	1407	0	1	1993	1085	14	1	1323	420	255	4	654	1	0	0	1	1491	1	2
14	0	773	863	0	0	1726	19	0	1113	951	3	2	6	522	2652	0	9	1427	898	9	10	638	648	0	0	48	67	3	1905	748	7541732	2272	5	1664	1327	1	273	792	0	551	1	598	2	2	0	0	1122	36	0
15	100	1154	2576	14	37	1157	5	1	2693	845	4	2	0	726	727	0	1161	1109	7608699	1248	25	848	50	0	68	14	1189	0	0	3	1750	0	0	637	997	267	527	798	7	2	2	732	41	3	1	2	1071	70	1
16	0	673	1615	5	0	615	667	4	1269	1736	67	0	337	2189	7573342	2093	0	1255	1246	64	10	790	2	15	0	7	3	2	0	2	1048	0	1	1256	1322	563	3	974	14	284	13	942	2	0	1	0	1666	0	0
17	0	888	1479	1	0	1132	20	3	748	898	1	3	0	1033	2651	1	18	1272	1770	10	27	771	703	3	32	85	72	2	611	800	7518740	2203	4	502	1524	1	14	1260	324	629	1	1218	0	0	4	28	1421	3	0
18	0	766	1040	2	29	713	13	1	709	316	1088	11	1	875	997	1	56	958	4732	19	34	1782	75	7	629	126	7550030	1784	12	13	2308	0	303	623	618	1	39	701	652	2	1979	700	88	10	1	19	895	0	0
19	942	7543007	735	2184	9	2862	36	29	1026	1107	10	18	169	1118	1456	8	8	879	1055	62	46	836	5	3	15	66	19	39	0	75	1108	14	646	1246	1876	14	70	1546	0	5	64	956	22	2	22	8	972	1	7
20	0	790	1002	0	14	303	1648	52	983	1045	59	4	0	1278	1070	9	8	829	4473	21	1472	1439	7436741	2628	5	19	2464	11	23	21	9695	11	0	830	1008	9	45	737	58	24	1	1259	45	7	9	3	1203	2	1
21	10	868	1599	0	18	1061	523	19	1501	838	10	0	10	1241	1162	7	0	1124	695	1	16	1005	164	2	2265	36	100	34	0	1	821	10	7	1106	5474	347	1012	756	7421830	2744	24	1948	112	19	57	22	2406	24	2
22	0	1242	1042	21	29	1896	43	29	1159	1582	16	31	1260	7406229	1674	4777	0	715	1427	194	51	877	34	0	144	454	1	14	1	127	786	16	23	1008	859	902	28	869	31	19	10	566	1	2	14	374	850	23	0
23	2	598	955	14	14	746	596	18	1095	946	28	19	0	728	952	0	1	594	915	37	6	933	127	2	0	892	2453	34	0	47	982	14	6	735	2941	29	1214	430	7377859	2632	12	764	70	494	19	1	3440	14	7
24	6	757	1172	5	23	436	19	70	1443	751	19	17	1	95	2067	1	0	1540	1315	0	17	1349	105	12	22	36	201	21	0	27	1427	1	75	1264	1135	75	91	631	1171	123	54	1270	412	1175	582	629	7515623	3022	1
25	0	1201	1227	1	15	1786	18	49	1365	882	62	39	16	1085	645	0	11	1189	1289	72	82	4240	40	570	7	88	17	30	5	101	475	25	70	3310	895	19	2793	7701461	956	2067	31	2701	25	90	178	2409	892	72	0
26	3	1358	1256	0	22	900	144	152	1084	1468	26	47	11	870	4606	33	44	1416	2685	46	181	1923	865	1218	44	309	257	151	871	1204	7525771	2735	15	1203	1010	60	158	1789	145	196	9	882	75	41	34	137	1411	21	0
27	1	1070	1062	14	67	3696	26	108	876	1184	24	61	4	1050	719	1	88	4876	1571	69	5407	7562893	4410	4240	228	497	203	847	12	1586	2037	24	11	951	958	139	133	3247	207	505	8	1478	17	156	57	45	989	9	1
28	27	2335	2224	126	72	936	124	83	1810	1285	130	162	10	1639	4607	131	59	1723	2547	168	817	923	4198	5150	1094	250	467	2449	57	108	7054	2008	111	945	2004	386	384	1390	10027	7007	65	1412	980	2991	2169	1766	7292621	19754	1
29	26	2263	2152	195	131	2320	227	215	1156	1441	289	1525	2729	2734	5984	140	138	1773	2276	68	3740	1193	3015	2092	256	339	1977	4359	8433	375	15220	154	871	2357	3270	1906	11290	15696	14819	7351	698	3755	1829	22108	192556	6319	5829392	1358205	1
30	17	4781	1235	112	67	6559	99	109565	1046	1882	309	749	363	22696	2863	44	41	5734	1645	204	2116	18160	254	4943	314	487	110	1985	3739	232080	3068	219	137	7760	1611	2789	4267	9213	2363	11185	383	2844	370	8895	1385102	11998	5037	2955	1222
31	6	1595	1107	28	19	1973	2023	42652	1223	1772	154	39	19	4133	5839	30	9	1651	2986	185	743	2195	8141	1211	52	129130	205	299	164	1332556	7316	589	11	1530	1164	1703	1563	2692	9102	291198	68	3350	158	730	86	1525	6603	991	2
32	4	2200	1197	22	2	1289	220	278	1854	1648	248	182	21	1457	3649	7	2	872	1380	238	58	966	1480	128	83	45950	1877	864	784	548	5847840	2256	9	1588	1214	243	301	1255	22500	1324547	58	518	739	291717	56	148	55297	614	3
33	4	1301	1833	4	42	398	183	24	1172	1000	99	42	0	2704	2390	1	5	1660	2059	17	57	1622	1005	64	10	332	1258	93	16	256	5899	27	44	1183	1653	325	1471	1113	3941	159	190	295100	921	1315004	926	1530	5982527	4178	8
34	1	1023	475	0	8	787	569	13	1294	1488	201	0	1	1291	1152	2	30	970	1150	29	103	1055	1392	27	201	634	145707	103	7	106	4220	9	186	1292	4244	377	4511	1299	5932018	4384	1175	1586460	741	756	246	1012	13109	99	2
35	8	853	1011	0	1	1051	974	8	904	738	416	228	12	392	607	8	8	1284	959	47	17	898	820	28	446	1361	195373	764	0	23	1867	30	594	1546	6090	526	2780	1161	5945202	4364	1621	1277425	764	296776	379	634	10406	527	0
36	11	1250	553	1	144	1187	98	28	1219	1403	28	534	0	3045	986	3	163	881	296486	249	660	933	43	65	188	118	45028	2640	65	430	2021	77	533	1190	1856	486	1887	2395	127	197	601	1658	322	1268598	3243	6095037	1618	3074	43
37	3	2526	2497	130	298	1060	5	14	2850	6077614	123	1623	5	4060	1217	3	732	1275	1260592	297461	894	1428	23	321	380	283	342	249	376	257	1724	279	57	921	2328	647	155643	790	155	85	62	1496	12	100	216	188	1080	118	31
38	0	1507	731	528	22	2268	2	6	1155	861	7	1	2423	6104769	573	3339	425	1046	929	1246407	644	295358	16	569	263	202	119	356	350	314	865	221	37	644	1054	1494	44161	1786	15	16	2	854	3	46	27	1002	1076	13	3
39	0	1157	824	0	3	1589	1733	3	900	831	269	1	0	758	2547	5	428	1526	5286	349	2457	1213346	6005510	5771	397	153	152278	458	139	373	9146	204	104	668	1263	65	118	1296	1028	4	115	1088	288947	100	62	16	6674	63	1
40	221	591	1386	0	65	341	36	0	927	950	439	0	7	597	355	1	285285	627	659	108	254	354	33	46	152	150	43901	87	63	20	473	36	806	1870	1021	167	154094	744	138	123	3110	6001206	1188740	1248	312	1458	1311	106	33
41	1608	5993189	1013	1202	124	153662	48	204	916	1255	2	3	0	1344	1144	1	1173597	1339	986	670	342	1188	1	282786	480	146	173	225	240	22	1082	224	1250	1638	611	17	41362	1395	50	393	33	990	1	10	20	70	844	62	167
42	0	694	1191	2	31	41216	13	499	1051	623	4	75	10	2475	1045	199	440	1127	1113	836	295	2495	9	1155997	333	152	153	201	5795	6544160	1098	281355	31	725	775	23	9	378	16	1334	0	767	0	45	3	174	1309	375	0
43	1	921	782	2	1	1924	1	197	1399	1554	7	128	3	971	593	1048	284	2211	1772	453	641	1645	0	571	477	323	353	246	266	277280	1242	1138573	2	1360	1233	48	0	837	1	143	3	1332	0	56	1	441	837	1124	0
44	2	783	1097	15	0	1439	4	73	1091	928	1	17	1	2188	779	1	386	1510	1706	376	396	844	2	1400	318	52	263	106	848	1192198	2327	507	2	880	1156	24	14	309	2	711	3	1089	0	27	0	1121	970	80	78
45	0	1057	1666	0	0	1321	9	201	1085	1344	1	164	0	1081	3289	0	0	1076	912	2	0	1952	1405	2300	0	3	41	7	484	37043	6959430	2984	74	627	1061	110	92	605	77	1487	63	1306	55	132	61	3	252869	187	424
46	1	1122	1116	9	1	1051	73	17	855	599	122	51	5	722	1433	1	0	1158	904	11	2	973	94	50	6	0	493	473	17	1	2505	79	310	1248	1502	348	438	1210	259	243	524	1015	134753	247067	196	23	994969	797	1
47	0	1156	804	0	0	738	39	81	1098	852	32	131	19	616	1421	3	0	963	874	23	4	868	16	416	0	37	6	1587	0	19	858	80	291	1385	1855	575	338	1016	680	232477	578	1584	33430	937945	1307	814	6965908	4159	0
48	0	1150	1192	9	2	1187	0	281	1446	538	2	24	1	1282	3878	83	0	846	1416	26	11	991	1533	1649	0	3	288	61	712	906	6914179	2294	271	1448	1424	919	358	1277	97	904884	310	1054	83	164	101	2	225485	395	9
49	0	1052	761	0	0	1024	63	27	700	1299	1	23	1	859	957	0	73	1214	1385	49	174	503	220306	163	130	936	27	49	40	3	2251	101	304	968	1309	243	425	121902	303	296	200	220	15	139	165	122	891918	456	0
50	0	1694	1015	0	0	475	293	2	1155	1334	1620	0	1	1162	1208	7	378	1532	4136	346	654	688	863516	581	1942	186	6967084	2369	352	1	5409	122	101	1347	1647	78	150	31125	214253	204	340	118415	187	116	60	106	1009	4	0
51	32	1109	924	101	120	1343	333	10	996	5003	1	1	2	1151	817	0	108	2888	1035	208101	147	1162	1825	14	1492	6960195	202	809	24	3044	806	30	302	1597	2199	556	115285	623	837337	582	332	29960	121	130	219	24	878	163	1
52	0	1281	1334	389	27	1112	582	6	977	907	175	0	253	1049	6996294	3811	350	1005	1546	823881	203	796	103	131	243	36	392	155	109	21	1214	182	101	879	1398	950	28610	560	75	43	79	860	204753	119	47	0	2188	33	0
53	0	1383	1001	2	0	706	29	0	1094	1071	421	1	0	823	1172	0	0	384	985	9	1	1356	5	1	0	14	1408	0	0	1	872	1	344	989	2188	274	253	202862	79	163	1533	113089	7853830	3929	131	116	5775	159	1
54	0	1059	875	0	126	4304	1	0	1018	1045	1	0	1	1209	1234	1	185	3141	198112	146	112864	7221391	141	6592	127	81	77	40	74	1128	1372	161	279	1154	1282	225	532	787725	88	236	307	28402	120	105	140	128	978	94	10
55	266	793	1406	121	116	1140	0	55	7215805	900	1227	188	2415	194759	1305	131	216	1235	779582	544	27434	2385	13	152	349	108	157	182	151	448	806	92	109	1806	1772	108167	16	1037	1	31	669	587	1	55	21	245	1472	12	0
56	327	1431	1463	251	222	1459	0	114	1512	583	69	135	319	715320	1649	617	50	1687	1288	75	316	281457	128	148	61	34	22	35	20	1606	1347	56	14	1022	1685	24997	1	677	0	0	2	559	1	9	1	930	1364	22	24
57	0	682	1210	0	12	1950	3764	55	1123	698	5	120	36	1038	1146	1	175	1959	5203	226	1764	731004	7056192	3494	386	170	217	99166	195	728	3608	248	28	1654	1639	69	46	2051	58	55	26	1127	40	38	144	176951	1930	175	27
58	0	505	1444	1	0	485	66	12	1382	585	87	59	1	972	887	1	9	710	1166	13	1	1010	295	8	158	74	95456	24013	0	1410	1005	38	327	819	914	220	202	963	201	140	201	1256	199	171602	431	679423	2034	411	1
59	1	1222	1383	91	32	1100	29	1	1698	1227	36	202	0	1409	934	0	38	672	1003	168045	124	1605	10	72	123	56	23339	1043	46	62	681	87	305	709	2513	703	389	1540	1	62	339	1279	157	667772	3588	7095060	1419	4621	36
60	0	1347	1084	534	18	2041	2	115	1216	1602	11	114	1411	7133351	1604	7162	216	1531	1620	657935	234	1248	1	181	291	130	182	178	125	112	1611	165008	0	1201	1220	1418	14	1144	0	245	7	1212	1	20	0	413	1019	212	23
61	0	1137	1281	114	68	1369	0	36	1337	1280	0	10	9	2003	1053	324	240	1266	1512	162083	331	2154	0	267	142	140	130	163	246	1497	1179	647505	39	881	890	127	118	1386	0	3	25	1429	2	1	0	75	1666	817	21
62	1	871	1158	350	80	988	597	1	1635	1597	25	0	484	1684	7273175	4715	205	1228	1117	628003	134	1495	0	129	187	68	141	184	63	0	1790	117	63	1278	1268	157274	87	1044	16	29	54	1094	10	30	29	11	2453	71	9
63	62	1046	1059	106	95	1605	2	0	1851	1298	0	58	1740	7463167	1358	9270	148903	1121	1113	1311	55	1006	0	18	44	11	25	7	56	81	1131	28	284	1672	1328	596953	264	772	0	69	185	844	78	144	56	552	1348	90	181
64	1399	7503375	1298	1862	16	2651	4	31	639	1494	0	0	0	1246	1109	0	584704	1306	857	279	148	2257	3	146958	199	108	98	98	202	2	1537	107	603	1479	1075	36	0	1504	0	118	0	1034	6	0	1	46	1022	0	758
65	0	1120	1456	11	1	696	1	173	1023	802	0	0	1	1009	3540	0	163	1012	1598	335	172	248	985	557533	303	3	180	61	857	1145	7691537	5425	46	1058	141223	110	42	129	23	533	26	1181	39	22	40	17	908	9	1
66	0	1315	1034	2	5	870	4	0	2722	7739072	65	1310	4	3924	760	7	29	1251	2324	48	66	1321	3	6	42	126	17	135405	23	0	1363	90	136	954	543453	358	194	775	124	107	167	1652	101	187	124	78	1202	86	0
67	17	1488	1070	0	0	1105	0	0	1430	846	6	188	0	1301	1186	0	208	129597	1107	317	221	2451	0	122	192	83	91	509741	109	60	1031	518	0	1490	801	217	151	966	33	3	0	969	3	566	2406	7602046	1432	2910	1
68	7	1206	2262	0	817	1326	7890129	6757	1443	611	62	6	18	1142	3715	2	252	503860	1403	275	149	1088	38	117	331	67	525	63	78	13	2348	66	53	1802	1381	37	37	678	449	42	125193	644	41	29	126	1	1234	76	0
69	0	2111	1528	1	3	2283	1	91	1438	1170	0	0	63	1421	1227	0	23	1477	1065	99	43	1145	8	123729	727	12	71	15	17	13	1257	30	2251	8237788	1609	1385	147	1786	1	245	496405	2463	147	61	447	186	1497	84	8
70	1	1132	1185	30	8	1903	1	218	1831	538	26	0	17	1130	3772	5	118	1491	1716	633	170	3499	2333	466214	163	45	316	58	1002	1980	8213439	5325	25	558	1200	116276	26	526	1	483	28	1190	42	20	24	19	900	9	1
71	0	1340	843	148	2	1317	494	4	878	975	33	0	248	1611	8507759	4352	0	1672	612	982	2	775	0	164	0	17	0	0	1	1	1066	4	148	906	1230	462219	109	652	25	115080	140	805	114	143	134	9	1940	56	3
72	1	408	1355	0	0	1156	1	64	894	600	2	0	21	857	4021	0	1	1309	502	77	2	1429	531	718	0	210	318	0	510	1092	8245816	3323	127	1577	1155	303	122	924	5	415185	220	103806	37	49	71	132	995	104	0
73	0	1085	889	43	53	2630	3	0	521	659	12	9	0	1042	1222	2	21	979	103233	88	1150	1956	16	33	18	570	21	24	20	22	2257	7	194	4767	1319	122	2279	8337604	23	2417	248	408587	33	103	55	1304	1440	98	0
74	0	1471	1558	0	0	669	41	0	3013	8133272	57	1840	3	4755	831	0	131	1443	372246	319	128	1810	9	100	102	224	53	93959	64	104	987	103	0	1213	1132	5	46	1655	1288	0	0	1250	3	103	1	2	1356	3	1
75	0	1091	830	0	0	1023	0	0	1414	972	87	237	0	353	2827	9	79	1213	1087	162	81	915	0	92	64	65	59	360619	48	0	2431	519	47	1102	825	17	46	1070	714	65	45	1595	82	373	500	1376	8325018	94574	0
76	0	1169	1216	0	0	978	1	0	1165	1607	4	0	57	963	941	79	0	1029	920	48	0	1429	185	0	0	0	0	0	0	0	2063	583	110	2318	1073	85	176	90145	1	112	136	931	48	71	59	43	1119	351640	13
77	2	1096	870	22	0	1099	1	1612	1429	576	3	91	0	1111	1039	13	12	1014	1822	2796	62	4266	73	8085780	0	3	2	31	5	3	842	3436	67	1355	943	115	230	318175	11	121	130	938	37	41	18	67	1397	206	17
78	5	606	1270	19	24	1823	0	0	1126	959	1	0	3	1591	1520	42	39	1301	1413	44	79151	1337	3	39	15	22	32	7	82	1957	1329	580	0	1724	1061	39	96	1231	3	0	0	346	1	1	0	130	1067	345	64
79	5936	1437	1778	78538	132	1396	0	13	1381	1214	17	3	55	830	1203	142	8246147	1116	1426	562	305748	1286	19	65	603	85	65	53	405	2	1696	33	126	807	988	126	277	1793	1	42	2	1991	4	4	0	7	1400	6	9780
80	107	1000	755	302278	102	2004	0	176	633	1170	51	68	1832	8484101	1298	9211	37	1222	640	538	48	1251	3	7	12	3	10	8	77885	106	1449	66	0	1808	1654	368	0	694	11	1	0	1683	0	27	77	386	853	2	1
81	0	899	1042	19	9	1007	8	2760	1877	546	1	1	112	1201	760	69	87	2648	894	117	149	1586	1	195	42	33	47	22	366645	5	826	60	1	911	842	1	2	638	7	43	0	1102	4	20	332	0	538	11	1314
82	8	853	1180	0	32	5016	5	75	1715	748	0	0	146	1299	1163	1	103	2760	1454	86	74579	1159	2	54	84	79	60	30	287342	6	1480	40	0	3476	1342	2	47	1098	0	12	0	1263	0	0	191	0	656	12	1527
83	3	1235	839	3376	79	1348	1	1	1264	1523	0	5	19	1153	1257	3168	226	1441	1503	8505450	237555	1322	18	121	70	52	37	468	134	5	1389	336	5	1200	1760	80	213	1305	1	24	0	1467	1	4	0	2	1381	5	6
84	12	693	1151	4	1	1212	2	5	1111	1066	4	0	9	504	630	74	60914	513	832	6	59	2181	17	17	11	672	5	75	9	4	1114	6	41	1341	1081	0	3312	699	5	11	4	775	1	9	2	0	1409	1	111
85	2082	8482439	1327	2974	5	5113	44	29	1436	1401	0	2	0	853	918	29	226726	1275	1372	87	90	1117	59476	77	127	71	20	34	30	4	1091	35	128	1447	634	10	79	1444	111	39	1	964	0	1	6	0	1129	4	211
86	5	1229	625	3	25	1048	65	48	734	3568	0	0	9	1413	1375	0	102	3130	928	103	57927	1182	218764	180	2171	8566411	69	2121	48	6183	1211	56	0	983	575	4	41	4365	187	318	1	824	0	2	48	28	1216	0	0
87	2	2674	1560	0	118	5737	43	4	1366	913	0	0	1	535	1283	0	1829	8613312	1495	1875	275969	1790	20	35	58	788	24	22	66	114	1271	28	0	1360	1192	6	320	2479	2	0	0	1231	1	6	4	2	1215	5	0
88	15	2946	739	0	69	1860	2	3694	1222	1381	1	1	0	1145	884	8	1432	8829140	1168	1869	215944	1284	13	78	89	331	21	25	97	128	58014	141	1	1367	520	3	173	703	1	13	0	706	1	0	0	2	695	0	0
89	0	881	1011	0	1	1521	0	769	1645	1073	38	11	0	743	1494	2	39	1815	1013	53	52	621	8	20	77	27	448	72	39	4	195356	127	17	798	1870	18	19	786	38	4	13	968	3888	51646	4	1	1010	51	1
90	15	757	949	16	30	859	0	10	1205	420	1	44	469	873	1464	45869	0	1419	783	53	3	1095	1	1	1	0	1	279	64	0	1004	64	50	1034	1123	49	1474	500	2	22	72	656	776	171759	8982843	47	1119	488	1
91	44	655	1564	174	55	1587	1	48	1679	908	23	14	59	1303	1742	166854	13	2124	1991	24	16	1419	4	3	12	29	44621	21	9	1151	1965	259	0	790	1835	2	6	497	17	0	0	309	52	2	1	112	1407	117	2
92	0	647	1584	1	2	784	1	2	1149	896	758	6	0	1058	1658	19	27	1663	1352	41	46	922	6	10	27	17	147662	158	14	3	1031	22	8	770	1468	17	2	959	52	5	510	817	8739765	43816	4	6	8869	17	0
93	1	856	425	0	0	981	1	16	716	870	1	15	1	1015	1945	45	0	1029	831	1	2	481	2	45	0	4	0	219	0	0	1403	7	24	708	754	43	33	788	1103	33488	30	1066	862	123654	733	834	8587524	2360	0
94	2	1576	707	0	0	624	1	24	1175	586	1	8	1	466	2655	23	2	1116	821	12	1	1269	688	252	0	12	40	3	453	1127	8590385	2517	31	1149	1720	89	50	877	2	154327	40	1258	18	30	23	8	1344	44	0
95	1	1390	1498	0	0	903	13	50	1434	773	0	0	64	1053	1034	1923	0	1460	1334	48	2	1856	7	1112	1	2	2	48	46	1372	1055	8783810	66	1047	1386	67	47	1281	0	114797	34	673	17	22	24	1	1401	144	2
96	8	554	1029	103	2	1096	2	0	1479	837	1	0	2	1740	1671	1	30267	965	814	11	7	1427	9	16	11	787	0	3	244	4	1288	15	27	1244	1239	4	5342	999	220	1	0	1345	1	0	19	4	1057	0	46
97	1860	8453767	1059	2305	24	1212	5751	160	1631	1771	3	25	0	1106	1108	26	89624	1142	663	27	24	1935	2	22	29	22	15	24052	26	0	1374	21	56	1907	1273	1	749	1211	1	5	0	1067	0	27	0	3	901	0	36
98	0	915	1216	1	0	994	761	9	3026	1983	4	62	0	1100	1961	0	18	1628	1377	43	30	1573	9	13	34	27	11	86455	19	0	1174	79	8	1082	1301	7	6	868	552	10	14	1384	48	23243	329	855	8708476	3064	0
99	14	1765	997	118	7	1240	1	1	1223	1430	0	31	1	1331	1872	19	1	1643	2036	0	4	961	1	0	4	0	0	168	0	3	1827	1	48	23237	1169	44	44	1677	851	19	130	1274	55	80937	627	1062	8701024	5397	2
100	4	2890	1285	3	4594	8632990	154	2417	1903	1934	5	14	8	2271	978	4	2	1594	1909	10	8	2116	206	1	4	13	4	19766	3	7	1452	5	39	76097	2003	32	23	1839	11	16	30	1740	17	111	15	2	1200	10	0
101	0	1268	853	1	0	1339	2	0	1036	1237	1	52	1	1135	3511	1	8	1330	968	30	16	1834	5	17	18	84	8	64207	15	0	2012	34	8	1226	1548	33	2	1774	1199	7	12	17735	100	123	415	987	8472954	3819	1
102	1	1413	1028	0	0	1620	2	1	1099	983	0	0	0	1087	1254	21	3	866	1744	63	12	1261	0	508	4	137	2	0	2	5	1532	16721	26	4964	1387	26	2577	8457271	42	3185	56	64713	45	19	21	1341	1280	35	1
103	1	1098	1076	2	0	1082	1	0	888	1134	0	74	40	1353	1206	72	15	2190	2152	24	40	1753	4	128	9	11	13	19	45	594	2096	61398	3	741	744	9	1	1695	3	1	2	1669	2	0	12	0	1771	139	6
104	0	1715	1017	0	2	1212	3909	6	1418	1796	1	0	11	852	1684	0	5	2672	1455	13	10	1087	25	2	8	15443	6	2	144	5	1678	1	2	1271	2082	1	0	1149	5	1	0	965	1	7	88	1	1454	39	1439
105	14615	1030	797	25	1160	1264	27	1	1257	1271	5	1	9	1219	1363	1	4038	1151	1574	22	60	1540	1	8	47	55962	8	20	14	25	1972	5	2508	1439	1881	0	8397440	834	438	278	84	920	1	0	1662	2	1401	0	19
106	57462	8553712	2113	1979	4089	1739	3	19	1533	1475	9	10	9	2117	1771	7	153	1507	1866	14714	10	2267	0	1	8	4	2	10	5	15	1470	10	66	1598	909	21	24	1021	1	2	1	902	1	1	6	1	1066	7	29
107	3	1911	1346	35	37	2067	394	6	2028	1113	102	89	679	1205	9020604	3390	31	1729	1591	54086	25	1310	0	4	15	8	10	9	37	0	1010	5	8	1746	1058	88	7	1446	2	4	2	1905	6	5	14266	2	1949	2	0
108	0	1866	917	108	0	1716	1	24	1876	2185	6	1	9	1922	1637	4380	0	1062	1802	1113	0	999	0	0	0	1	0	0	118	42	2272	1	18	2299	1155	78	25	1366	0	37	20	2386	9	17	52100	18	1941	9	39
109	0	1635	2740	0	7	1668	0	0	1740	1342	0	0	2	961	2538	48	4	1326	12157	6	4327	2877	21	3	3	1	3	0	6	94	2048	14	4	1804	1384	19	8	1813	0	0	3	768	4	0	0	102	2292	0	30
110	0	2432	1089	1	50	2255	1	0	3644	8713288	27	2474	1	5583	1222	2	20	1846	38797	9542	121	2883	0	8	12	143	15	4	2	9	1861	49	2	1521	1297	14	5416	1989	2	4	1	1981	0	5	2	11	1226	0	1
111	0	1572	1460	21	1	2923	0	3	1774	1786	2	1	2542	8712640	1890	7306	14	1522	1808	35020	11	1803	0	9014	19	9	10	6	8	114	1612	10	0	2213	1432	124	102	2359	0	12	0	2020	0	0	2	361	1343	5	0
112	1	1384	1109	122	10	1662	0	15	1826	1247	3	0	18	3637	1938	17	12	10349	1671	182	200	2757	12	32642	8	71	10	4	3779	8770160	1463	4992	2	932	1266	0	5	1737	0	36	1	3156	0	0	2	263	1048	0	2
113	3	2697	877	3	3023	9123856	46	2646	755	1655	0	1	0	2107	1086	0	18	33633	1373	8427	5893	1816	5	45	8	11	7	4	10	3	1585	11	0	930	1403	104	12	1787	1	0	3	1566	1	0	0	6	1249	0	2
114	0	1375	1172	15	7	1086	492	17	2113	1023	45	0	478	1365	9020623	6535	14	2821	950	29180	420	2995	1	3	12	7	5	9	9	1	2489	6	4	9906	1313	22	3	1812	4	1	9	1303	2	1	3	2	1718	2	1
115	3	2706	894	4	3493	9436851	84	2557	1452	1167	0	13	6	3068	1031	67	5	1331	1251	1	3	1966	8	312	0	1	0	0	1	8	8773	18	13	27979	1471	30	5	1273	1	9	5	2166	2	21	2	119	1143	3	0
116	1	2019	1550	22	7	2035	0	0	1155	1359	1	226	60	1778	1056	3	8	1540	2357	27	14	817	2	3	7	118	4	1158	6	0	23770	13	1	2087	1095	11	0	1560	4	2	0	1377	0	144	637	1	1475	0	5
117	8	2980	2011	62	3	2620	2	1	1762	2233	1	0	1606	9985242	1180	8801	1	1381	7152	72	0	1966	0	1	2	2	5	0	1	82	1512	36	1	1840	2280	29	3	1718	1	0	0	1455	0	1	6	417	2695	0	2
118	0	1867	937	0	2	2119	15	20	4956	9595910	73	1675	0	7042	2093	9	3	1052	15574	9	3	1603	2	3	4	233	4	4113	6	33	1143	3	1	1297	1541	60	20	877	858	10	0	2421	0	2	0	0	1650	0	0
119	0	1123	1730	0	0	1758	1	0	1659	1253	1	12	17	1667	3179	0	1	1234	1748	7	2	1633	9	1	4	2	7	8725	2	0	1599	8	4	991	2680	0	2	1264	909	14	2917	2258	232	21	316	664	9274385	2739	0
120	0	1115	1476	0	0	1794	3	0	1259	2361	2	0	0	848	1073	0	0	1783	1852	0	10	1413	13	0	12	1	1	1	0	1	1006	0	1479	1529	9361115	1884	20	1222	2967	0	8592	2588	988	3	6	7	968	41	4
121	1	2100	1358	0	3	1618	11	6	1355	3235	12	2	1	1132	1372	2	3	3403	2512	0	0	1769	31	31	2129	9210469	39	706	0	2710	3117	2631	0	974	1429	15	13	1362	7328	1340	3	1578	3	2	1	48	1451	9	0
122	0	2573	1693	0	0	1555	0	3	1719	2129	0	1	3	1697	1375	17	5	1813	1447	14	4	2312	2	2534	2	9	2	0	0	1810	2137	6954	0	1556	1164	20	5	1455	0	77	0	1862	1	0	0	67	2111	19	0
123	0	2404	1767	0	0	1477	13	1	1780	1251	1	0	3	1439	3820	11	2	769	2348	3	8	1415	812	6113	2	0	103	2	417	1213	9701572	6379	4	1571	2345	2	0	1464	0	17	1	1495	2547	0	0	0	1612	0	0
124	1	1463	2590	0	1	1697	2	0	1358	1037	269	0	2	1843	2862	1	1	1517	1532	0	6	1363	0	0	0	0	94	7	0	0	1059	0	20	981	2403	6	5	885	56	0	453	1500	9494231	6458	2	19	7455	3	0
125	0	2378	1500	0	0	1176	2	1	1379	1472	199	10	19	1704	1783	4	5	2810	1560	0	1	1827	0	2046	0	1	1	6	0	44	1752	1	2	1775	3046	8	4	2369	1	23	1	1873	120	4290	3904	9897134	1408	3032	1
126	1	1007	1258	1	0	1312	0	5	1727	959	336	1	0	794	4278	0	2	1637	1292	2	3	1418	2778	4150	0	1	380	87	1594	1254	10086290	3111	0	1755	1445	2	0	823	1	38	1	1241	70	0	2059	0	607	0	0
127	0	1738	1162	0	2	5094	2	2	1369	1364	4	1	15	1283	1491	0	5	3913	2453	1	5	4360	0	3	0	5	0	0	29	1	1314	0	3	739	1759	0	13	996	0	0	179	1334	0	1	3951	29	1538	0	1236
128	0	2262	1926	0	3	1223	3066	0	1443	1457	236	0	0	1204	1968	0	2	1927	8188	2	2812	4124	9944719	5759	15	4220	47	0	0	16	7699	17	1	1783	1838	1	0	1336	53	1910	0	1353	3	0	0	83	1548	0	1
129	0	1112	1865	0	1	729	1	1	1310	1519	0	0	6	2957	1882	14	0	1030	3097	2	4	1852	7	53	0	207	1	0	3228	10075637	913	3129	4	1284	1206	3	3	633	0	3412	1	2242	7	0	0	55	1273	0	1
130	0	1212	998	0	0	1626	0	10	2465	9863780	54	1264	0	3507	875	6	13	1425	4481	1	3	1296	4	5	3	475	1	1	0	1968	1214	0	0	1319	652	3	3	670	7	4206	0	1898	0	2	0	25	740	1	0
131	3	2079	1524	0	2	1461	0	0	1749	922	47	0	52	1406	1594	0	1966	1763	1540	0	4196	3254	4	1	2	0	0	0	1	3309	1769	4	11	1435	998	0	44	768	1	178	1	1063	0	1	3	0	2014	2	7
132	2452	1596	9972684	3034	42	1202	329	1	1236	5678	631	3	0	1392	1280	0	3318	685	985	1	179	1071	16	0	0	1	27	2	0	13	1262	9	3	1314	1971	11	9	926	1958	7	2	415	0	0	1	0	1369	0	1
133	0	1198	1297	4	0	1496	1	4	818	2606	0	10	0	984	1355	61	0	2282	1537	14	0	1446	50	94	1631	9850606	58	982	2	5062	5159	0	0	1369	1347	3	4	1436	3202	4252	3	1588	0	1	0	2	1215	41	1
134	0	2937	2889	0	0	2023	11	1	1736	1225	86	6	7	2345	2185	0	1	506	2059	0	1	1343	6	0	0	2	764	3	1	3	4698	0	0	1107	987	7	2	328	2227	221	5	4808	95	4	1	2	916	1	6
135	0	1823	985	0	0	2887	20	0	1859	4020	0	3	0	1228	1668	6	1	2717	1432	0	20	1077	2225	2	2197	9849728	70	1081	15	5694	2141	96	1	2340	1222	0	6	6104	3245	5	11	1528	2	7	0	1	1612	22	0
136	0	1806	1147	0	1	1754	1	0	1036	3488	0	0	3	1251	2304	17	19	3971	906	4	5	1832	5737	6	2968	9865722	82	1772	4	5437	1297	0	2	1281	1123	118	16	5108	92	2	2	343	4	1	1	5	1223	0	0
137	0	1844	1577	16	0	1361	7	0	1138	910	0	2817	21	1438	1505	10	1	423	152	2076	1	1088	3291	38	9	573	58	9874941	0	47	1265	3492	0	1595	1581	0	0	1325	11	0	0	23	0	29	6	4661	861	1	2
138	0	2459	1684	0	0	1954	4	9	1774	1739	6	2723	97	1212	1619	1	0	1902	2242	913	2	677	11	94	35	1264	235	9989261	41	8	1197	2709	0	1608	1739	3	1	349	15	4	1	1518	0	84	124	248	2107	4774	3
139	2	2203	1351	0	4	2449	4906	3	2363	3039	44	11	6	10065	1506	2	12	2611	1041	26	2	1738	12	0	0	2604	2	0	2	19	1165	0	0	1407	872	2	5	1109	4	1	0	1071	4	60	76	20	1041	382	2016
140	0	1624	1487	0	0	994	1045	1	2007	756	7	1	30	1538	1495	0	25	1060	1218	0	2	2120	45	4	2	3627	4841	8	28	1	2856	0	1	853	3806	33	1110	1094	9995029	3664	5	452	60	2628	0	0	6331	14	1
141	0	850	1480	0	0	560	2	0	2036	1134	7	2	0	1213	2120	0	0	1250	1294	0	1	912	0	0	1	12	240	30	0	1	1162	0	2	856	2332	0	7	923	482	3	67	3490	70	3685	707	1205	10183005	4162	0
142	0	1229	1158	1	1	1858	14	1	893	1654	6	1	0	1154	1511	4	0	1279	1295	0	17	1300	5675	7	2	2699	19	1	0	6	1809	0	5	4029	1765	5	2780	10180038	123	3283	0	4701	20	9	10	4904	1227	261	2
143	0	886	1833	0	0	1250	1609	8	2014	940	1	4	24	1286	1618	6	0	1206	1556	94	2	625	342	2	25	3624	45	5724	0	2	785	5	2	852	3639	31	1536	810	10140853	3546	1	1317	102	63	1	129	5280	6	2
144	0	1220	1340	2	0	1064	1	0	1069	1313	0	12	3	483	1340	4	0	1021	721	34	3	462	6	3	1	60	6	1084	0	15	556	15	32	974	1355	0	1	1014	3	2	60	1436	3	132	8	1	9923	3	13
145	2	619	964	0	530	1024	1949	1	1090	496	2852	1	23	444	1258	14	5	1522	7002	4	109	976	3	0	0	61	10	0	1	235	1397	0	1396	1230	1064	0	10175342	829	1045	236	86	549	3	41	2782	0	924	0	3
146	2	1083	2505	0	1	1524	0	0	1649	1324	3780	3	0	720	1574	0	1	2183	1961	1	11	526	0	0	0	3	86	1	0	0	1198	0	6	5525	1770	3	4	297	44	2	6546	1374	10041246	5020	16	4	6279	5	1
147	0	2951	1941	0	3740	10001114	41	1469	1626	920	13	4	4	2303	1117	1	0	1165	677	7	3	2122	8	5855	2	5	1	1	0	9	5507	1	1	4831	1349	2	20	2178	4	2	322	1478	0	5	1	3	1281	1	0
148	0	2437	1852	0	0	2111	3	3	1504	1211	131	0	0	1690	1793	2	2	1473	1755	1	7	1396	2	320	0	0	1068	0	0	0	4525	16	0	1194	2048	4	1	1382	3	4606	5	6883	105	19	0	0	1882	13	0
149	0	2090	1238	16	1	1020	2	62	1866	2694	25	0	0	1666	4491	14	0	1526	2056	2	0	379	1090	74	0	47	78	0	974	1097	9804484	3020	1	1658	2229	29	1	492	2	7862	2	1241	1	4	2	6	2152	15	1
150	4	1893	921	13	0	630	25	0	1313	2142	1	0	0	863	3457	0	0	1111	844	7	1	1678	859	12	0	285	30	1	1149	915	9820595	3198	4	1681	1592	3	3	2436	1	7976	1	1019	18	5	1	1	596	3	0
151	0	1581	3674	0	0	1280	1	2	1336	1118	1	0	10	2692	1432	1	2	1968	1599	5	2	1660	1	4685	1	19	3	0	6509	10008920	1132	1780	1	1528	980	2	2	587	0	3336	22	1264	0	0	1	55	553	32	1
152	0	1986	2220	0	126	2516	0	2	1641	697	4	0	86	1643	5204	19	2	1370	1752	0	5	1475	1361	3488	21	1	45	0	665	945	9980274	7074	3	6179	1500	26	18	1052	0	2	2	792	3	2	0	2	1290	42	0
153	6	2987	1084	3	3776	9787193	141	2291	1260	1146	0	8	3	1733	1125	33	0	1232	1020	13	2	1021	162	13	3	4306	1	0	0	3	774	7	1	4214	620	11	14	1913	2	0	2	740	30	34	23	0	593	8	0
154	0	1534	1996	1	2	4130	1	7	859	936	1	0	54	967	1629	0	1	1237	966	2	2	2039	8	4316	2	3285	3	0	3	12	876	9	3	5363	1438	36	2434	9812977	59	1661	0	707	0	0	3	1800	1175	7	2
155	0	1784	984	0	0	2034	0	1	1297	944	17	0	3	2285	6760	2	1	1931	1464	4	0	1397	1755	3331	4	9	60	18	1047	1992	9851153	2920	1	1907	1643	38	0	459	0	30	2	1743	0	2	2	4256	951	1	0
156	0	2334	1669	1	0	2121	0	0	2412	1442	1	0	1	1411	1884	2	1	939	931	0	4	7414	0	3	0	0	0	13	1	39	1123	1	2	1809	1508	1	0	763	0	98	1	1440	2	0	6	3326	845	0	4
157	0	1634	1754	0	0	1668	4578	1	2197	1317	2	0	1	1049	1110	18	0	2303	6396	3	2395	6973	9939160	3751	2	1627	67	2	2	11	4582	0	5	1117	1184	0	2	1504	68	4137	3	816	1	0	0	0	1479	0	0
158	0	1954	1525	0	0	1631	12	1	2132	1256	1599	0	0	2011	3740	1	13	1840	1708	0	5	1728	403	11	0	64	108	7	630	1657	9599024	3641	1	1173	2215	43	3	439	5	3490	2	5092	16	35	72	15	1213	14	2
159	0	1363	1490	1	0	2188	617	0	2006	1546	1	0	0	994	1031	0	1	1520	1223	1	0	1617	81	5	1	1904	3	7	0	11	865	0	12	897	10172	0	2298	1255	9666941	5886	19	4523	80	27	0	14	4442	1	0
160	1	2359	2419	1	2	531	1	0	1113	2569	1	1	0	1506	1752	56	3	8311	1833	3	23	1884	43	1	5368	9627866	55	1794	3	4731	1567	14	19	2166	881	4	2055	1329	3538	3	1	482	2	0	0	6	681	14	0
161	2	1946	945	25	4284	9487462	88	1632	859	541	7	0	0	1508	1264	0	3	4386	589	0	6	1147	2070	7	4153	1	3	0	1	1	1561	8	0	904	1173	0	145	753	2	17	4	457	1	10	0	1	561	0	0
162	0	0	0	857	3	25	1	7	0	1	1	0	1	2128	1	1	0	0	3	100	0	0	165	1	3501	0	2	1	0	4	0	2	9	752	52	9651571	0	0	0	178	6	2	2501	362	6	7	16	316	0
163	0	2	1	0	10	4	0	0	0	3	3	0	10	2045	0	0	0	4129	2	2	118	818	0	8	0	118	0	0	3190	9515988	48	4662	0	0	4	2	19	5	5	0	0	1	0	3	2	123	3	3	0
164	3	1770	280	10	2959	10063892	102	3160	436	509	1	0	1	1243	250	57	3	3686	222	0	5	497	0	2384	0	2	0	1	4076	2	476	18	0	514	363	2	0	1490	0	0	1	224	0	3	0	1	94	0	0
165	1	2500	1253	0	1	4227	0	0	494	974	2	0	0	1166	1263	0	1	2834	960	34	2	5070	1	261	0	5	0	0	3347	4	1276	0	0	669	560	1	0	806	1	0	0	725	2	2	0	194	1603	0	1569
166	0	1063	351	7	0	1238	2458	1	1447	1092	6	13	89	1080	207	0	0	777	4044	2	1970	3995	9107253	4477	2	2	2718	7	13	0	6597	11	1	1539	194	0	1	1468	104	4	2	787	2	3493	1	0	416	0	1
167	0	1165	805	0	0	1299	2	0	1330	872	0	1	32	1194	1966	34	0	951	719	0	84	1093	6	0	0	1	244	4	0	0	1102	0	3	888	770	0	3420	803	345	2	9	819	71	3273	595	967	9427023	3600	2
168	8	3961	1265	0	3	726	2949	1	343	501	1	2	0	1275	898	0	1499	9362001	1203	3255	108	1321	91	0	1	4255	0	2	0	59	1219	4	2	771	1151	0	3113	1136	22	1	1	979	7	1	2	10	1193	0	0
169	0	760	699	19	1	2233	430	11	796	1228	0	0	1	1196	1582	1	0	1428	850	6	5	4431	3	3488	1	3209	1	1	14	10	773	1	4	3331	1182	31	2725	9391207	104	1309	0	1286	0	0	0	1529	953	14	0
170	0	2083	1027	1	1	822	0	1	919	1047	5	0	4	1018	7900	3	0	1174	1923	1	5	1875	723	3118	0	8	126	1	538	1214	9401554	4893	14	1634	529	0	2	869	7	1	1	1788	3201	1	2	0	1355	1	0
171	0	1281	1566	2	11	1748	2	1	1910	1932	1	0	4	1199	1219	19	2	1968	1190	3151	4	1237	0	1	1	99	40	1	1	1	1527	5	2	2257	1557	12	3644	1050	3	116	5012	9527119	4177	1191	7	3536	1259	33	3
172	0	1404	1880	57	158	1882	2	1	954	2216	0	0	1559	8905442	1217	8296	0	1485	1730	5601	3	1354	0	2	0	1	1	1	1	109	868	26	0	1293	1131	8	244	1284	2	0	1	1456	0	0	0	347	470	0	1
173	0	984	1132	15	23	1623	1	1	1064	1271	0	4	2166	8829667	1264	9052	1	3463	1367	2753	4	1383	0	0	1	9	1	19	0	68	2004	77	0	1086	1286	22	1	722	0	0	1	889	0	0	1	508	386	35	0
174	2	1957	938	17	2586	8816154	47	718	970	670	1	0	0	1328	1055	5	2	3525	1155	1	33	729	2	3889	2	4	4	0	0	14	3640	55	0	1111	721	1	2	1232	0	0	0	627	9	0	2	747	758	0	0
175	0	1000	1050	0	2	846	0	1	646	1259	1	0	0	1145	1102	13	0	1246	1083	2	1	1656	2	246	0	953	1	0	2	10	4769	2535	0	867	795	62	5	1316	5	3902	1	893	1	0	3	0	853	175	2
176	0	1996	1456	0	4	1239	16	2	1512	691	43	0	1	1513	1066	47	1	1174	2176	20	1	1048	3	1	2483	0	0	8	3	1785	1593	2606	0	955	1555	19	0	995	6	239	4	932	2	3	0	75	1819	1	1
177	0	1784	1051	83	5	944	4209	13	727	799	1106	2	7	1046	749	17	0	1235	906	8	1	819	2	1	2614	1	2	2452	3	2	1202	142	2215	8741560	1124	1728	1	1616	23	0	111	1605	2	83	0	63	1248	0	3
178	1	822	1127	0	1	1546	1343	1	572	979	1	3	1	1557	1403	0	6	1296	1510	0	1	1248	3	2430	3	10	0	2611	0	70	1770	17	12	2171	1222	0	0	2098	8	4	0	1102	1	14	2800	8793244	1463	2761	2
179	23	1146	1386	0	0	1435	3	1	1361	999	0	0	10	4641	1767	64	2402	1778	859	243	97	2122	2	3239	4	79	1	1	2908	8866878	1124	4612	211	1226	1809	0	0	1211	0	5	1	1854	1	12	2	272	1472	0	6
180	1127	1081	9043451	2648	1	1336	105	56	1786	986	553	4723	2	2407	887	15	3176	1367	1390	51	1	667	1	1	1	1	0	1	2	0	1176	8	20	1661	1977	1	210	1553	8	2	1	871	0	2	1	2	3214	183	1
181	0	1812	1428	0	2	1473	1	5	1410	2008	948	225	0	1265	1092	2	0	1307	1930	3	0	1176	0	4	0	2	336	2	0	6	826	17	9	3963	1253	5	122	245	1	0	4655	2354	94	217	96	30	3339	5	9
182	0	1007	2781	43	800	932	8718003	5097	1068	665	77	0	10	1403	3840	0	1	1435	1053	10	2	1286	145	0	4741	13	3	12	2	3	2017	53	0	4070	1161	2430	2	182	1526	1	346	1349	5	20	24	1	2273	3	0
183	0	1512	1114	99	0	1547	392	0	1055	1576	778	1	497	880	9042750	5375	2	866	1397	22	2	717	0	0	305	3	1	0	0	1	859	0	1	1588	1264	3497	2	1801	11	2183	0	1202	0	34	1	71	2108	0	1
184	0	2540	742	0	0	697	1	1	1206	1389	50	0	22	3547	2543	1	12	1587	1104	0	0	4602	0	70	0	72	0	0	4211	9113325	1255	2750	6	2435	1360	20	1	769	2	3362	1	923	4	30	0	109	1320	38	1
185	0	1495	1829	0	21	5357	0	0	1675	2078	1	0	2	1622	1151	0	5	6845	3602	0	10600	9287136	66	4383	1	70	4	0	3	3485	866	836	1	1151	1723	0	5	1289	0	0	5	941	1	1	0	13	1049	7	0
186	0	1363	1451	43	2	1102	9	0	3376	8826376	823	1604	0	4754	798	1	1	1674	4604	4	324	1763	5	2	1	170	2	2033	0	1	791	13	0	1058	600	1	4	1143	5766	2	0	1346	0	12	0	1	1230	0	1
187	0	1496	450	0	0	937	5	0	1272	1933	60	0	3	593	1924	140	2	995	656	4	1	704	1	1	1	1	0	3290	2	1	1106	20	2	1620	1312	24	2	1155	621	0	1	2879	101	4	320	1018	8703460	4361	0
188	1	676	1415	29	4	1616	1	0	669	836	199	0	16	887	1010	41	0	894	700	1904	5681	771	2	0	0	30	0	2	1	10	1110	10	3	5093	1738	16	3042	8794992	35	1977	0	4574	2	0	6	1201	967	0	1
189	0	1696	1913	40	0	1243	944	1	1068	809	175	47	681	1857	8816076	2937	0	832	589	3525	356	955	1	1	0	0	4	1	0	2	1180	1	2	1196	1309	17	0	757	2	2	0	897	0	11	0	1	3396	3	2
190	0	1491	1295	0	0	1565	4	1	1286	917	66	0	158	1498	613	42	0	989	1034	0	0	1142	14	0	0	10	473	1	0	0	914	0	1	1881	1812	0	1	1313	35	1	4	3017	5823	21	4	1	4356	17	1
191	2	1171	1092	68	4	1655	5	0	884	1730	4	2	70	696	1626	36	0	1449	1639	6	3	694	5625	5	0	1	3	1703	0	3	2177	2	5	4601	1781	0	3571	8560760	38	2397	4	4469	365	8	0	2139	1283	5	2
192	0	728	1839	1	1	226	0	1	1004	389	7	5	4	732	2754	5	0	938	1915	36	4	646	357	3	0	13	1	3405	0	0	1033	30	1	963	1340	0	0	409	817	0	0	657	53	148	613	879	8723784	4674	0
193	0	1904	1430	73	3	975	0	0	1320	2016	1	0	0	706	1001	6	2	1541	880	5	0	1435	0	1639	0	5	1	3	0	1619	1716	31	3	1626	1528	131	0	959	0	2	0	703	2	0	2	28	1029	3336	394
194	1	1742	971	1	1	885	0	3	1761	1592	5	3	12	4073	1415	1	2	1707	2330	3	1	2049	4	3302	1	71	0	0	4051	8776639	1300	4738	0	1621	1496	0	3	1848	1	134	0	1571	0	2	0	309	1380	7	0
195	1	1241	1521	0	3	1997	0	2	1451	1229	0	0	0	976	1193	3	0	3528	1350	3	2	1713	0	2	1	2	1	0	1	1645	1591	3223	1	1659	2342	0	2	739	0	0	2	1274	1	0	1	49	1719	0	3
196	2	2783	1314	3	3608	8428403	59	2789	1477	1081	0	0	3	1936	1112	7	6	4324	1420	1592	5300	974	4	1	1	1	0	0	3	1	1596	30	1	1838	838	0	4	1259	0	1	4	651	0	3	0	35	840	19	0
197	0	1541	1096	57	3	1346	0	12	1445	1420	1	4	1565	8368497	1409	10633	0	1205	1087	3001	332	880	0	3	0	1	1	39	1	123	1074	1539	0	1550	1752	3	0	994	0	0	2	1848	0	1	0	391	1164	1	0
198	0	2024	1191	9	2	2018	0	0	546	1465	0	0	0	1516	1167	106	0	1108	1362	1526	2	1670	2	2	0	1	0	0	22	1953	1604	3011	1	1328	1443	1	2	1165	1	0	0	1434	12	0	0	34	1406	1	16
199	0	1206	1249	90	1	1544	1	18	1044	1423	2	0	2463	8971198	1004	11144	1	1114	1604	2963	1	1355	0	1595	1	0	0	1	1	199	1451	71	0	1537	1850	1	0	968	0	1	1	1369	0	0	1	451	1120	0	0
200	0	1209	1454	0	0	1606	1	4	1157	989	16	0	0	677	4988	16	0	1260	1764	5	1	1164	1404	2849	0	45	37	0	653	1161	8742060	3318	0	774	1511	0	4	876	0	1479	0	1454	2	121	0	0	1266	0	0
201	0	816	2516	0	0	1737	14	1	946	856	1	51	0	1695	4304	36	1	1395	1702	0	0	1239	833	16	0	0	47	4	760	1068	8747928	2711	1	860	1460	3	0	1082	2	2766	60	1399	3	12	0	5	2078	1554	0
202	1	1442	1366	0	0	1688	0	4	1804	1648	0	0	2	1628	1794	0	1	2245	1788	1	0	1080	0	1528	0	1	0	0	0	1593	1631	59	2	790	1494	14	1	4225	0	2	1	1522	1	36	0	105	1726	2873	4
203	0	2347	1635	88	4	1597	0	0	938	1347	16	0	9	3833	828	0	2	1266	1163	1509	93	2926	0	2664	0	126	0	2	3830	9156106	1763	6829	2	1225	1300	2	2	1630	0	38	1	968	0	0	0	109	1440	0	1
204	0	1340	1472	0	0	2362	1	7	1530	1374	2	0	1758	9052428	1353	6321	0	2031	1215	2575	3	3415	1	3	27	2	2	1	0	242	1454	1	0	1126	1758	2	0	681	1	0	0	1189	0	0	1	592	1109	0	0
205	0	1126	2076	1	1	1218	2041	2	1696	2311	4	1	0	1584	1594	1	2	1194	8030	0	1527	3825	8675836	3071	6	0	42	4862	1	10	6977	24	0	2041	1458	3	1	1890	106	2	2	2147	1	1	0	0	1756	1376	0
206	0	2061	1625	0	1	1780	7	0	1655	2576	3	1	2	1890	1562	60	0	1398	1430	3	1	1275	37	1	1	1	4	1591	0	853	1181	1	3	873	1011	0	0	1360	7	4	1	2882	1	4	0	133	919	2401	3
207	1	904	1390	0	5	1386	2	0	779	756	37	2	51	1371	1674	6	88	1362	1938	2	22	1447	1	1	1	1	1	2332	0	3	1273	2	3	852	1606	1390	5	882	1075	2	34	824	207	13	639	1435	8826132	2712	0
208	0	1520	2063	11	46	1338	2	1	2263	2854	367	0	1512	8860142	2716	8416	1	2461	2070	29	1	1778	1	4	0	2	1	0	0	138	1668	1	0	1543	1780	2301	0	1320	0	1	0	875	2	1	0	837	1303	8	0
209	4	3246	1500	1	3239	8770440	498	2225	2350	1383	563	2	0	2485	873	0	1	3853	1021	2	1	2092	224	1	0	2	3	1453	1	8	646	3	3	1613	1124	6	0	1910	2	1	1	2370	0	2	0	0	578	0	1
210	0	1436	1391	44	0	920	329	0	1629	1221	11	0	3	854	3482	7	0	1646	1006	0	2	1290	29	0	0	9	0	2165	0	0	1511	0	2	1627	2035	1	0	1850	604	3	1	3500	89	7	432	1191	8796423	3190	0
211	1	1085	3670	1	0	1589	528	498	1373	1358	1	0	0	824	1056	0	1	1433	2905	1	0	1345	4	293	0	4	0	0	3	3	994	399	0	2060	1256	3287	49	1485	48	8918914	6	3086	23	42	0	1	1155	929	4
212	1	995	1712	2	0	1050	0	4	1002	2242	2190	56	0	1121	1953	0	0	1481	1244	2	1	1320	1	0	0	11	2	719	1	1	1424	33	2	1473	950	1	114	2395	1	22	1	1830	2	40	16	1	1601	472	2
213	2	3198	665	0	649	793	1	0	2248	1114	5	0	27	1434	2001	7	3	5287	2067	2	1	903	0	0	1	1	0	0	12	0	2181	0	0	1024	1493	24	20	621	0	2	2	2049	0	0	28	0	1484	42	2421
214	0	1716	2878	0	710	1231	8676434	5204	1004	1138	47	1	0	1472	4608	0	0	3017	1143	2	3	1706	194	3	10	10	748	5	2	1	979	0	0	1346	1980	0	0	1019	800	0	0	2492	1	0	1	0	1484	1	0
215	1	643	1367	0	0	4091	1	20	1483	2031	0	0	33	1087	1448	1	1	2591	1725	8	804	1186	1	75	0	6	53	0	0	1	593	0	3	4619	1552	4	3731	8798590	101	1878	1	3891	2	1	30	1044	504	5	0
216	2	2472	1128	0	3963	8807420	66	1311	878	1440	2	1	4	2414	1203	2	1	4054	1088	1434	1424	1678	1	2	0	67	6	1	0	20	1050	6	3	1542	1440	10	3	1777	1	1	0	959	0	0	2	0	888	0	1
217	0	1192	1180	3	1	1836	2	1	1379	480	5	0	3114	8753363	1052	3600	3	1085	1778	2272	66	2027	2	1421	1	3	1	0	0	138	1488	1	6	1943	1599	19	0	1673	3	6	0	817	0	8	0	408	912	0	3
218	0	1199	1255	0	2	1523	2	0	1696	1586	0	0	5	4100	890	10	1406	1254	1479	1	63	2236	2	2201	0	98	1	0	2961	9112457	926	2763	0	1555	2623	2	2	1082	1	2	0	1430	0	0	0	78	574	0	0
219	1480	1264	9039384	3748	1	771	272	12	870	3759	488	2	1	1395	1233	0	1989	825	1088	0	0	781	2	4	77	9	17	3	1	5	1252	2	0	1411	1726	10	0	892	1	1353	0	1040	2	0	0	0	684	7	5
220	3	1336	1131	19	1	1058	4	57	808	1441	12	1	0	800	3231	4	0	907	1284	11	0	1550	573	6	0	2	181	78	413	1332	8682108	3424	2	1840	1891	15	0	1362	3	1888	5	1470	162	34	2	6	1030	1222	1
221	0	1600	1770	0	3	1472	19	1	2165	2044	3	0	1	1667	1287	0	4	1346	1104	0	1	1714	102	0	0	3	21	1	0	3	2504	15	6	1807	1165	5	0	1528	1252	2	1	2013	34	3	1	1	649	1880	1
222	1	1221	1109	4	1	939	0	0	1693	2884	4	0	1	916	1187	0	7	3748	819	7	5	1332	10	23	2589	8846381	72	744	1	2955	1053	2	1	937	1094	5	2620	816	1906	2	2	706	3	0	0	1	1846	0	1
223	0	947	2650	0	1036	1685	8840804	4134	1632	891	88	10	0	1173	2784	0	0	2266	988	0	3	911	145	1	2	0	2520	12	0	6	361	4	0	516	1733	0	98	686	496	0	1245	1187	21	5	1	0	1702	0	0
224	0	1294	1875	1	0	726	32	0	1022	935	2534	2	0	985	1392	0	1	946	1419	0	3	938	1	15	27	0	111	0	2	7	1063	1	2099	1411	9381320	2454	2	247	152	0	3101	865	706	6	1	39	1423	1	0
225	1	923	2104	1	0	575	2	0	998	365	2676	0	1	1561	1653	1	3	979	815	0	0	960	4	0	15	33	23	8	0	1	1383	0	1663	1757	9364933	3364	0	512	66	0	2077	1853	1446	33	0	2	1538	0	0
226	2	1379	1011	1	1	1007	1072	4	1224	652	173	0	1	1189	2079	0	0	556	898	0	1	665	71	0	2	3128	1	0	0	1	845	15	64	1796	4066	8	3458	1092	9385580	3080	5	3182	45	1	1	21	2640	1	0
227	3	3272	1140	24	2	924	3424	4	1122	1091	92	0	2	1360	1094	0	1062	9155055	873	2187	4	801	175	1	1	1028	1319	1	0	111	599	31	0	812	1170	0	2018	1445	12	0	0	948	1	1	0	2	1282	0	0
228	3	1486	1563	1	1	1450	275	2	1291	2407	8	0	1	1265	1169	29	1	1432	1890	1	0	1421	1258	2	0	85	2023	1	1	6	1868	0	6	2361	1262	4	1	4534	19	5	5211	9140882	62	3389	2	7268	1156	350	0
229	0	1495	2046	0	0	1873	6	14	1168	1971	2994	3	20	1278	1063	10	0	737	3756	0	23	1911	2241	154	886	63	9498777	2625	0	20	6938	6	2	1029	1300	1	1	522	36	1	1275	1223	3825	44	0	2	1508	0	0
230	0	1380	1876	161	3	732	0	0	930	5335	6	3	1	1152	1321	0	1	1171	1080	2	3	576	0	30	42	7	35	1	0	3	907	1	1650	833	9582247	2650	1328	548	385	0	2121	1107	983	16	7	1	1699	0	4
231	0	1064	3976	0	2	993	1	0	1204	5345	1	2	7	1400	1462	113	1620	2131	9316088	3869	30	1208	153	12	0	132	501	1	1	1	1771	82	4	1697	3063	1	1978	751	1725	2	133	786	7	13	1	253	1947	5	2
232	3	1118	1753	0	3	932	30	0	1395	1855	2388	0	0	1922	1776	0	4	512	2544	0	0	1020	189	4	483	286	9404087	4156	0	0	6009	6	133	1098	3771	3	18	355	2010	27	4387	1382	60	2	0	4	1159	1	0
233	0	1286	2150	37	2	1301	59	0	1880	1117	9384512	3083	1	1015	5340	47	0	949	1231	1	9	951	27	2	2	6	89	1	0	17	765	8	0	1320	3112	6	1	439	2787	0	275	5175	894	4	1	0	2315	2	0
234	0	1391	1565	2	1	1249	3	1	687	5469	13	0	0	2141	3027	0	0	3052	1912	1	3	1552	16	211	1976	9199780	71	1508	0	3632	1804	3	10	1378	1478	19	34	941	6330	104	4	1942	0	9	0	1	1647	0	1
235	1	2187	1476	0	3	937	1179	0	1783	893	17	0	44	1781	1351	33	23	967	2389	0	0	1397	272	9	2	2006	4511	28	0	83	1483	0	4	2012	5141	1	1307	1240	9174369	3093	3	1215	48	2631	0	10	4683	5	0
236	0	1545	1872	1	5	1073	32	0	2504	682	13	1	5	1006	5072	0	0	1172	1023	1	1	814	6	4	1	5	516	5	0	0	1489	0	0	677	1773	23	2	97	561	6	1	1191	2898	2030	489	723	9347404	5358	0
237	0	656	616	1	5	296	1	2	1318	1235	10	0	13	1353	885	1	29	1094	1335	21	4	494	5	2820	1	315	3	0	0	664	738	0	3	2954	1676	0	7	6278	80	16	4294	9506035	2205	2244	24	3226	1669	0	9
238	7	2519	2451	0	7	489	2	1	1766	643	16	0	0	1900	3859	10	14	1123	1672	41	1	627	864	1926	0	34	65	76	419	1436	9283457	2653	1	768	3171	0	0	311	4	39	1	3257	2	65	1	90	2919	0	0
239	0	0	0	0	1	356	0	0	15	10	0	0	1	84	0	0	1	11	1	0	13	449	4873	3	0	2870	1	11	0	196	64	0	3	3534	1	3	2914	9243141	134	1774	7	1999	3	2	1	2849	61	0	0
240	3	3124	3383	52	0	768	1203	0	2125	1407	185	4	4	2077	1613	1	0	506	1657	21	2	1071	326	1	5	1969	4954	32	0	1	1884	0	61	2237	4138	71	849	1182	9235570	3277	0	1388	92	2254	0	0	5328	2	0
241	0	1598	1609	0	0	1553	6	0	1425	1797	8	207	1	924	2041	66	1	1944	1164	27	0	1366	0	3	0	10	275	107	1	0	921	2	0	1048	1468	5	2	624	662	3	1	1703	66	4298	737	1609	9289691	4046	0
242	0	0	1	0	1	1	0	0	0	0	8	0	0	851	0	1	0	1	1	2	0	1	3	3	0	1	0	1	0	64	0	2584	0	10	2	2	2	554	0	89	0	43	0	1960	4908	9393896	58	1953	0
243	2	1776	1645	0	0	1142	2	8	2740	1973	2	0	0	2214	1368	0	0	1142	1835	16	1	902	749	63	2	2	4	2	0	15	2055	1969	1	2123	1727	21	0	505	0	2690	0	567	4	20	0	5	1907	13	0
244	1	1033	915	0	0	1186	0	0	1245	1060	0	0	9	618	2625	2	0	1341	1210	0	4	1254	586	16	1	5	102	85	441	629	9183154	4813	1	1683	1667	1	0	511	12011	2020	2	3513	15	4	1	5	897	0	0
245	0	1506	1182	0	0	952	0	2	1243	816	1	1	1	611	1554	7	0	889	1252	62	89	1120	5	5386	2	5	7	0	0	1	1071	2582	5	6081	1097	0	3853	9394421	56	2007	0	3496	5	2	1	1721	715	20	0
246	2	2032	1948	0	0	794	2	0	13549	1284	9	2	76	2233	1019	194	1	1104	1866	10	0	1849	2	590	1	8	0	14	0	80	1688	3513	2	1837	2583	87	2	1677	19	0	0	1623	0	1	0	0	972	428	1
247	0	1330	1336	0	4	1399	0	0	1083	1511	14	0	3	7022	1215	57	2	3643	798	1	2	1200	5	1	0	0	0	1	0	43	974	1	2	1789	780	12	6	1721	12	0	9	1551	2	33	2971	9362754	471	2611	6
248	0	3162	856	11	2990	9307471	30	1269	1167	1495	0	3	2	1740	1309	2	3	16317	878	3	1	1098	7	5792	0	4	0	0	0	12	3930	1	0	1308	1348	10	0	1745	0	1	1	915	0	3	0	20	706	4	1
249	2	622	1294	6	0	1125	0	3	515	1539	3	0	1	534	1557	0	0	1015	1376	5	0	818	0	285	0	923	0	0	0	4	14401	2434	0	749	566	23	8	1182	12	5828	0	1069	1	1	1	5	1338	1	0
250	0	1867	1845	55	1	1560	4	0	1779	1485	7	0	0	1211	1125	0	57	1747	2095	47	0	1942	4	14	1	2447	0	0	0	1455	1920	12914	0	1332	1422	0	0	1748	3	313	0	790	1	0	1	220	842	12	3
251	0	1400	1452	1	0	2917	0	1	1284	1918	1	0	1	1250	734	150	1	1246	1245	4	54	9521	16	31	2	12928	2	3	0	27	1653	3	0	3469	1330	16	2240	9253875	138	1594	5	809	2	0	0	1344	735	0	0
252	1	1716	2217	43	14	5573	0	1	1416	1446	0	0	1	1068	1954	6	2481	6580	1876	0	10734	9250671	52	4812	17	78	11	1	38	1804	1484	933	52	1002	1760	0	3	1534	5	1	30	1461	2	0	0	1	1100	0	49
253	1560	9385675	1645	1867	7852	2129	3	5	1374	1587	0	1	2	1911	1537	0	15616	2616	1805	66	347	2048	0	0	1	10	1	0	0	30	1491	50	3	1590	959	0	5	959	20	0	2	1395	1	0	0	2	1968	29	20
254	1391	9269572	1887	1219	315	1151	29	8014	1611	2128	2	3	23	2777	996	4	13108	2037	1807	44	2	1873	1	21	3	31	5	1	0	42	1198	2411	0	1471	1099	0	3	2127	3	9	17	1223	0	1	0	7	932	57	1
255	0	1650	635	0	0	1752	5	297	1162	1637	4	0	0	1584	842	0	0	1678	1213	0	1	1456	9	5	14	5	0	2285	111	1573	1838	12236	1	1721	323	0	0	1917	2	0	14	1272	0	3	0	150	2009	40	1
256	0	1008	1427	0	0	822	0	1	1318	1041	2	236	2	1367	1759	0	0	761	1303	1	0	1171	3	5	2	5	0	12424	0	5	1440	11	0	1265	998	3	0	1207	1083	2425	0	1541	49	18	596	945	9004520	3483	0
257	2	917	732	0	0	982	0	1	1276	1426	2	0	15	4095	1392	0	1	1109	824	19	2	1511	1	2405	2	37	0	1	4547	8997119	1114	1792	1	1374	801	52	1	1107	0	12493	2	736	2	12	1	106	1133	1	0
258	2	1127	1361	0	19	1005	1	5	746	1823	8	0	0	1205	3385	1	21	551	1205	0	0	985	1461	12213	3	19	233	5	392	1249	9012741	4346	12	1424	1451	0	0	968	5	10	10	3447	2	0	0	0	1844	2	0
259	0	1037	1838	1	1	639	403	1	1263	1423	0	0	7	1283	742	0	0	1477	1275	1	1	2026	140	2	26	7602	0	7	1	1	731	1	2	1201	6207	3	4518	1013	9084270	2795	68	13670	48	4	12	37	2785	116	0
260	6	4148	1159	1	7884	1394	2	1	1367	1134	1	1	2	1520	2148	2	1722	9061433	2513	4410	213	1247	0	4	0	634	3	1	70	268	1767	1	1	1148	1098	22	12168	871	3	0	1	753	1	0	0	1	1365	0	0
261	0	1254	1006	47	337	2140	9	0	1993	1244	195	26	3374	8990302	902	8097	1	1761	1666	11737	0	1334	1	5	0	4	0	2324	0	221	1616	3	0	570	494	26	0	796	8	0	0	762	1	4	0	364	1575	0	0
262	8	1230	1404	0	2	1239	1	0	909	1562	1	2	1	821	2260	38	0	987	767	0	3	1504	1	0	1	0	0	11664	0	1	1482	75	5	808	3544	7	1	731	1449	1	4	1525	43	1	388	895	8996865	5267	1
263	0	1651	877	8	0	1448	6	0	3408	8910608	60	1302	0	6164	999	57	0	1308	1350	0	1	1213	2412	2	0	102	4	1	0	9	719	0	27	1676	12874	1	0	928	3	0	0	1662	8	0	3	32	129	1	2
264	0	1410	907	13	0	2110	0	3	888	5402	3	0	0	1089	1472	0	1	2821	514	0	0	790	11195	2360	2873	8749509	35	1359	0	5492	1982	46	0	1301	1349	1	0	964	1	5	0	2061	1	0	0	1	2100	51	1
265	0	787	1564	0	0	1451	54	2	1031	1081	2	18	0	1909	3887	70	0	953	1316	5	1	1530	1906	11013	2	0	35	14	864	1308	8696911	3166	4	1170	1226	2	0	930	0	1	0	2316	0	2	0	3	2014	2310	0
266	1	1543	1126	0	1	1145	90	0	1235	785	1	0	0	1053	935	0	0	1644	1326	13	42	1422	1	0	0	0	1	0	2310	1840	1295	9	1	951	1307	0	0	746	2	6	2	1905	0	0	1	28	1620	10947	0
267	0	1222	1254	7	7	1023	772	3	2144	739	9	0	115	1229	1720	0	2	3689	2321	9	1	1260	74	0	1	5	2228	3	10584	1	1528	0	1	767	1207	1	2	1412	0	0	2	384	41	0	6	9	1913	4	2444
268	1	1211	1462	0	7	288	24	0	1310	1603	0	0	22	446	755	16	2149	908	1078	3	0	1274	1	0	4	124	10001	1	0	1	1479	2	0	2809	1652	1	883	1263	1	0	4985	8533900	89	687	9	2611	761	1	1
269	1467	1220	8524896	4751	1	1033	125	0	2309	523	385	23	0	1079	2814	4	9972	1257	1316	35	1	1731	0	4	3	0	0	2	2	0	2503	1	74	1229	2891	3	33	506	1	0	6	112	2	0	4	0	375	0	0
270	1	1720	1449	30	1	1738	0	48	4402	9088566	72	1632	3	5119	1346	1	0	796	1775	0	2	546	0	0	0	69	0	0	2191	3	1188	17	0	1403	10825	10	1	1208	2	1347	0	1303	0	0	23	2	1507	0	2
271	0	1127	1268	10	1	1052	1	1494	1358	1662	2	13	4	586	1171	0	9	4157	551	1	1	1441	1	3	0	0	1	0	12039	5	777	2	1	1828	1658	1	0	1117	7	32	0	1219	0	2	0	1	1643	0	2188
272	0	540	833	0	3	2458	24	56	889	881	0	0	12	1250	1351	83	0	4325	770	31	2122	1280	0	1	2	1	2	0	9610	1	1598	0	0	1597	1408	0	2	1521	1	0	0	821	1	1	0	2	1115	0	1804
273	2	4277	1201	0	0	1753	1750	0	1315	739	27	1	0	1145	723	0	1866	8154283	865	1762	7670	962	22	2	2	441	0	1764	0	317	1314	2	0	723	1019	0	3	1520	1	1	1	859	23	1	0	0	822	67	1
274	0	880	1162	0	0	516	64	1	896	1278	10	6	1	949	1643	0	2	638	1922	15	0	1224	1	37	0	1	0	7283	4	1	1016	17	0	514	1061	2	0	1459	457	4	37	1173	91	214	2269	876	8128457	3542	8
275	0	928	1695	0	1794	1366	1	0	1476	1048	0	0	5	892	1148	0	1788	2528	963	1	23	922	0	0	0	0	2	0	4	1	1159	0	32	1622	967	22	30	1487	0	2	0	986	0	1	7331	1	1331	76	1586
276	1409	1750	8265695	5171	111	1428	122	2	1406	3265	733	0	0	635	1010	15	7081	860	1748	0	0	985	6	1	7	0	0	0	1	0	1943	0	2	704	1555	1	1	956	0	1748	3	2513	1	0	2	0	1185	0	0
277	1	949	1253	0	0	900	0	2	1276	1199	1	0	4	3426	1476	27	2	2122	997	1	57	2094	3	5	0	82	0	1	3238	8229137	639	2610	3	1410	984	1	0	1269	0	6372	1	1060	0	0	0	145	1071	2	0
278	0	718	2775	0	365	1361	8194905	4915	1582	1324	42	1	1	1298	2054	0	1	7580	1169	2	1	1173	41	3	188	2135	2	1	0	7	1331	1	3	1533	1330	4	0	1718	467	1678	1	1174	0	2	0	25	1683	0	0
279	0	1443	1045	0	0	791	1	1	1071	1548	0	1	1	1919	5253	13	1	1295	1197	2	1	842	721	94	22	126	154	12	1043	1309	8027330	2935	2	716	1342	29	0	1010	3	5723	0	865	2	1	10	2	3293	1	0
280	0	793	819	0	0	1101	1	4	1148	742	0	108	1	1390	706	99	0	436	912	17	1	602	0	13	0	0	0	476	0	3	777	40	1	770	595	6	0	733	3	1	0	1782	0	55	6	2289	6361	14	6
281	0	997	1008	4	6	1388	1	0	2100	1160	0	0	128	4964	1088	22	1	2057	2638	0	27	1715	1	1	0	46	1	1	3087	8324133	1201	2513	3	1381	1286	2	5	1561	1	3	1	1143	1	0	6	293	1730	3	3
282	4	1443	1128	0	1	903	1	11	2511	8186753	70	957	1	5089	662	1	1	679	6877	3	1	849	1	1	0	130	0	0	0	4	2608	2	2	1202	979	0	1	818	1	2269	0	1749	0	1	1	62	1382	3	0
283	0	808	979	0	2	1354	0	3	585	979	0	0	16	1005	675	0	1	924	1031	1	4	779	0	1441	0	642	0	1	0	0	5388	1	0	956	1331	0	1	3136	3	264	0	827	0	0	1	88	219	0	0
284	1	2056	1400	0	7	707	2	1	510	1691	2	0	72	3482	745	6	1464	1030	1039	10	42	5299	2	4499	3	61	1	1	4204	8036742	754	4553	0	992	1283	0	5	945	0	0	7	1426	3	0	1	33	978	4	0
285	893	8116421	1462	1384	2536	1238	1	0	902	1667	0	0	1	2531	1024	1	5870	1489	1079	2	2	644	1	2	2	0	1	0	1	66	1361	30	5	2189	1555	1	1	1536	1	0	1	1198	0	0	3	4	1611	1	0
286	1490	8071660	1054	1834	282	827	4	2547	861	706	0	0	0	1071	725	0	4321	879	841	5	2	936	4	2	0	0	1	1	0	11	2002	153	4	1313	1143	107	1	780	0	0	0	735	0	0	0	0	573	27	1
287	0	530	572	1	0	1150	0	275	1123	732	0	56	1	1140	918	4	0	789	561	5	1	1170	5	0	0	30	0	674	0	2	4787	2	0	1510	1170	1	0	1172	0	2	0	1358	0	82	4	2523	727	63	0
288	0	1299	1122	0	0	597	0	0	1734	836	7	0	20	992	4409	0	0	787	1027	0	1	918	927	74	1	0	46	0	580	889	8181993	2703	0	780	1123	0	0	699	0	14	1286	560	3	0	1	272	1802	0	0
289	0	1381	1057	0	1	3420	1	0	862	485	1	0	2	918	625	0	1	1153	1069	0	6	2397	0	1	1	0	0	0	0	1	1592	0	1407	8171773	976	1685	0	975	0	0	3855	1762	0	0	1	164	746	0	0
290	0	1116	1279	0	0	1079	2644	0	1254	1135	0	5	1	736	1564	3	1	1562	5562	1	1757	3947	7648066	2944	0	2	47	2717	0	1	4711	13	0	1087	1378	0	2	843	35	0	1	933	2	0	0	6	1043	1110	1
291	10	1154	901	1	0	1360	1	0	1187	1080	0	1	0	1220	1518	100	3	1352	1046	125	0	1084	266	304	2	2	0	250	0	1	966	1071	1	752	1032	0	2	371	3	0	0	1314	0	1	0	5	995	3123	2
292	0	581	827	0	0	1714	1	3	1335	1357	3	2	0	930	1272	532	1	1002	1433	0	1	1600	0	1	0	2	0	2	3	0	752	43	0	877	1346	18	0	1393	1	409	0	1259	2	172	13	861	1095	8596284	0
293	0	1124	1673	1	0	806	0	6	1001	1329	0	12	18	1236	2750	3810	2	1751	2404	1270	0	2514	0	41	0	0	12	0	3	2	1568	2	0	1016	1458	47	0	974	0	0	1	874	1	1	49	0	1515	14	23
294	0	984	794	42	2	778	0	3819	783	1339	1	2	0	1484	646	239	1	2863	1320	1	0	1200	0	4	1	2	0	0	4	8	1046	1067	1	992	1564	12	2	1478	1	1	1	739	0	0	15	4	1046	30	1288
295	3	865	1074	1	3	1344	3	181	1394	1141	1	0	0	1280	1023	42	0	1692	1150	3	0	1251	1	97	0	1	0	34	0	17	1411	2525	1	984	852	0	1	1661	2	0	0	892	3	0	0	1	1355	94	1
296	0	624	1107	0	1	930	487	0	863	632	2	0	30	1049	1410	0	0	643	1838	3	0	1695	19	0	1	3	6	3383	0	0	1370	1	1	585	2276	25	1411	1923	7645028	4676	0	1764	52	12	1	760	2642	0	12
297	0	1238	824	0	0	1243	3	0	1991	1261	0	1	0	1225	1549	0	1	1280	145	1	4	5157	745	2	1	1	1	180	0	11	1250	1	0	1338	1119	0	12	1011	1	0	0	1618	0	0	2	1892	1797	0	2
298	0	616	593	0	3	1531	1	0	342	1018	3891	0	54	2006	1583	0	0	976	3875	2	1	816	2308	1	341	59	7686184	2135	0	1	7129	12	0	836	1780	0	0	574	55	0	815	1132	3748	1	0	0	1031	0	0
299	1020	965	1315	4019	0	1108	0	4	861	1511	0	1	1	1371	1487	758	75	886	1323	1	0	950	0	0	34	0	0	0	0	0	1184	2	7779000	1019	1070	388	90	1099	0	33	2589	774	214	9	238	0	1402	96	3330
300	0	1260	1121	195	2	1270	0	0	1895	1330	0	2	1	1535	879	2145	1	1294	1335	1	801	1336	2	0	0	1	10	0	0	810	2159	34	0	1991	1633	4	0	740	0	0	1	1228	0	1	0	84	1401	5	0
301	0	869	2085	14	0	1240	0	92	579	5780	3	0	1	1016	2056	0	1760	1577	7877766	2697	2181	1180	264	12	0	29	1060	29	4	1	1630	0	0	762	1262	0	44	1224	0	784	0	1268	0	0	0	0	1376	2	2
302	0	743	1010	1	0	404	0	0	1068	1040	2	0	4	436	1993	0	0	674	660	0	0	1101	398	3	0	2	94	2	465	869	7860657	1984	0	609	578	1	0	405	937	2151	0	538	0	1	0	1	512	1	0
303	0	1072	582	0	1	756	0	1	1233	1858	0	0	0	478	933	0	0	1257	709	0	1	918	1	907	1270	7792517	40	953	0	3419	586	3	0	1936	621	0	1	5420	2160	0	13	1387	0	0	0	2	641	31	0
304	0	751	1040	0	0	877	0	0	944	509	17	0	10	641	1960	1	0	1078	1289	0	0	981	941	2119	2	2	50	0	666	1033	7777185	2483	0	1178	1316	1	2	881	885	1	0	934	0	0	0	0	722	0	0
305	0	431	579	0	0	1073	0	0	868	533	1135	0	0	859	877	0	0	644	1382	0	0	469	100	0	473	73	7843977	2956	0	0	6223	3	0	1391	602	0	0	394	2120	0	892	647	4806	2	2	1	299	47	1
306	1329	836	982	4924	0	1125	0	0	1001	1025	0	1	887	1364	1152	34	46	448	1067	0	0	397	0	1	35	0	0	1	11	1	361	1	7904440	657	1290	624	46	471	0	9	2688	949	192	16	84	13	1249	0	3206
307	0	1671	697	251	0	820	0	2	1301	690	3	3	2149	778	881	5435	0	1003	1036	883	0	648	0	1	0	0	0	0	7	0	770	2	1	1199	769	21	0	209	0	1	0	914	0	1	10	0	796	14	81
308	0	1427	1474	0	0	280	3	0	1240	826	12	0	0	1175	1013	201	0	692	1232	0	0	324	104	0	0	0	8	0	1	0	1939	16	0	1131	1259	0	0	1021	0	0	2	754	1045	1	0	0	1059	25	2
309	0	980	1334	2	0	656	0	2	962	1334	1	1	0	535	755	0	0	1204	606	0	0	359	0	0	0	59	0	0	0	1	1810	0	0	1363	733	4	29	1076	4	5856	5087	8084702	2497	1275	0	1426	944	1	0
310	0	784	949	29	0	68	0	0	1359	216	1	0	0	606	1434	1	2	517	1285	10	1	182	1000	0	1	539	0	1	1	2	2843	1	1	825	1314	0	2	5697	1	208	0	464	0	0	1	2	1115	0	0
311	0	897	821	0	3	759	0	0	991	3161	1	3	0	1248	1533	1	1	2333	922	11	4	716	3633	0	1692	7943571	155	1813	0	4558	1040	3	0	899	619	3	9	6170	7	7	0	512	13	0	0	3	680	0	0
312	0	1366	905	0	1	879	3	0	826	1346	1166	0	0	1110	605	1	2	883	1709	12	2	853	2762	8	474	350	7950887	3805	0	100	5358	30	0	1458	1663	0	4	1015	4	11	52	859	5913	1009	4	0	1191	47	2
313	0	818	625	0	2	957	0	0	859	1006	0	0	0	1157	1619	0	0	257	93	12	0	982	15	0	0	6	1	4	1	0	525	0	0	1467	559	3	1	1840	244	0	95	949	224	2675	342	1458	7920451	2617	14
314	0	480	581	25	11	2341	2	0	296	432	0	0	0	292	769	0	3	2501	1372	3	8739	8070913	83	2937	0	73	3	0	0	791	745	21	0	504	543	0	0	2847	3	39	0	154	0	2	6	5	739	0	0
315	350	1002	932	19	34	1277	3	0	8033363	704	1977	51	4455	1176	870	0	2	1628	3413	63	276	873	2	0	153	11	12	0	0	0	1285	18	3	663	6957	5	0	387	0	3	445	26	1	2	0	0	1010	0	0
316	5	1188	1856	20	6084	889	3	0	3566	196	0	0	3	805	2382	0	0	1934	599	0	3	1018	0	0	7	0	1	0	0	2	999	0	2001	8047679	1555	2628	1	275	0	0	18	728	3	0	1	129	2277	2	4
317	2	1760	591	5	3547	7997354	60	836	1204	1443	0	1	71	2495	1277	7	0	3496	726	1	7	6426	2	1035	12	0	3	0	0	8	910	5	0	760	833	1	0	951	0	21	0	932	0	0	3	97	1217	78	0
318	0	684	1226	1	1	702	1	0	880	683	3	0	2	601	4584	1	0	427	646	0	3	696	1675	2477	9	4	121	0	633	308	8170542	2707	0	528	670	0	0	630	45	1	991	511	3	3	0	0	573	0	2
319	0	893	677	1	6105	486	14	1	840	556	0	0	0	1438	529	2	0	2046	944	3	3	698	0	0	25	3	0	0	0	1	910	4	1844	8189510	1733	1663	24	585	0	0	2624	2029	2	2	0	65	822	16	0
320	1	1209	2223	1	769	210	7630672	2613	924	1262	42	0	1	1267	1847	28	0	3566	914	1	2	659	108	0	4	5618	1	4	0	0	580	156	0	801	749	0	3	426	1201	2	7	1145	0	1	0	0	792	0	1
321	0	555	402	0	2	610	14	0	810	3151	1	1	0	817	476	11	0	2242	776	0	0	860	1236	0	1367	7661901	83	2497	0	3341	489	1	1	1084	971	0	1	7100	2204	2	0	1155	0	0	0	2	597	0	1
322	0	1434	720	0	0	342	5	0	443	2336	8	0	0	325	753	0	0	1874	674	8	1	778	2367	0	3652	7657414	45	786	0	1940	833	0	0	1244	1116	0	0	935	5938	8	1	980	5	2	0	18	336	0	0
323	0	732	922	0	1	477	2	3	6619	762	38	0	0	773	831	0	0	892	1083	1	3	1039	0	2	2294	10	4	4	13	0	898	1	851	1153	7664934	2835	2	1235	415	9	28	668	254	14	0	0	234	0	0
324	1	1170	1041	4	24	809	0	3	2834	7622286	33	1105	0	3194	627	28	2	737	403	1	1	624	0	1060	1	80	1	0	0	1	536	0	1	544	3154	14	5	6506	3	3	0	1669	0	0	0	12	791	62	0
325	1	893	926	1	1	774	0	1	796	1190	0	61	4	3133	1239	0	0	860	1022	2	0	1830	0	2244	0	94	5	0	3557	7609124	1039	3959	2	845	1021	2	4	783	0	1	2	126	0	2	0	26	478	1	0
326	1	717	962	117	0	1723	0	0	1009	977	1	5	5	949	1348	32	0	1153	1117	5477	1	1261	3	5	0	49	4	1	0	3226	1175	2199	0	1901	539	40	0	481	0	5	2	378	1	1	0	32	1245	7	0
327	2	807	903	0	0	651	11	2	696	773	1	0	22	1056	1039	0	2	770	556	5	17	6654	5935	19	1	1070	0	0	1	2109	774	0	0	548	737	14	0	271	8	6	0	673	0	3	0	8	907	0	5
328	1	1068	984	0	7	2164	0	0	887	516	1	0	0	1016	1080	0	1	920	1877	8	6092	572	365	2	1	2149	4	1	4	1752	636	2	8	3335	804	7	2151	7516336	69	1669	1	472	12	1	1	740	787	0	0
329	0	550	1558	26	3	1528	71	1	1948	920	7495566	5441	1	1184	4296	2	2	330	3013	1757	405	1219	2	1	0	2	127	0	1	1	761	1	480	1862	1365	34	7	906	0	1	6129	747	313	1	1	0	1461	1	0
330	0	3745	618	0	3462	7656613	80	1451	659	982	1	8	1	1325	853	0	6	2370	710	0	6274	2556	4	24	0	18	0	4	2	6	307	0	4	2855	1339	0	67	1061	1	15	394	559	0	0	5	7	874	1	0
331	3	1095	2253	15	519	828	7628027	4213	1020	1871	38	25	1	946	2853	0	2	3280	1019	4	375	487	62	33	3	4	71	6291	0	10	916	2	2	1370	713	0	21	855	557	4	0	555	2	3	0	1116	945	0	0
332	0	763	618	0	0	1175	10	5	652	724	6693	2	2	748	631	0	0	790	569	2	14	1100	5856	12	2	1	1	1400	0	608	417	1	0	1036	456	1	0	889	6	0	0	834	16	29	1	1869	674	0	2
333	0	1035	779	0	2	1717	29	1	969	975	8	1	0	693	3566	1	0	701	708	2	0	1116	367	37	2	38	1	1855	0	2	1497	17	2	1732	873	83	0	809	1445	28	0	377	60	45	334	1648	7353886	3700	0
334	0	1229	849	0	6	1641	12	11	995	3798	0	1	0	1210	760	2	1	3107	1227	2	2	809	5	1569	3224	7263486	151	1021	1	7909	921	2	0	886	532	231	6	353	1895	5829	3	689	1	1	4	32	1033	2	1
335	0	128	448	0	0	2231	6	2	1135	198	2	8	0	669	1147	0	1	783	558	10	10	1286	5790	30	1131	0	41	0	3	2027	2422	1	1	830	1500	0	1	105	9	376	4	400	4	4	3	10	507	1	3
336	0	1465	1997	0	0	1431	13	0	705	752	5808	2	0	1791	1560	19	0	1068	1522	41	3	844	378	32	1996	2	7	0	2	1	747	7	1178	592	7328883	4776	0	452	114	4	508	3712	374	1	3	1	636	1	10
337	0	244	1228	0	3	872	1	3	1294	400	1225	3	39	200	1392	155	1	270	1194	0	3	290	5556	17	0	1	1122	1	0	2226	1544	0	28	2946	1350	11	3268	7056907	207	2978	3	2903	23	2	3	1698	1426	0	0
338	0	1131	1150	11	0	700	7	8	43	557	522	1823	0	521	1759	3	0	764	1556	1	0	724	1200	12	0	20	2285	82	1	2	996	2	4	583	989	648	3	362	11	100	2303	719	8044	7075079	6	1	6640	1845	3
339	0	1281	1777	0	2	796	760	5	1056	873	1	0	0	1123	1098	17	1	1889	966	11	5	343	24	7677	29	5710	5	2	1	73	938	2	4	1122	4545	0	2642	715	7105730	3521	0	725	58	7	7	6	4722	8	2
340	4	2510	981	0	3	6821	1	2	1593	727	10	0	7	746	739	11	914	7102972	786	1689	0	1882	2	0	0	3471	2	3	0	1013	352	8	1	867	610	1	2406	598	1	25	3	8195	346	12	3	1	451	2	1
341	0	0	0	5	7	2532	0	2236	0	5	0	1	0	1	4	0	0	6	10	4415	35	4315	304	7214734	4	14	3	23	5	17	5812	688	0	1	0	0	0	4	11	47	63	6	1	1	0	2	3	0	4
342	1024	672	6421	10	1	378	0	0	1498	505	18	0	1	531	901	14	46	748	621	17	995	177	6	1	11	0	1	58	5	7368	3019	40	7298088	419	1691	48	107	651	5	1	456	474	24	377	111	6	496	0	2754
343	4	1128	3528	8	10	891	11	0	948	625	574	2	4	1350	1108	21	0	611	1206	7352	2	1575	2	9	0	0	52	1	0	34	581	0	9	1087	980	71	8	845	61	4	7358	1341	6908056	2330	5	8	3858	56	0
344	0	1320	596	1	3	1069	234	2	1318	683	145	3	477	939	6829724	2039	0	708	907	11	4	7939	16	30	14	14	17	2	0	0	927	1037	104	996	1759	2565	5	635	33	0	3156	430	45	12	4	0	1684	5	0
345	11	444	1377	0	1	537	29	1	963	794	6808	12	5	791	783	0	2	336	1825	32	0	314	15	1	0	1	37	6	0	262	1036	4	984	712	6844170	3020	4	274	81	3	2574	673	2650	20	11	2	1536	2	3
346	3	920	1004	0	0	764	11	0	1180	1640	4414	6	1	917	687	18	2	968	444	262	3	815	2	0	37	1	39	0	0	2	537	1	448	671	7330	7	145	259	36	353	6509454	569	3836	720	3292	24	781	2	0
347	0	901	809	1	35	1551	6	1	834	3737	5	10	8	711	638	3	2	1414	873	1	6723	1348	7	2	0	49	1	3	2	3	963	0	11	2556	3413	3	2280	6498424	59	2517	34	725	91	1	6	978	2485	27	1
348	1	1562	1108	0	2102	6561579	78	1470	1049	638	2	3	0	1600	1031	0	4	3746	1732	32	9436	964	4	87	1	116	2	0	9	3	1143	11	0	365	1099	1	64	1102	659	10	4	571	0	4	5	0	895	0	2
349	3	1054	1059	6	3	1186	138	1	991	957	6459276	3885	0	962	4729	0	5	1707	4078	12	2568	780	6	2	0	1752	78	0	1	16	806	3	4	785	737	0	294	1381	3	6	68	7360	616	82	2	2	502	0	0
350	1	1421	779	0	11	7201	4	7	1141	910	45	2	1	1282	754	79	4	3185	745	31	3508	6341284	7221	2808	0	24	1945	0	0	1202	855	2	1	1702	1587	21	1	3902	73	2	11	3567	42	14	0	1	729	0	2
351	1	995	841	0	0	939	4	3	1030	2404	6	3	72	823	1109	1	1	1224	808	0	7	594	2884	2054	0	37	3101	1	0	5	1181	3	1	1789	1667	13	12	7872	19	13	3762	6366657	60	864	2	4013	806	2	0
352	0	1064	638	0	2	840	0	1	1388	510	0	1	1	3268	678	0	0	800	558	4	2188	1952	0	3160	5	37	1	1	1542	6356494	672	590	2	1290	933	0	1	3520	1	6	0	663	1	0	0	27	704	3	1
353	2	361	1623	132	7	973	4	0	8005	183	2	7	5	627	752	0	1047	870	6340358	3908	3176	1415	91	1	3	0	338	6	5	1	807	0	0	652	2897	20	7	464	2	2	127	628	1	0	4	24	1233	1	0
354	0	1061	529	6	5	891	51	0	4609	1008	6369160	2693	2	575	3889	0	0	786	588	0	5	885	1	1	0	3	50	0	0	0	579	0	7	608	4038	29	2209	455	116	1	52	7449	500	3	5	6	916	1	0
355	0	810	3338	9	1	531	2	2	940	792	7009	2	144	925	1111	0	831	882	6239979	3076	23	359	112	0	3	6	461	0	0	6	626	0	2	1079	951	2	3083	388	4	2	4654	3717	7	6	2	8	990	1	0
356	5	772	1061	0	13	991	2	0	8024	1057	2776	4	2	795	778	0	5	760	854	11	4	642	0	1	0	2	1	0	0	0	548	41	1447	696	6268080	2972	3	239	38	1	3187	431	482	2	4	1	740	14	68
357	0	441	719	288	0	379	3	80	3436	1128	106	5659967	0	1004	950	2962	0	624	433	2	0	391	2	0	0	0	1	90	0	0	775	0	3	1143	3635	29	2	38	3	5	1	519	2	502	6	10	6973	8	0
358	0	729	491	0	5	852	1	2	637	462	2	5	0	635	1384	3	1	592	498	1	0	400	0	0	0	0	1	7	0	0	487	24	1	847	657	16	0	218	343	5	0	839	36	59	336	639	5613752	4261	0
359	1	408	340	0	1	699	1	1	713	548	2	0	0	480	450	1	0	436	480	2	0	264	1	27	0	0	2305	0	0	572	388	10	2	619	487	0	0	784	4	2	1	560	2	0	0	41	487	2689	0
Transduction2_Day3
Pos	AAA	AAC	AAG	AAT	ACA	ACC	ACG	ACT	AGA	AGC	AGG	AGT	ATA	ATC	ATG	ATT	CAA	CAC	CAG	CAT	CCA	CCC	CCG	CCT	CGA	CGC	CGG	CGT	CTA	CTC	CTG	CTT	GAA	GAC	GAG	GAT	GCA	GCC	GCG	GCT	GGA	GGC	GGG	GGT	GTA	GTC	GTG	GTT	TAA
2	0	678	1842	1	0	466	0	0	704	694	9	0	0	943	804	0	1103	621	5434906	2055	0	1125	172	6	0	0	703	8	0	2	738	0	0	913	661	2	0	824	0	0	0	326	1	6	0	0	726	32	0
3	0	767	683	0	0	1111	0	0	522	413	0	1	8	1535	882	22	0	606	564	0	0	1088	0	0	0	0	0	3	0	22	871	16	0	867	526	0	0	1212	0	1	1	616	0	11	3023	5929674	301	2305	0
4	0	1110	704	0	0	625	2046	2	556	1028	0	0	0	919	1006	11	1	752	3467	1	1003	1447	5916117	2002	471	0	40	0	0	2	5667	1	21	536	914	0	1	244	53	1	1	760	0	1	0	0	1092	0	0
5	787	6130214	487	1736	499	1726	15	0	1141	1109	0	1	1	1196	851	0	0	699	678	0	7	735	0	2	3	0	0	0	2	0	1093	8	40	862	1238	2	6	548	0	0	0	392	2	4	0	11	647	2	0
6	0	1203	725	0	12	797	0	1	1632	5921096	25	1773	0	2391	461	17	0	938	863	1	0	890	0	0	0	50	0	0	0	1	465	0	0	677	673	0	583	679	1	2	0	888	0	0	0	1	498	0	3
7	1	1234	522	1	3109	5880244	99	1581	570	652	9	1	0	1632	934	9	1	807	934	0	0	759	568	0	0	0	26	0	0	0	794	0	0	425	1440	0	12	904	6	0	2	778	1	0	0	0	762	59	0
8	0	950	883	0	0	1256	0	0	826	1821	3	0	1	653	1269	0	0	940	633	1	1	1608	12	0	0	14	44	0	0	2	755	0	0	1587	1127	0	0	1441	5	3	2361	6107292	68	1054	1	1699	694	0	0
9	0	1642	1339	0	2	798	1786	3	995	163	14	0	0	836	1400	15	2	1365	3543	2	2151	1594	6032718	2099	4	1	836	1	18	15	4721	1	0	583	1109	0	0	1204	27	0	39	487	1	0	0	37	889	62	0
10	1	1338	599	0	879	1168	0	0	1167	1089	5	0	0	679	475	0	44	957	514	0	0	615	0	11	0	2	13	2	1	1	488	0	1121	6064354	698	1788	18	690	5	1	273	1152	0	0	3	99	799	0	1
11	652	5866350	1345	2529	13	735	940	44	1110	1740	2	0	0	1517	1007	3	253	524	1045	0	0	531	1	0	0	65	0	0	0	0	1112	26	0	1545	767	0	0	592	16	0	1	791	0	0	0	1	1101	14	6
12	0	1126	728	0	45	872	545	2	1001	708	86	0	0	813	938	1	0	538	873	0	61	763	19	0	895	236	4	45	0	0	815	0	0	749	1361	0	779	544	5890358	1938	3	889	49	1	0	2	1891	1	0
13	0	1301	1635	0	791	1637	5937584	1736	1541	688	42	0	10	644	1869	0	0	460	849	2	0	765	59	0	29	971	7	1	1	1	1113	0	0	1533	902	0	1	1174	243	77	8	314	0	0	0	0	1315	0	0
14	0	426	914	0	6	1284	4	0	689	956	0	0	5	538	2034	0	0	1055	730	2	1	737	546	0	0	39	16	5	1236	640	6142237	1787	0	1233	1076	1	80	680	2	285	0	484	5	1	0	0	755	31	1
15	78	906	1950	5	16	1104	0	0	2169	839	6	0	2	730	728	0	1115	678	6193090	992	10	445	59	2	115	0	1256	0	0	15	1347	3	0	568	902	87	309	693	0	0	1	830	82	7	0	0	853	0	0
16	0	489	1215	2	1	457	360	3	711	1253	44	0	341	1473	6167526	1569	0	1016	854	2	0	541	0	11	0	0	1	0	0	0	828	0	0	770	1083	321	1	808	5	97	0	782	0	11	0	0	1220	1	0
17	0	697	937	0	0	886	0	0	638	362	1	0	1	881	1919	1	0	727	595	0	0	856	437	2	0	66	29	0	381	1012	6110280	1618	1	454	902	2	0	778	105	314	0	1006	1	0	0	0	1022	2	0
18	0	574	821	0	0	675	1	0	818	283	744	0	0	670	894	8	0	635	1051	0	2	1329	25	0	412	14	6145698	1245	1	0	1894	0	117	743	385	0	0	676	354	0	1543	562	29	1	0	0	838	0	0
19	535	6141433	630	1925	1	2208	0	2	842	1053	8	0	100	790	771	0	0	667	826	0	2	401	5	1	0	2	0	0	0	2	612	15	383	1136	1221	0	0	1066	1	0	41	620	5	1	0	0	583	0	1
20	0	712	854	0	0	129	1252	0	767	876	34	0	0	820	708	4	0	646	3435	0	1012	1039	6052954	1837	0	0	1813	1	0	9	7039	7	0	589	856	0	0	406	35	0	0	753	0	1	0	1	1110	0	0
21	0	640	1321	0	0	928	304	0	1210	568	0	0	0	1133	914	0	0	747	285	0	0	742	49	1	1639	0	44	5	0	1	398	0	0	836	3732	122	644	550	6037961	2340	2	1215	36	0	0	10	1682	42	0
22	0	1071	877	0	2	1267	10	0	891	848	3	0	811	6038916	913	4227	0	790	980	8	0	705	0	0	51	196	0	0	0	36	459	0	0	794	520	458	0	479	1	0	0	324	2	1	1	241	658	29	1
23	0	402	625	6	0	574	403	0	1168	736	18	7	9	862	738	0	0	586	861	0	1	688	48	2	2	464	1656	5	0	0	909	0	1	563	2326	2	997	249	6042154	1403	0	636	38	141	2	0	2296	5	1
24	0	734	795	6	0	261	2	8	972	630	0	0	0	34	1495	1	0	934	898	0	0	847	4	0	2	2	61	1	0	0	992	0	0	710	717	1	2	610	428	1	4	739	56	560	280	591	6163519	2239	2
25	0	725	998	0	0	1388	0	0	824	835	11	1	0	836	373	0	0	1216	671	0	4	2763	0	169	0	9	1	1	0	0	451	0	1	2267	932	7	1839	6304725	45	1485	0	1596	4	1	1	1960	666	16	0
26	1	851	934	0	0	529	0	0	757	940	2	0	0	626	2991	41	1	748	1485	0	0	1415	397	529	1	38	31	0	611	791	6190938	2175	0	853	804	0	0	633	18	1	0	414	18	0	0	62	901	1	0
27	0	793	686	0	3	1757	0	0	607	602	0	1	0	593	540	0	12	3234	830	15	3336	6299738	2235	2825	3	166	1	175	0	684	812	14	1	615	903	8	1	1545	2	0	0	956	1	0	0	1	470	1	0
28	0	1626	1404	0	0	376	6	0	1321	756	2	2	0	1270	3180	0	2	988	1447	0	5	451	100	18	2	1	5	704	0	0	764	3	0	728	1193	0	1	385	697	21	0	921	112	254	377	1099	6347162	2315	0
29	0	681	1516	53	0	857	8	2	864	983	1	17	5	930	1244	16	0	938	802	0	8	560	9	2	1	13	0	29	14	2	811	24	7	1466	1225	5	26	867	265	25	1	739	49	853	1363	793	6447109	4077	0
30	1	1058	920	12	24	1593	1	2497	682	1154	2	1	1	859	1330	1	1	1573	858	0	2	728	1	6	2	1	0	5	25	735	289	2	1	742	1191	43	10	728	4	28	2	488	0	18	3520	43	621	6	803
31	0	1299	728	0	1	1207	24	271	795	978	0	0	38	693	854	1	2	1021	1566	3	902	846	264	1	4	2558	1	0	0	3431	1041	8	2	1120	566	5	4	744	38	825	1	980	3	0	1	8	1062	1	1
32	1	1438	859	2	0	603	5	15	1426	964	0	0	15	1154	2635	0	0	411	740	172	3	259	542	5	2	283	86	4	459	516	6292586	1907	0	1103	854	10	1	840	42	3385	1	289	4	850	0	0	2023	13	1
33	1	795	1186	0	0	97	1	0	743	703	5	0	0	1592	1187	42	0	1019	1426	0	0	439	3	0	0	8	0	6	0	2	706	0	3	934	1177	38	3	479	294	0	0	1404	101	3356	351	575	6311844	3182	0
34	0	790	308	0	0	611	315	0	777	1026	15	0	0	944	619	0	0	752	903	1	2	516	17	3	2	37	2901	3	1	7	908	0	2	1129	3077	0	908	751	6228207	3086	3	5243	56	4	0	23	3313	0	0
35	0	623	1127	0	1	992	641	1	1022	533	3	0	10	601	637	0	0	1183	784	0	1	944	257	0	19	4	3226	11	0	1	1367	0	21	1049	5729	4	1023	835	6215085	3407	7	4061	49	869	2	41	3784	50	0
36	0	1063	429	0	1	881	0	0	1242	1099	2	20	2	1174	616	0	0	791	1571	0	3	697	0	0	0	5	291	10	0	31	791	10	25	695	951	4	222	1276	21	1	14	811	2	3324	2887	6320334	752	2886	0
37	4	2107	1690	2	46	678	0	0	2769	6277070	33	1784	4	3309	1078	0	7	970	4302	918	4	874	0	0	2	47	0	1	1	17	1238	1	0	935	730	0	2945	412	1	1	3	1214	1	0	15	6	838	1	0
38	0	959	816	8	5	1493	12	7	764	803	1	0	2322	6277444	559	3828	0	733	585	3296	19	1434	2	3	2	1	1	2	0	42	558	0	0	564	939	17	283	779	0	1	0	592	2	0	0	285	1004	0	0
39	0	949	668	0	0	773	1802	0	895	592	3	0	1	836	789	1	2	1218	4452	4	1286	4378	6155326	4495	3	2	2938	8	0	1	6965	1	2	538	850	0	0	226	35	1	0	890	886	1	1	7	1658	0	0
40	0	641	1044	1	0	626	1	0	1019	1019	37	0	0	760	663	0	867	379	375	0	1	416	0	2	0	31	282	3	0	2	378	9	3	1329	705	1	3030	758	5	1	2865	6117930	3250	840	2	1369	810	38	0
41	681	6077011	911	1159	1	4016	0	3	852	893	0	0	1	923	1365	1	3163	951	468	6	2	613	1	856	2	0	3	1	1	5	619	4	10	1241	783	17	273	696	1	0	0	426	3	1	0	8	759	63	3
42	0	844	847	0	1	1079	0	1	960	549	5	0	4	2512	893	1	0	705	881	0	4	1432	0	3181	0	63	1	0	4987	6468308	1066	3018	54	671	773	2	0	560	3	2	0	578	1	0	0	40	1288	1	0
43	0	702	696	0	4	1844	1	11	996	1460	15	3	1	932	648	18	0	1523	973	51	2	1381	0	5	1	0	1	0	6	2626	1000	3116	1	1034	1064	8	0	849	0	1	0	1183	1	1	1	60	969	2	1
44	0	846	736	1	0	1014	0	6	883	1052	0	1	1	1386	739	13	4	1032	1038	0	1	477	0	416	0	0	0	0	21	6036	1631	51	2	879	1048	0	1	283	0	35	0	1543	1	0	3	1	760	54	0
45	0	898	1228	0	0	783	0	12	1073	1195	0	21	0	990	3289	1	0	969	828	1	1	1260	1011	12	0	1	70	3	458	1642	6695665	2517	0	602	820	0	0	701	2	10	1	920	3	14	0	0	2712	4	1
46	6	954	988	4	0	1028	0	0	606	555	51	1	0	765	1198	0	0	965	593	0	1	789	41	30	0	0	428	1	0	0	906	0	1	824	836	0	1	973	3	34	3	646	3415	1775	0	1	3908	1	1
47	0	1093	750	0	0	455	0	0	972	784	0	1	46	594	1122	0	0	836	858	44	0	601	5	3	0	2	1	3	0	0	811	0	3	1281	993	57	4	652	499	1730	12	1110	740	2798	894	977	6612912	3023	0
48	0	907	971	0	2	888	1	0	1382	533	0	1	0	1164	2947	19	1	709	1301	0	1	739	1323	26	0	5	134	31	685	797	6536006	1642	1	620	830	147	0	474	4	2735	0	704	1	1	1	1	2415	7	0
49	0	848	591	0	0	1025	1	0	657	1038	0	2	2	992	700	0	0	876	779	1	3	398	1711	3	1	604	1	0	0	0	690	6	3	633	1127	1	33	3891	16	1	1	100	1	0	2	9	3584	2	0
50	0	1527	1164	0	0	575	1	0	1226	1098	1751	0	2	1082	1419	0	2	1302	3304	1	2	552	2814	3	1252	61	6538492	1993	1	0	4648	1	0	1199	1205	6	0	1565	1713	4	8	4017	125	32	1	1	1112	0	0
51	12	1391	1062	1	4	1369	1	0	1371	4945	1	5	0	1265	894	0	2	2942	1010	1708	72	1074	5	0	1652	6504394	90	834	17	2515	1033	2	2	1610	1592	30	3288	525	2536	13	3	1402	40	2	7	4	701	1	0
52	0	995	1129	8	5	885	391	1	997	852	81	0	273	951	6537386	3468	1	640	1257	2610	0	814	1	1	0	2	7	0	0	0	1213	2	2	578	827	16	729	320	1	2	4	779	1715	1	0	2	1277	0	0
53	0	1199	1518	31	0	543	1	0	1386	1186	217	0	1	952	1100	0	0	510	976	50	0	680	0	0	0	1	142	0	0	1	930	0	1	787	1556	1	1	2549	30	1	896	5655	6546954	2561	0	53	4609	0	0
54	0	1298	803	0	15	3479	0	0	921	889	0	0	0	714	1041	0	1	2444	2466	1	6703	6672380	40	6069	48	30	0	0	15	915	1167	100	0	749	666	1	12	3499	1	3	2	1525	0	4	1	2	715	11	0
55	291	1016	921	68	33	1288	0	1	6653887	871	1177	79	2049	2757	1295	1	2	1068	3663	1	713	1920	3	4	38	2	2	0	5	2	924	0	0	1384	784	4077	3	894	0	5	507	558	0	1	34	6	1288	0	0
56	0	1051	888	31	0	981	0	1	768	599	0	0	0	3758	1134	6	1	1213	1029	0	3	6588	4	3	1	3	0	4	0	14	1061	2	1	845	1379	655	1	367	0	1	0	479	0	1	0	4	1088	0	1
57	0	696	964	6	1	1439	3473	0	763	714	0	3	19	713	1211	0	1	1016	4268	12	1024	4282	6446662	2228	3	5	35	4201	0	61	2799	29	1	1247	1235	1	1	875	54	1	0	858	0	0	1	1586	1750	83	0
58	0	399	1042	0	1	663	20	0	1252	604	16	2	2	695	852	0	0	674	775	0	0	1180	249	0	7	3	4047	654	0	3	1012	0	50	717	531	1	0	888	45	6	3	1055	10	1548	0	2908	820	4	1
59	0	1201	1139	14	20	1091	0	0	1178	1232	1	0	1	1559	946	1	0	529	915	1509	6	1211	0	0	5	16	634	4	0	55	832	2	5	672	1923	161	76	1343	0	12	1	895	7	2774	2434	6441169	1519	4425	2
60	0	968	823	6	0	1862	1	76	1023	1163	4	1	1269	6466337	1366	7137	3	987	1036	2775	16	979	0	3	1	0	2	16	1	130	918	1518	0	1303	1037	490	0	763	1	126	0	1065	1	2	1	287	929	9	1
61	0	1026	1116	0	1	1069	0	0	1429	961	1	1	0	1538	788	100	0	1023	748	1475	20	1338	0	2	1	0	0	0	15	1164	725	2887	0	816	586	5	2	1040	0	0	1	1007	0	2	0	34	1363	10	2
62	0	652	799	2	3	849	477	0	1097	893	37	3	399	1109	6565895	3791	2	895	666	2879	5	1075	0	0	0	1	0	1	1	0	909	2	5	1066	921	1459	4	713	2	1	0	941	0	0	0	1	1624	8	1
63	3	1028	720	1	19	1640	0	1	1429	917	0	109	1301	6636320	1139	9347	1402	903	725	151	0	864	0	0	0	0	0	0	0	39	775	0	3	1195	738	2789	3	411	0	1	0	542	0	0	0	578	1200	2	3
64	848	6640700	1127	1617	36	1680	3	0	555	1290	1	0	1	668	873	0	2865	1143	586	27	1	1687	0	1434	3	10	0	1	15	1	939	8	2	1543	895	35	0	771	0	1	0	868	0	0	0	39	900	6	6
65	0	1043	1128	0	0	376	0	0	994	675	1	0	0	762	2410	0	0	902	942	0	1	134	686	2819	21	0	67	0	597	1064	6785916	4789	1	1054	2758	34	1	138	4	2	8	797	0	0	0	0	404	1	0
66	0	1227	503	0	2	796	2	0	2277	6807394	29	1273	6	2936	541	17	1	1062	1208	0	0	797	0	0	15	81	0	1376	0	0	956	1	1	541	3662	1	0	988	114	2	14	1468	2	0	0	3	869	0	0
67	6	1339	849	0	0	996	0	0	1525	1102	4	0	0	1195	1131	0	3	3009	836	6	3	1862	0	0	1	1	2	2607	0	26	975	38	2	1174	662	90	44	976	54	0	0	891	15	14	1664	6666958	1379	3079	1
68	2	818	2124	0	680	1324	6905780	5838	1123	623	34	1	16	1126	3242	0	0	3540	782	6	6	544	52	1	1	3	233	8	0	0	1694	1	0	952	1032	1	1	760	365	0	1307	714	5	6	0	1	1083	0	0
69	1	1673	1179	1	1	1574	0	1	794	790	3	0	24	1212	886	0	0	926	886	6	0	837	0	1296	7	1	57	0	0	1	824	0	1411	7215069	1015	1108	1	1377	2	1	2636	1956	3	1	4	85	1205	1	1
70	1	750	921	1	3	1494	1	0	1576	572	36	1	1	1020	3052	0	0	970	1398	64	23	2439	1727	2515	46	1	173	1	854	1505	7193048	4369	1	432	999	1242	2	416	0	5	0	819	22	1	3	27	739	7	0
71	0	1069	917	4	0	1108	291	0	502	792	57	0	260	1499	7445575	3421	0	1217	495	26	0	617	22	0	0	0	1	0	0	0	1008	0	2	735	924	2508	4	421	0	1311	8	630	26	6	1	7	1651	0	0
72	0	285	1454	0	0	824	0	0	925	772	0	1	11	793	3021	0	6	1250	981	80	0	1188	366	32	0	9	197	0	560	1286	7191060	2438	1	1461	801	1	0	735	14	2364	0	1699	1	0	0	29	644	1	0
73	0	837	688	80	14	2318	1	0	493	664	18	0	10	1052	842	0	1	1058	2139	1	827	1670	7	0	0	1	1	0	0	8	1905	0	73	3256	832	3	2051	7275629	27	2013	2	3095	1	1	1	854	1043	0	0
74	1	1088	1521	0	0	535	56	0	2461	7084888	42	1954	0	4213	1015	1	2	1138	3208	2	29	1207	11	6	18	88	2	1143	0	2	870	6	0	1027	707	1	34	1286	880	1	0	1065	0	1	0	0	1275	0	0
75	0	908	857	1	0	1099	0	1	1192	787	77	33	0	171	2116	0	0	864	709	0	0	759	0	1	3	2	0	2190	0	0	1710	75	0	966	730	1	0	839	565	36	0	1139	35	3	317	1161	7236069	4654	0
76	0	1062	947	0	0	994	1	0	774	1511	0	0	53	727	581	0	1	790	777	2	0	1020	127	0	0	1	2	0	0	0	2145	6	0	1654	864	0	1	2054	0	0	1	923	1	0	0	3	635	2160	4
77	1	870	925	0	0	897	0	1241	918	462	6	30	0	832	873	0	1	794	1267	1833	89	3336	65	7013809	0	2	0	18	2	8	656	2530	3	1011	608	46	0	2729	4	39	0	586	3	2	0	0	832	9	0
78	0	527	946	14	1	1412	0	0	806	774	1	0	1	1184	1414	0	0	1030	1027	8	1174	1156	0	1	4	0	1	1	1	1551	1150	47	0	1624	697	44	3	1207	2	0	0	359	0	1	0	145	1001	2	14
79	4998	950	1224	1144	3	1249	0	0	1222	816	0	1	24	740	1046	184	7144026	809	1140	323	2212	681	1	8	420	1	15	0	151	1	1551	11	44	898	899	35	2	1748	0	1	1	1439	1	1	1	0	863	15	8522
80	36	821	631	2168	0	1535	0	167	559	818	1	0	1590	7355313	1075	8121	9	825	607	5	0	1155	0	11	1	1	1	0	1189	116	747	37	0	1094	1144	2	5	763	0	3	0	1200	0	2	8	373	881	0	0
81	1	1098	658	0	4	729	1	2126	1116	525	2	4	4	1190	692	1	16	2072	703	5	7	1118	1	137	1	2	2	0	3388	9	643	4	1	748	779	1	0	686	6	12	7	693	0	1	3	28	459	0	878
82	0	666	887	0	1	3757	0	47	1333	876	0	5	1	1212	920	0	1	2191	1492	0	1275	825	0	0	1	85	2	0	2135	0	1162	0	0	766	915	5	2	865	0	24	0	1047	0	5	4	0	563	9	953
83	0	957	599	2711	3	1217	0	1	1220	1181	0	1	42	1386	994	2352	67	1073	1238	7332036	1890	960	0	183	1	51	0	276	2	0	988	210	0	1038	1183	33	3	957	0	24	0	1204	0	1	1	3	1327	0	0
84	0	557	1104	0	0	1154	0	10	1166	996	0	0	0	589	770	68	1051	706	811	1	26	1975	18	3	1	539	0	75	0	15	859	1	7	1040	718	0	2402	719	2	18	4	661	1	0	7	2	1282	1	0
85	1318	7297788	767	2526	4	4077	21	1	1212	1202	0	0	0	750	1026	2	1884	1118	1073	1	9	1013	1036	2	80	16	0	0	4	7	1043	0	6	1528	623	6	66	1130	77	24	1	770	0	0	1	0	1010	1	2
86	0	1295	855	1	1	731	1	131	767	2978	0	18	9	1247	1119	0	1	2744	765	5	1180	1043	1842	4	1738	7357878	27	1647	3	4729	831	0	0	953	507	0	7	3504	1	564	0	976	0	0	80	3	1240	0	0
87	1	2279	1259	1	2	4382	3	2	1116	773	2	1	0	419	1109	0	1260	7395960	1358	1726	3237	1637	0	0	0	626	0	0	2	87	870	3	2	1322	1208	0	11	2067	2	1	0	857	0	0	4	1	1170	3	1
88	20	2941	740	0	2	1871	0	2740	673	877	0	4	3	947	758	0	991	7571658	890	1579	2095	1060	0	5	0	290	11	0	1	71	1878	21	0	1236	411	9	13	712	2	4	0	651	2	0	0	0	648	0	0
89	0	531	876	17	0	1181	11	963	965	882	20	0	0	731	961	2	1	1071	638	10	1	510	0	17	62	0	391	8	0	0	2791	3	2	627	1243	15	1	756	8	20	2	595	2865	1123	9	2	679	10	0
90	10	642	823	5	1	872	0	0	819	329	0	1	312	925	1197	1161	0	1145	537	0	0	1199	1	1	14	0	0	15	42	1	606	3	59	889	812	21	1258	484	1	6	23	435	964	2147	7695009	38	1125	501	3
91	1	476	925	134	1	1023	1	2	1477	675	1	0	2	930	1362	2159	1	1235	1198	0	6	1066	1	1	0	0	1211	1	0	865	1343	27	0	483	1417	0	2	462	0	0	1	263	1	4	1	78	1109	2	3
92	0	533	1328	0	0	486	1	1	1191	554	543	5	0	972	1235	0	0	1163	1287	0	1	655	3	1	0	1	2095	4	0	0	850	1	1	775	899	0	2	846	73	0	487	643	7475105	4732	3	10	6471	3	4
93	1	701	409	10	0	957	0	0	974	914	0	1	4	815	1841	34	0	699	793	2	0	352	1	2	0	1	1	39	0	0	1166	0	0	813	700	19	1	923	807	1201	10	1117	1016	2527	450	668	7318756	2142	0
94	0	858	431	23	0	712	0	0	1169	471	1	1	1	526	2203	56	1	1007	846	1	1	867	523	22	0	20	31	1	583	949	7315803	2044	0	909	1338	1	0	589	4	3709	0	1077	1	0	0	4	1005	10	1
95	0	796	1118	0	0	866	1	1	1288	640	0	6	59	765	1012	1103	1	653	1088	26	0	1275	0	645	0	0	1	51	36	1189	1155	7481247	2	646	1096	0	0	1355	1	2464	0	516	1	2	1	0	1014	30	1
96	0	558	797	120	2	1176	1	0	1105	716	1	1	0	1210	1404	15	1225	827	668	0	3	1002	0	7	10	460	1	2	153	1	695	33	2	1001	857	0	3981	989	186	3	1	989	0	1	17	8	880	2	0
97	1170	7173739	831	2162	7	920	4279	77	1403	1336	2	5	0	753	877	1	2440	699	393	1	3	1188	1	0	0	1	1	1105	1	0	968	1	1	1494	926	3	884	1218	2	10	0	874	0	14	0	14	590	11	0
98	0	765	1295	0	4	972	873	0	1380	1809	14	9	0	1222	1747	0	1	1612	1418	1	2	986	3	0	1	0	0	2403	0	2	1349	0	2	945	1049	3	2	863	437	32	2	1106	49	1165	290	828	7391125	2743	0
99	18	1211	986	89	2	949	0	0	1000	1376	5	5	0	1097	1577	0	0	1141	1496	1	0	702	0	0	0	1	0	2	0	1	1351	0	0	2490	1228	3	3	1072	623	1	39	1093	13	2382	447	1079	7386711	4193	1
100	0	2203	991	7	3867	7326881	103	2187	1799	1477	1	0	1	1340	1180	2	0	1019	1473	1	4	1681	124	2	0	1	0	1140	1	0	1069	0	2	4028	1364	3	1	1172	6	1	1	1113	1	17	2	0	764	0	0
101	0	1192	619	0	0	1071	0	0	760	1181	2	1	1	1212	3074	0	0	1159	794	0	1	1230	5	0	0	2	2	2320	1	0	1386	1	1	986	1360	19	0	1358	986	1	0	1485	72	70	383	779	7188571	3023	0
102	0	1115	778	0	1	1759	0	0	960	1025	0	0	2	1135	1661	2	0	815	959	49	0	910	0	399	0	3	0	0	0	5	1198	1101	6	3825	1066	1	2338	7173369	31	2631	1	4340	2	1	7	975	1137	24	0
103	0	932	840	0	0	727	0	3	648	922	0	104	1	1138	940	28	0	1813	1392	3	0	1177	0	25	1	6	0	0	3	509	1829	4199	3	562	457	20	0	1245	2	0	1	1293	1	0	1	0	1807	109	1
104	0	1272	853	0	9	1011	3163	0	925	1100	3	0	14	868	1492	0	2	1659	1041	0	0	938	9	4	0	1084	5	1	2	0	1037	0	0	1107	1308	6	0	724	1	0	0	616	18	0	7	13	1254	2	1164
105	1110	816	816	7	963	1296	8	3	868	899	0	0	1	1024	1100	18	3201	729	1471	5	24	1177	4	0	1	2634	0	1	1	0	1279	0	1874	1171	1518	0	7120286	807	406	249	71	1089	2	5	1467	1	1194	0	9
106	3972	7264328	1337	1672	3272	1394	1	5	879	1482	3	1	17	1441	1028	0	32	987	1557	1213	1	1728	0	8	1	0	6	1	0	1	1360	1	2	1319	728	0	4	1088	0	0	3	1023	2	3	0	11	726	0	2
107	3	1445	1016	0	11	1490	333	2	1603	863	69	124	538	824	7690093	2762	1	1695	1255	2674	1	1008	10	6	1	5	1	0	0	1	1115	0	1	995	973	4	1	1328	0	9	0	1227	1	7	1174	0	1357	6	10
108	0	1070	693	43	0	1267	0	51	1611	1511	1	1	21	1531	1249	3683	0	785	1185	783	0	722	6	3	0	1	1	0	4	15	1719	0	0	1588	1069	97	2	804	0	21	2	1824	0	9	2764	4	1089	0	77
109	0	1713	2239	0	32	1260	0	0	1664	1232	0	0	2	862	2004	11	5	992	2465	0	3711	2561	19	7	0	0	2	0	1	17	1495	0	4	1297	1533	9	14	1517	0	0	3	1193	0	1	0	42	1614	0	0
110	0	1859	478	10	52	1587	0	0	2312	7390037	22	2380	0	4352	779	0	1	1362	4762	1094	66	2034	7	1	0	176	26	3	0	1	1422	40	3	1017	1133	3	4839	1670	2	3	6	1687	0	1	0	9	908	0	0
111	0	925	1169	11	0	2262	0	13	1520	1081	0	0	2024	7375774	1585	6672	3	886	1582	3172	3	1547	0	1121	0	1	0	2	0	132	1380	1	0	1485	1029	30	63	1783	0	0	2	1489	2	0	0	338	994	39	0
112	0	1041	947	52	2	1270	0	1	1442	1134	7	0	17	3438	1972	0	2	2198	1188	150	108	2217	14	2736	2	50	2	0	3404	7414655	1326	4615	0	826	747	0	2	1325	3	8	2	781	0	0	2	257	1021	1	1
113	1	2283	722	1	2992	7717366	35	1979	650	1029	0	0	1	1896	718	5	7	4046	756	1198	5184	1307	3	38	0	5	0	0	47	0	909	1	1	712	1065	34	3	1373	0	0	0	909	0	0	0	0	920	0	2
114	0	1067	1108	10	17	791	414	0	1719	740	11	0	380	1946	7623197	4926	0	1634	1847	3265	412	2186	0	8	1	1	2	6	2	3	1788	0	0	3014	1082	2	1	975	0	0	3	1230	1	0	0	0	1358	0	1
115	1	2128	627	0	2589	7975567	49	2577	1082	1042	0	1	1	2239	956	75	1	797	875	0	1	1368	0	161	0	2	1	0	0	3	2099	13	0	3967	1035	4	0	1123	0	2	0	1233	1	1	0	95	835	1	0
116	0	1456	1115	31	0	1522	0	2	1027	1339	0	177	52	1358	1192	0	2	1416	1730	1	4	643	2	4	0	85	1	949	0	1	4001	0	1	1418	971	6	1	1141	1	19	0	1019	1	150	362	1	1025	2	0
117	1	2011	1562	0	1	2035	2	0	1214	1674	0	0	1278	8425488	994	7477	1	1173	2386	15	0	1650	0	0	0	2	0	0	0	89	1362	38	0	1012	1231	3	3	1319	0	0	3	952	0	2	15	359	1627	0	1
118	0	1595	1026	1	0	1735	19	1	3615	8040996	45	1547	6	4945	1531	14	0	802	3707	3	2	991	1	0	1	143	1	1030	0	11	1224	0	0	1043	1348	54	62	876	479	1	1	1582	0	0	1	0	1277	0	0
119	0	948	920	0	1	1403	0	0	1066	979	1	0	0	1525	2501	0	1	1039	1324	3	0	1281	37	0	0	0	0	2443	0	2	1448	0	0	726	1714	2	0	1030	667	13	963	1638	197	4	377	1047	7773804	2122	0
120	0	1262	1078	0	0	1521	0	0	965	1580	2	0	2	779	890	18	1	1232	1751	0	3	935	1	0	3	0	0	0	0	0	881	0	1329	1047	7839463	1491	3	891	1012	0	2466	1988	683	4	3	2	798	30	1
121	1	1394	1203	0	2	967	4	0	1378	2238	6	1	1	963	1220	2	0	2390	1813	0	2	1583	14	21	1519	7701682	56	812	0	2231	2430	932	0	1156	1218	3	1	842	2418	832	1	1009	1	0	0	29	803	2	0
122	0	1734	1473	0	0	831	3	1	1234	2046	0	0	23	928	1488	17	2	1328	1344	2	0	1693	0	931	0	3	0	0	0	1337	1578	2430	0	1176	911	26	1	1019	1	117	0	1514	1	2	0	50	1397	12	0
123	0	1503	1256	0	0	1177	12	12	1099	822	3	0	0	1264	3191	8	0	467	1712	3	0	1024	494	2373	0	2	83	0	404	1035	8103795	5136	0	1280	1346	3	1	1096	0	41	0	1167	1213	7	0	2	1235	0	0
124	1	1227	1777	0	0	1146	0	0	929	726	205	20	0	1483	2151	0	0	1332	883	1	0	1076	0	0	0	0	41	0	0	1	667	1	30	850	2069	2	0	831	38	1	551	1243	7915694	4560	0	18	5542	1	0
125	0	1346	1003	0	0	999	0	2	885	1251	302	15	12	1469	1311	0	1	1585	1034	1	3	1128	0	902	0	23	0	4	0	28	1821	2	1	1119	1562	20	1	1732	1	2	2	1279	172	2985	3271	8218693	1371	2677	0
126	1	1019	945	0	0	1452	2	0	1404	1083	423	2	2	1060	3506	5	0	1382	1278	4	1	942	2013	2986	1	0	242	79	1174	1256	8383925	1821	1	876	959	0	1	660	3	16	0	1024	82	1	899	0	896	1	0
127	0	1419	1220	2	2	3769	1	4	1174	988	5	0	0	1012	1284	0	0	2887	1585	2	3	2180	0	16	0	4	0	0	15	1	1115	0	1	487	1257	2	0	743	0	0	78	804	0	2	2926	5	1032	0	841
128	0	1760	1310	0	0	976	2441	0	1262	965	338	0	11	917	1253	1	1	1457	5815	1	2485	3571	8207755	4667	3	3036	28	3	0	16	5836	28	0	1038	1369	0	0	818	69	881	1	1129	4	0	0	166	754	0	0
129	0	1049	1432	1	2	610	0	0	1119	1092	0	0	1	2801	1550	1	0	866	1718	1	10	1223	5	27	1	245	3	0	3070	8306889	992	3167	3	766	999	0	2	555	0	2840	1	1407	3	0	0	45	1488	2	2
130	0	1091	1411	0	1	1440	0	4	1837	8112673	38	1000	1	2820	878	0	0	1088	3756	1	3	767	5	1	0	472	1	0	2	893	1029	0	0	1202	735	0	6	663	17	3139	0	1442	0	1	0	1	669	0	0
131	0	1438	1141	1	1	1371	1	0	1268	1081	49	0	20	1270	1446	6	853	1211	1137	0	3112	2282	11	0	0	0	1	0	2	2780	1218	5	0	1055	756	0	69	874	1	190	0	726	0	2	0	1	1714	0	1
132	1799	1595	8191666	2584	32	1162	355	0	1405	4393	562	1	1	1334	1183	0	2770	592	894	0	190	646	14	1	0	0	19	1	0	13	1221	0	1	1025	1848	19	0	768	844	0	4	389	0	0	1	0	882	0	0
133	0	1314	1254	0	1	1370	1	0	933	2113	0	0	0	943	1269	45	1	2244	1496	2	0	1190	33	144	1441	8070463	63	863	4	3959	3243	12	12	1037	790	0	3	1273	2656	3282	0	1456	0	18	0	14	1046	56	1
134	0	1946	2122	0	1	1346	22	0	1199	867	113	2	12	1926	1794	0	1	258	1132	0	6	1072	0	1	4	1	623	0	0	0	4026	0	0	772	591	0	3	291	1042	247	0	3861	75	5	0	2	937	0	0
135	1	1597	543	0	1	2347	19	0	1359	3041	1	0	2	1081	1490	16	0	1457	884	1	17	697	1044	3	1553	8072373	86	1042	0	4146	1410	100	0	1497	1293	2	10	5037	2618	1	9	1470	0	2	0	0	980	1	0
136	1	1689	837	0	0	1676	2	0	1072	2756	0	0	3	748	1699	1	15	3014	938	0	6	1213	3866	5	2207	8083610	75	1357	0	4474	1199	0	0	889	818	61	15	4124	100	2	0	149	3	3	2	8	792	0	0
137	0	1787	1370	0	0	1079	13	0	1139	717	0	1995	19	1241	1163	28	2	300	159	1542	2	932	2632	36	11	547	62	8085781	1	45	983	2505	0	1081	1120	0	0	948	9	5	1	45	0	39	10	3541	484	9	0
138	0	1544	1372	0	0	1517	9	3	1439	1581	7	1995	3	892	1608	1	0	950	1487	649	23	570	6	41	42	1147	225	8183422	9	1	1030	1929	0	1289	1258	0	0	265	8	2	2	1125	0	43	197	240	1443	3677	1
139	1	1468	967	0	2	1821	3862	0	1926	2257	44	3	6	8889	1157	0	6	2368	740	49	7	1477	3	1	0	1375	0	2	3	16	736	0	15	1030	755	0	0	960	3	1	0	755	0	30	72	20	823	295	1257
140	0	1121	837	0	0	1013	839	0	1599	974	12	5	67	953	966	0	40	731	1252	2	0	1411	69	0	2	2811	3664	31	18	0	2546	0	0	621	2816	34	821	502	8183998	3030	1	217	39	1375	0	3	4988	50	0
141	0	654	1040	0	0	505	4	0	1679	945	4	14	0	1159	1689	15	0	921	982	0	3	643	1	1	3	9	286	19	0	0	1155	0	0	710	1582	22	0	814	343	1	31	1989	85	2846	570	1057	8311550	3408	0
142	0	857	1177	0	1	1531	0	0	936	1684	14	0	0	1311	1328	0	0	935	834	1	5	1237	4643	4	0	1440	0	0	0	1	1666	0	2	2634	1238	3	1953	8309052	52	2930	12	3802	2	8	6	3946	728	169	1
143	0	789	1133	13	3	916	1474	3	1155	845	4	1	17	1082	1390	33	0	890	846	98	9	479	340	0	14	2796	39	4641	0	1	623	0	1	800	2552	23	1631	626	8283589	2850	0	891	100	43	1	70	3476	1	0
144	2	909	750	14	0	767	0	0	830	948	1	27	7	509	1009	13	0	830	699	49	8	401	0	2	1	35	24	863	0	0	442	3	36	576	877	0	1	484	12	1	38	1025	24	111	4	7	8125	14	14
145	0	598	763	0	492	682	1573	0	1032	360	1500	0	2	301	1040	50	4	1227	5428	3	141	601	2	0	0	41	2	0	0	154	1161	0	1126	740	628	0	8323377	927	836	251	87	287	1	44	2401	0	1035	2	1
146	1	864	1766	1	5	1394	0	0	1196	1089	3164	0	0	485	1084	0	3	1116	1466	0	11	373	0	1	0	0	66	6	0	0	948	0	12	3575	1438	13	2	264	18	3	5213	1238	8204643	3964	3	24	4438	3	0
147	2	2242	1318	1	3090	8165072	30	1512	1301	1079	20	2	0	2287	1158	1	0	934	667	2	6	1465	2	4642	3	0	1	0	0	13	3729	0	6	3656	1387	1	44	1998	0	21	382	1524	3	3	3	1	1202	0	0
148	1	1778	1392	0	1	1699	3	2	1551	732	76	0	0	1048	1084	0	2	1140	1371	7	2	1068	2	379	1	2	947	1	0	0	3332	10	1	792	1464	2	0	1086	6	2965	14	5409	49	2	0	1	1162	9	0
149	0	2094	1449	25	0	913	0	9	1524	2395	22	0	1	1818	4199	0	0	1017	1269	9	0	292	902	10	1	21	81	0	809	862	7993047	2140	2	1448	1630	49	0	367	2	5519	5	1606	1	2	0	7	1872	0	0
150	0	1389	881	0	0	815	21	0	1095	1422	2	0	0	705	2605	0	0	843	679	0	0	1370	755	13	1	204	32	0	967	1116	8013194	3016	1	1527	1140	6	7	1820	15	5530	1	801	19	2	2	2	576	1	0
151	0	1226	996	0	0	1134	1	6	1109	1013	2	9	5	2759	1148	1	0	1291	1384	0	2	1598	2	2997	6	57	2	0	4793	8167755	999	1797	3	1309	589	10	7	522	0	2534	24	924	0	0	0	46	799	1	1
152	0	1655	1594	3	104	1709	0	4	1037	462	3	0	123	1368	4475	1	2	1033	1513	5	10	900	1371	2607	30	0	44	0	473	972	8141778	5389	2	4097	1166	58	21	714	0	9	4	797	0	0	0	0	1073	46	0
153	0	2197	657	1	2940	7981908	81	2114	907	1037	1	2	0	1646	840	0	0	873	937	38	2	872	197	2	0	2800	6	0	0	4	738	0	1	3216	609	7	19	1639	0	0	0	600	1	39	6	2	627	5	0
154	0	1267	1467	1	0	3556	1	2	820	974	0	0	41	857	1146	0	1	1132	785	3	2	1637	3	2794	0	2534	1	1	0	2	601	1	1	4242	916	41	1882	7998329	37	1561	8	411	0	3	0	1511	1285	23	0
155	0	977	738	0	0	1477	0	4	1154	713	23	0	3	1370	4659	12	1	1541	1163	5	2	1049	1443	2520	0	18	78	16	930	1935	8026023	2115	0	1122	1073	45	0	221	1	2	2	1326	0	3	0	2749	849	13	0
156	0	1898	1326	0	1	1560	0	0	1636	1567	3	0	5	1152	1608	2	1	864	562	3	1	5202	0	9	0	0	0	9	0	45	950	0	0	1442	979	6	1	720	0	50	1	1261	4	0	3	2484	698	0	0
157	0	1104	934	0	0	1468	3060	0	1928	1026	1	1	0	720	632	0	2	1720	5013	0	1635	6712	8108880	3376	10	1409	72	12	0	22	3223	21	1	765	1081	1	2	1061	33	2667	1	767	0	0	1	2	1068	0	0
158	0	1609	862	1	0	1332	5	1	1676	994	2307	1	5	2053	2805	0	9	973	1228	0	0	1405	286	2	0	39	90	18	453	1450	7814737	2659	0	943	1720	26	3	334	9	2671	0	3265	12	1	25	1	1048	6	0
159	0	1029	858	7	1	1683	567	5	1494	1303	2	0	0	1212	1057	0	6	1050	884	1	0	1391	97	0	2	1553	0	1	0	11	677	0	3	618	8164	5	1821	1160	7872666	4653	1	3452	23	7	0	0	3637	2	0
160	0	1995	2206	0	2	827	2	0	1032	2326	0	0	1	1725	1531	40	6	6101	1510	23	14	1080	14	0	4037	7841189	20	1519	3	3824	1611	10	25	1894	487	1	1569	1057	2634	3	0	540	0	0	1	0	567	44	0
161	0	1376	905	22	3407	7753150	114	1717	609	576	2	0	0	1260	928	5	0	3319	662	1	2	929	1579	0	2545	0	4	0	2	4	1279	7	1	908	1174	0	117	713	2	2	3	590	0	1	0	0	718	0	1
162	0	0	0	736	4	0	0	5	1	0	4	0	3	1626	0	1	0	0	2	55	0	1	162	0	2603	0	1	0	1	0	0	6	16	562	83	7899504	0	0	1	75	3	8	3698	315	3	2	5	266	0
163	0	3	0	0	2	9	0	0	0	1	3	0	1	1420	0	2	1	2540	1	2	79	793	0	3	0	87	0	0	2428	7776230	43	4356	0	14	4	7	2	0	0	0	0	0	0	2	1	41	1	10	0
164	0	1224	167	0	1979	8223064	53	2768	242	327	1	0	6	951	185	52	0	2661	109	1	2	306	2	1770	1	0	0	0	2519	1	371	0	2	285	343	4	0	979	0	0	2	205	0	6	1	1	61	0	0
165	0	1763	908	0	4	2870	1	2	295	385	1	0	1	848	554	0	0	2055	646	24	0	3436	0	204	1	2	0	0	2481	2	813	0	1	483	486	0	1	565	2	0	3	522	0	5	1	119	1202	0	976
166	0	954	369	31	0	1170	2279	0	1367	1033	2	2	203	732	255	0	2	995	3109	14	1427	3111	7398976	3043	1	1	1996	8	1	2	4921	4	0	995	266	0	0	1183	37	1	1	674	5	2147	0	0	355	3	0
167	0	892	618	0	0	1060	1	0	899	863	0	3	0	716	1305	32	0	819	722	0	1	785	0	0	1	0	198	1	0	9	666	0	2	833	518	0	2130	492	300	1	3	568	10	2431	547	693	7651336	3257	5
168	3	3114	1202	2	6	546	2187	10	226	573	0	0	0	793	580	9	877	7599626	893	3093	18	1085	69	1	2	2679	0	0	0	19	1029	1	1	534	1091	1	2354	881	1	0	1	959	1	0	1	3	1124	1	0
169	0	788	759	20	0	1616	404	0	629	977	1	0	0	959	1362	0	1	1078	771	4	9	3072	0	2073	0	2345	1	0	0	12	898	0	1	2473	1496	0	2063	7621260	45	1448	0	997	2	0	0	1323	749	0	0
170	0	1361	874	0	0	457	1	0	843	859	2	0	12	782	5181	0	0	773	1253	2	1	1334	529	2239	0	0	66	2	540	1170	7660870	4284	3	909	377	0	0	504	11	3	2	875	1928	0	1	0	868	0	0
171	0	987	1405	0	8	1345	0	0	1692	1352	1	0	1	704	916	43	0	1156	988	1867	5	745	0	0	0	70	21	0	2	1	1059	1	3	1814	1007	1	2678	601	1	70	3959	7774525	3331	1065	3	2516	817	13	0
172	0	1349	1137	79	107	1291	0	0	826	1714	0	0	1395	7273124	1078	7863	9	1202	1546	3755	0	796	0	0	0	0	0	1	0	129	758	1	1	768	749	9	214	798	0	1	1	912	0	2	0	298	393	0	2
173	0	696	967	26	11	1369	1	0	799	982	1	0	1937	7198054	1204	8492	0	2259	1191	2054	4	1135	0	0	0	12	1	12	0	118	1385	125	2	817	659	35	4	466	0	0	0	482	0	0	0	428	251	18	2
174	1	1348	654	43	2004	7187221	32	707	515	436	3	0	0	1080	640	25	0	2788	895	2	15	672	2	2920	0	0	1	0	0	10	2390	41	0	760	675	3	1	1055	0	1	0	537	3	0	0	783	681	0	0
175	0	592	679	0	1	574	0	2	465	829	0	0	0	702	939	0	1	1132	669	1	1	769	0	216	0	1017	1	1	0	12	3239	1514	0	648	626	82	3	768	6	2956	1	754	1	1	1	1	526	53	0
176	0	1454	973	0	1	837	1	8	954	531	53	5	1	1081	762	21	1	858	1196	33	1	746	2	0	1457	0	0	11	0	1388	1052	2043	0	718	1299	28	2	612	0	214	2	543	2	1	1	79	1284	0	0
177	1	1328	880	30	1	674	3132	1	620	635	1200	1	0	861	598	10	0	927	528	0	11	737	1	0	2042	1	1	1452	1	16	817	76	1348	7121071	973	1622	0	1074	22	0	50	1430	0	32	0	85	909	0	0
178	0	663	1032	0	0	859	1405	0	424	815	0	10	0	1178	699	5	10	829	1141	1	3	1125	0	1449	0	19	2	2037	1	42	1309	0	0	1412	1143	0	0	1223	8	2	0	870	0	4	2269	7169448	1172	2530	0
179	0	832	1147	0	1	1003	0	0	962	839	16	0	2	3694	1214	1	1453	1791	642	119	36	1441	1	2440	6	90	0	1	2281	7236295	890	3834	254	898	1157	1	1	989	0	0	1	1210	1	2	0	183	1133	4	1
180	1106	996	7384708	2183	0	1089	82	4	1649	966	367	3405	1	1693	676	75	2387	1117	1226	77	6	685	0	2	0	1	0	0	0	2	1134	17	38	1237	1317	2	253	1195	9	3	1	737	2	0	0	0	2001	143	15
181	1	1009	1507	0	3	979	0	0	916	1584	1126	191	0	981	756	0	0	857	2068	1	1	847	1	6	0	4	269	1	0	4	439	3	3	2530	792	0	78	273	1	0	3349	1690	130	251	40	3	2553	25	0
182	0	1344	1667	41	473	1096	7100903	3902	754	821	69	0	16	986	3254	0	0	914	871	5	2	1076	142	0	3267	15	5	17	0	4	2315	63	3	3321	872	1559	1	138	1270	3	304	1045	1	30	6	1	2258	1	1
183	0	990	779	15	0	1227	355	2	728	1009	1119	0	474	675	7348145	3958	3	697	1119	24	0	518	0	1	284	6	0	0	0	0	656	0	0	1238	940	2720	0	1431	17	1256	1	983	2	16	0	1	1386	0	0
184	0	2301	631	0	0	691	2	0	891	1198	66	0	31	2167	2679	1	26	1091	880	0	0	3605	0	15	0	91	1	1	3149	7406136	1180	2346	2	1606	920	30	1	784	1	2460	1	691	0	23	1	106	910	0	0
185	0	1030	999	0	7	3384	0	9	1028	2024	2	0	1	1005	994	0	2	4729	2615	4	7714	7573358	97	3023	0	46	1	0	11	2244	914	627	1	813	1153	0	1	1029	2	0	9	860	1	0	0	7	776	18	0
186	0	1153	1227	10	2	939	3	3	2250	7211180	1159	1215	8	3741	574	6	1	915	3410	3	305	1339	2	2	0	109	0	1281	1	0	529	28	1	728	493	1	2	808	3929	3	0	1350	0	6	0	6	821	24	0
187	0	1011	496	0	0	690	0	21	1234	1322	70	1	2	555	2155	59	0	1057	862	16	0	902	0	20	0	2	0	2454	0	8	1249	27	0	897	1017	2	3	1231	646	2	2	1809	92	14	351	919	7094161	3277	0
188	0	628	1653	1	0	1298	16	0	773	624	433	0	9	881	741	41	0	901	811	1224	3836	583	1	1	0	1	0	1	1	4	701	1	0	3865	1525	31	2420	7170630	25	1757	1	3714	2	0	0	949	937	2	0
189	0	1169	1228	14	2	835	664	4	669	693	101	13	592	1561	7200315	2277	1	874	670	2635	334	564	6	2	3	1	1	13	1	0	1014	2	0	1153	1153	28	1	869	2	2	1	574	0	27	0	0	2589	1	0
190	2	950	919	0	0	1181	2	0	1043	795	61	0	57	1005	402	47	0	809	673	0	0	799	33	0	0	1	349	1	0	0	678	0	2	1318	1178	0	2	1042	26	0	1	2377	4094	26	3	0	3466	0	2
191	0	899	932	39	0	1515	2	0	1000	1362	3	0	90	807	935	34	0	922	1210	5	1	531	3732	3	0	5	1	1127	0	0	1093	2	1	3089	1152	0	2866	6984927	38	2020	1	3484	386	3	2	1655	785	17	0
192	0	585	1240	0	0	179	7	1	712	243	3	3	1	655	2349	16	0	796	1010	4	0	401	384	1	1	2	0	2611	0	0	954	36	0	787	1040	1	0	578	834	22	0	772	29	109	397	1296	7118377	3099	0
193	1	1219	1100	59	0	787	1	2	855	1472	0	0	0	486	533	1	0	859	674	0	1	1132	0	1106	0	13	0	0	0	1336	963	6	2	1236	939	56	2	688	0	8	1	539	0	0	0	37	691	2575	657
194	0	1424	661	0	0	743	0	3	1357	929	2	2	4	2773	956	21	0	1009	1594	3	0	1813	1	2571	2	91	2	1	3323	7155335	1113	3853	2	1057	1151	0	1	1098	0	57	0	1168	0	3	0	172	909	2	0
195	0	831	1214	0	3	1258	0	2	1385	804	1	0	1	889	863	1	0	2573	962	0	4	1018	0	3	0	0	2	0	1	1375	1100	2467	0	917	1200	0	2	433	0	0	2	976	1	0	0	43	1314	2	1
196	2	1541	959	3	2989	6839902	79	2877	1067	855	0	0	0	1464	908	24	6	3066	993	1170	3590	678	21	1	0	0	1	0	4	3	1102	3	1	1087	579	1	3	884	0	0	0	657	0	0	0	41	569	18	2
197	0	1229	589	31	0	1244	0	11	1057	1022	2	8	1051	6773204	1131	9181	2	762	825	2291	374	842	0	20	0	1	0	28	1	172	1180	1108	0	796	1369	1	0	917	0	1	1	1204	0	0	0	344	1029	4	0
198	0	1280	844	18	0	1452	0	2	461	1023	0	0	0	1173	946	24	0	788	1104	1078	0	1223	0	3	1	1	1	0	29	1254	1336	2267	2	927	1141	1	0	868	0	1	0	946	38	0	0	37	1115	1	1
199	0	1083	1162	10	0	1337	3	8	975	1347	0	0	1747	7253829	1135	9609	1	964	978	2258	1	1027	0	1099	0	7	14	0	0	117	995	15	0	800	1263	1	0	1018	0	0	1	1222	2	0	0	364	845	0	0
200	0	936	1021	0	0	1542	0	2	686	902	50	0	1	707	3695	0	2	854	1078	0	0	732	1118	2116	0	38	28	0	756	1573	7045424	2394	0	587	858	0	0	623	0	1001	0	1151	2	12	0	2	1135	0	0
201	0	624	1631	0	0	1129	1	2	766	626	3	18	1	862	2766	39	0	1405	895	0	0	930	611	26	0	0	67	3	439	743	7041445	2174	0	519	1070	0	0	896	0	2071	30	1072	1	0	0	1	1316	1056	0
202	0	1184	980	0	0	1255	3	0	1202	1225	0	0	0	946	1450	0	1	1455	1067	0	0	667	0	1039	0	3	0	0	0	1092	1122	34	0	510	1041	0	0	2918	0	3	0	933	1	35	0	86	1309	2248	5
203	0	1761	1169	31	3	768	1	1	670	822	52	0	4	3087	912	0	2	925	957	998	73	2518	1	2007	1	182	0	0	2963	7362831	1342	5607	0	722	790	0	0	1480	0	36	1	939	1	0	0	86	960	0	5
204	1	990	1226	2	1	1632	1	46	914	1023	1	1	1238	7262112	949	5690	1	1280	796	1941	7	2539	0	2	6	1	5	1	0	136	985	2	0	705	1267	2	0	641	2	0	0	909	0	0	0	522	864	0	0
205	0	857	1274	0	0	787	1633	2	1204	1603	0	2	0	1078	1162	0	2	1185	6181	1	1257	2913	6929021	2155	2	0	23	3397	0	2	4794	12	0	1619	1041	0	0	1360	44	5	0	1317	0	3	7	0	1253	896	1
206	1	1588	1218	1	0	1301	3	0	854	1580	3	0	0	1324	1199	24	0	1370	990	0	1	1013	13	15	0	0	22	1149	0	610	771	3	1	802	915	1	0	854	4	1	2	1698	1	9	0	74	784	1703	1
207	0	575	864	0	2	1326	1	11	807	749	30	1	23	1309	1437	0	21	958	1088	1	32	968	0	3	2	0	2	1674	0	1	1134	3	0	528	1450	907	4	1044	836	2	5	858	313	24	598	1548	7042079	1960	2
208	1	1698	2530	6	29	1208	1	0	1449	1761	689	1	1122	7067349	1742	7359	1	1596	1366	8	0	1176	17	0	0	0	0	0	0	81	1381	2	3	1374	1098	1656	3	928	1	0	0	690	0	3	1	573	1246	0	1
209	0	2348	1135	0	2701	6983031	815	1887	1705	1198	1003	1	1	1918	982	0	1	2927	584	2	1	1416	211	1	1	7	18	944	1	1	381	0	0	991	651	5	3	1226	5	0	0	1736	2	0	0	0	218	0	0
210	0	1871	1074	28	0	797	587	0	1019	859	0	0	2	710	2934	1	0	1127	964	0	1	825	42	0	0	6	0	1531	0	0	1143	0	1	1487	1681	0	0	1231	452	1	0	2008	64	4	297	1168	7000785	2473	0
211	0	723	4647	5	1	1211	951	423	1061	1302	0	1	0	956	1112	2	0	1281	948	0	0	1076	1	154	0	2	0	0	0	8	930	299	3	1270	767	2231	54	1458	49	7104107	12	2241	38	30	0	2	1316	751	11
212	0	829	1211	1	0	965	1	50	722	1418	3697	52	1	693	1393	1	0	907	970	9	0	662	2	0	0	16	0	567	2	1	1230	40	5	1109	852	0	125	2755	1	27	1	1308	0	62	21	1	1173	365	3
213	4	4317	556	0	554	479	0	18	1393	535	5	0	1	941	1250	1	1	4557	1143	0	2	671	0	0	0	0	0	0	1	4	1513	0	1	743	853	0	15	252	0	4	0	917	1	0	20	0	1259	34	2114
214	2	1285	1593	1	494	1004	6876578	4216	956	897	56	0	1	1286	4470	0	0	2205	1058	2	5	1055	101	7	4	6	699	1	0	0	932	0	0	826	1482	1	1	776	731	1	1	1584	10	0	0	0	1113	0	0
215	0	650	989	1	2	3154	1	56	1074	1312	0	0	42	764	1320	0	0	1850	1337	21	819	784	0	49	2	1	42	0	0	9	530	0	2	3216	1300	1	2787	6963130	58	1500	1	3075	3	0	8	633	466	41	1
216	0	1818	838	1	3004	6969875	83	1146	671	1490	1	1	8	2103	929	19	0	3076	650	887	1122	1214	2	0	1	45	1	0	0	11	938	11	2	839	1349	1	1	1224	0	0	0	551	0	0	0	0	608	0	0
217	0	806	901	4	0	1318	0	1	820	461	4	0	2324	6926330	848	3427	0	787	1355	1507	66	1512	1	855	0	0	0	0	0	108	838	4	1	1332	933	0	0	1052	2	2	0	563	0	3	0	318	664	0	3
218	0	827	682	0	0	1305	0	0	1095	1287	0	0	0	3477	637	10	829	944	1240	2	52	1566	0	1542	0	79	1	1	2089	7201666	989	2214	2	1156	1776	1	2	995	2	4	0	968	4	0	0	55	527	0	5
219	1464	826	7134690	2314	1	827	325	7	925	2622	365	2	0	1103	1121	0	1412	569	1100	0	0	748	2	4	9	6	0	2	0	1	709	0	0	913	1150	28	1	827	3	807	0	645	1	0	0	0	532	3	0
220	1	735	734	16	0	980	0	38	786	941	28	1	0	723	2621	11	2	715	862	0	5	1047	477	10	0	0	152	49	338	779	6843227	2434	0	1212	1154	1	0	1047	13	1280	8	1290	134	76	0	1	653	762	0
221	2	1252	911	0	0	1027	28	0	1395	1203	5	1	0	1841	952	1	2	863	627	0	1	1591	53	7	0	5	23	0	0	0	1801	3	4	1352	655	4	0	1311	888	1	1	2233	68	1	2	1	607	1281	0
222	1	1085	1030	0	7	695	0	0	1514	2279	8	1	16	536	760	0	5	3203	730	3	6	891	4	30	2301	6966882	46	861	1	2301	811	6	1	639	831	1	1949	643	1276	2	0	521	1	0	1	0	1426	1	0
223	0	709	2053	0	800	1718	6967577	3027	1361	1029	85	0	6	1191	2723	0	0	1725	753	4	0	683	143	1	0	0	1901	4	0	36	323	2	1	635	1089	1	104	519	300	0	876	835	29	1	0	0	1673	31	0
224	1	1087	1538	0	5	817	34	0	876	740	1891	0	0	988	907	0	0	939	1272	0	1	862	1	28	3	0	130	1	3	38	963	4	1710	1732	7411188	1769	0	218	99	1	2091	963	617	6	0	48	1162	0	0
225	1	849	1372	0	0	542	7	0	1050	377	2088	1	0	1694	1117	1	2	1060	805	1	0	816	2	0	16	3	37	39	0	1	1012	0	1218	1299	7392036	2533	0	739	122	1	1397	1298	1124	71	1	0	1935	2	0
226	0	1449	1123	0	0	831	541	0	1046	693	197	2	1	1084	1407	0	1	551	715	0	6	948	35	0	1	2277	1	0	0	0	688	1	119	1543	3219	8	2835	964	7412675	2099	9	2569	51	2	2	24	2211	0	0
227	2	2534	1119	14	4	747	2565	3	1004	1080	215	0	1	1479	1015	0	656	7237336	779	2056	3	628	89	4	0	849	895	2	1	65	554	1	1	655	1131	0	1325	1370	9	0	5	793	4	5	0	1	1080	0	0
228	1	969	1282	0	1	1685	334	4	843	2231	3	1	0	629	950	18	0	1162	1208	0	0	1164	876	6	4	65	1352	0	0	8	1143	0	11	1964	1373	1	0	3327	44	7	4162	7234024	55	2652	3	5351	915	190	0
229	0	926	1615	0	0	1513	8	0	1298	1850	2316	3	0	1113	928	0	0	645	3059	0	39	1250	1418	322	697	105	7502430	2199	0	5	6458	8	2	944	1079	1	0	563	41	0	883	847	2923	17	0	3	1249	0	0
230	0	1158	1342	214	0	738	0	0	755	3928	1	1	0	824	1170	0	0	1018	1312	1	0	414	0	37	24	10	60	3	0	0	739	0	1348	742	7566512	2080	919	663	775	1	1445	1321	796	6	2	1	1281	0	0
231	0	1075	3053	1	10	774	18	1	1199	4283	3	4	11	982	1002	46	1459	2004	7360099	3403	30	985	90	28	1	87	458	0	1	3	1724	64	7	1290	2717	2	1322	766	1301	3	282	551	3	30	0	82	1357	11	0
232	1	754	1894	1	5	754	32	0	1327	1434	2178	12	0	1168	1394	0	4	674	1828	0	1	678	116	5	369	323	7435165	3407	1	2	4532	5	288	661	2481	7	3	326	1430	0	3268	1249	64	1	2	7	902	1	0
233	1	1208	1823	14	1	867	21	0	1742	1019	7427953	2236	1	1020	4194	27	0	1055	1022	0	13	641	8	0	3	19	113	1	0	20	494	5	0	870	2209	9	5	470	2098	2	309	3938	665	10	3	0	1364	1	1
234	0	1015	1409	0	1	995	1	0	775	4081	4	1	0	2392	1715	0	1	2545	1070	0	5	801	27	281	1397	7286806	49	1300	0	2857	1245	2	4	799	1091	11	64	746	4596	228	2	1375	5	10	2	20	1378	1	0
235	0	1439	1044	0	6	723	879	0	1350	750	3	0	70	1281	1157	0	48	590	1450	2	1	1214	303	0	2	1390	3313	24	0	174	904	0	1	1455	3404	3	652	1149	7271824	2236	1	1129	32	1866	4	1	3435	1	0
236	0	1184	1266	0	7	912	61	0	1612	417	22	0	1	746	2855	0	0	739	606	2	0	569	14	12	2	13	786	5	1	4	1439	0	2	598	926	16	0	81	562	9	2	877	2042	1441	475	620	7406718	3820	2
237	1	675	655	0	11	316	1	3	1196	1072	21	0	1	1288	1273	1	25	1009	1043	28	1	450	14	1970	0	532	8	1	0	881	792	1	0	2621	1388	2	6	4810	161	30	3811	7531751	1576	1616	25	2614	1377	16	7
238	3	1820	1656	1	6	355	3	0	1354	462	9	0	0	813	3251	7	2	995	1306	23	1	407	761	1413	0	45	56	161	244	1248	7376350	2106	2	481	2095	0	0	343	11	29	3	2419	16	47	2	4	2234	0	0
239	1	0	0	0	0	298	3	0	0	18	0	0	0	139	0	0	0	23	2	1	2	174	3498	0	6	2160	6	4	0	177	39	0	3	2397	0	0	2316	7347316	147	1231	4	1475	1	1	3	2509	84	0	0
240	0	2138	2046	8	0	760	1128	0	1705	1104	391	57	1	1787	1269	0	0	322	1584	7	11	611	355	0	5	1470	3574	32	0	0	1541	1	20	1488	2868	55	768	1012	7349899	2105	1	1149	92	1764	0	4	4235	16	0
241	0	1107	1202	0	0	1166	14	0	1025	1074	15	71	10	874	1566	71	2	1384	888	25	1	723	0	4	2	11	319	63	0	0	734	3	1	812	1175	2	0	616	425	5	0	1115	52	3284	591	1354	7394838	3207	0
242	0	0	0	0	0	5	1	1	0	1	13	0	1	667	0	9	0	0	1	0	0	1	2	0	0	3	0	0	0	45	1	1911	0	19	4	1	0	460	0	27	0	24	3	1485	3719	7484188	38	1948	0
243	6	1324	1125	6	1	1097	9	1	1928	1559	2	1	4	1609	1191	0	0	933	1211	0	0	632	416	69	0	5	0	0	0	21	1783	1456	0	1238	1373	17	2	369	0	1972	2	549	13	8	0	6	1289	1	0
244	0	702	529	0	0	977	1	0	918	791	0	0	0	758	2076	3	0	1145	868	0	0	777	603	9	0	5	59	27	354	669	7327333	2626	2	1165	1109	1	0	548	7146	1472	1	2629	2	4	0	1	894	0	0
245	0	1001	725	0	2	975	1	2	820	637	0	0	0	640	1070	1	1	605	848	16	27	887	5	3906	0	2	13	0	0	1	757	1879	12	4193	863	2	2585	7529788	38	1895	1	2428	25	1	0	1073	643	6	0
246	0	1406	1277	1	2	477	4	0	8154	880	17	0	80	1528	669	194	6	798	1474	4	0	1332	0	540	0	13	1	1	1	88	874	2415	0	1293	1695	21	12	1061	28	1	1	1380	2	1	0	1	1003	256	1
247	2	812	715	0	2	1064	0	0	642	1233	27	0	4	6673	929	0	0	2815	673	2	1	952	0	14	0	2	1	1	0	25	665	0	0	1211	705	0	31	1350	19	5	2	824	0	30	2007	7505290	318	2421	4
248	1	2530	719	26	2358	7460514	20	913	970	1027	0	7	1	1719	1341	1	0	10094	845	4	3	688	22	4225	0	4	0	1	0	2	2942	1	0	801	1099	0	8	1283	0	1	0	1036	0	1	0	21	948	0	0
249	12	441	1207	19	1	692	0	1	487	1020	4	2	0	378	747	0	0	788	982	9	0	553	5	329	2	783	0	0	0	11	9013	1745	0	636	646	53	6	765	16	4279	0	726	1	11	0	0	908	1	0
250	1	1593	1087	11	0	1194	18	1	1273	1080	5	0	1	873	848	1	41	1464	1413	63	0	1374	3	3	1	1752	0	2	1	1313	1395	8011	0	812	1094	0	0	1451	3	328	0	745	1	0	1	173	767	33	0
251	0	951	977	35	0	2085	0	0	1108	1205	1	0	0	908	540	47	0	698	1029	1	35	7263	16	45	0	8046	1	3	0	27	1390	7	0	3003	1116	17	1565	7420482	90	1725	6	571	1	0	1	925	580	0	0
252	2	1313	1685	26	6	4252	0	2	621	1103	2	0	1	837	1256	1	1835	5159	1188	12	7812	7432314	30	4046	0	54	20	1	8	1377	1027	625	25	751	1235	0	1	987	8	0	44	1220	0	0	1	3	746	0	0
253	953	7552505	961	1630	5712	1304	1	0	1161	1191	6	0	1	1454	969	3	10212	1902	1420	23	392	1283	1	0	1	44	1	0	0	52	1066	13	11	1264	637	2	4	627	31	4	2	913	1	0	0	0	1411	2	6
254	628	7448751	1254	1314	373	951	36	5820	1196	1545	1	0	24	1772	931	1	8340	1396	1069	27	4	1188	2	15	9	11	5	1	6	80	899	1750	1	1566	673	8	0	1474	17	17	19	972	0	0	0	0	552	4	0
255	0	1331	421	0	1	1294	9	348	936	1078	0	0	1	966	785	1	0	1090	1016	2	0	1018	16	19	13	12	4	1720	105	1244	1449	7783	0	1432	167	3	0	1131	4	1	22	884	0	1	0	119	1231	42	0
256	13	627	947	0	0	530	2	1	947	851	5	62	0	989	1263	0	0	672	1046	0	0	876	17	4	0	5	0	8049	0	2	1176	48	1	757	554	0	1	1040	771	1818	1	1057	45	15	451	924	7242743	2530	1
257	0	697	684	0	0	759	0	0	973	1261	0	0	2	2843	807	0	0	779	509	0	0	1055	0	1757	2	37	1	0	3446	7242763	991	1759	0	1067	510	57	2	841	1	8058	0	385	0	5	0	154	657	0	0
258	0	696	1063	0	0	586	4	0	802	1149	6	1	0	642	2719	0	0	527	951	1	3	856	1053	7873	0	1	211	3	351	1096	7258523	3231	1	976	1041	6	0	951	3	3	0	2603	3	0	0	0	1303	0	0
259	0	940	1390	0	3	608	357	0	1019	1172	0	0	1	880	958	0	1	1076	1057	0	0	1367	63	0	4	5611	12	0	0	2	659	0	0	785	4129	0	3428	1080	7317885	2196	53	8684	46	1	0	18	2154	159	1
260	3	2707	650	0	5734	1084	1	14	1058	922	0	4	0	852	1110	6	1000	7313186	1722	3358	144	992	0	0	2	687	8	1	37	128	1332	0	1	799	933	27	7808	745	1	0	1	557	0	1	1	1	1094	0	0
261	0	848	605	56	367	1324	3	2	1578	1112	57	22	2540	7277403	770	6626	1	1403	1209	7566	1	949	2	0	0	10	1	1763	0	149	1360	0	2	476	337	35	0	554	3	0	0	498	1	4	0	212	1098	0	0
262	0	1066	870	0	7	1177	0	22	788	1178	2	4	5	726	1692	4	0	641	681	7	0	711	1	0	1	3	2	7533	0	0	1173	4	0	721	2623	1	2	556	808	2	1	1200	43	2	312	844	7287317	3850	1
263	1	1348	920	9	0	1318	1	0	2087	7217244	39	986	1	4403	851	13	0	958	1027	0	0	921	1762	2	0	85	9	0	3	10	610	1	0	1285	8362	0	1	842	1	0	1	1545	2	0	1	8	241	0	0
264	0	875	830	1	2	1471	1	0	868	3567	7	1	1	1016	1061	0	1	2115	282	2	1	710	7244	1735	2235	7096920	28	1196	0	4453	1231	15	0	1015	919	0	0	611	0	2	0	1149	0	0	0	12	1086	32	0
265	0	539	927	0	0	880	86	3	776	869	1	0	1	1261	2511	39	1	783	990	4	0	1078	1319	7148	0	16	31	14	753	1309	7063395	2103	0	1107	1014	1	1	520	0	2	1	1537	0	0	0	0	1372	1712	0
266	0	1095	1067	0	0	877	102	0	867	712	0	0	1	1061	532	0	0	901	937	0	15	1001	0	0	0	2	0	0	1709	1610	869	6	0	779	1007	1	11	570	2	7	2	1351	0	0	1	22	1417	7111	0
267	0	764	903	4	1	635	616	0	1588	464	3	0	63	834	1468	0	2	2825	1130	9	11	778	48	0	0	5	1654	1	6851	0	1328	0	0	586	702	0	2	785	3	0	0	279	14	0	4	1	1241	0	1754
268	0	965	1054	0	1	305	27	1	736	1145	3	0	32	353	637	5	1575	798	907	24	2	1096	0	0	3	84	6588	1	0	0	1076	0	2	2484	1216	13	705	874	4	1	4196	6977164	123	537	28	1984	828	0	0
269	1263	857	6974839	3556	0	810	110	0	1817	474	357	10	1	760	1945	23	6603	1224	1544	41	0	1705	1	3	0	0	0	1	0	1	1554	3	29	886	2247	3	33	285	0	2	5	70	1	0	0	1	581	0	0
270	1	1065	1084	71	3	1204	0	53	3216	7475536	96	1175	0	3370	1086	3	0	604	1345	0	1	375	0	0	0	40	0	1	1660	2	1025	0	0	940	7224	0	2	885	0	1049	0	1329	0	0	0	0	977	0	1
271	0	637	654	11	6	945	0	1180	1088	1159	1	10	3	401	1057	1	0	3583	312	0	5	936	0	1	11	2	4	0	8083	1	826	13	1	1065	1465	2	0	638	1	37	0	1159	1	0	3	0	1115	0	1194
272	0	263	473	0	1	1951	9	39	511	596	0	0	17	690	746	13	1	2956	589	9	1607	680	0	6	1	0	3	0	6268	27	1117	1	0	1330	805	0	0	1042	0	0	0	708	0	3	0	1	879	0	1234
273	0	2987	1029	0	3	1509	1493	0	1026	543	10	0	0	1157	641	4	1334	6694674	733	1569	4939	689	13	0	0	230	0	1313	0	216	724	0	0	563	790	0	5	1429	2	0	0	504	0	0	0	0	823	17	1
274	0	508	911	0	0	319	80	0	688	808	2	2	0	875	1448	0	0	562	1505	21	0	935	0	4	0	0	0	4688	9	1	1027	40	0	480	765	0	0	1222	314	1	31	705	59	141	1739	659	6678831	2315	1
275	0	869	1009	5	1383	1146	0	0	829	705	0	1	4	727	861	0	1274	1876	666	11	58	693	0	0	0	0	2	0	3	2	686	0	43	824	628	11	29	1143	1	0	0	713	0	0	4724	1	904	55	1190
276	1429	1118	6806428	3512	145	1336	137	4	877	2682	440	2	4	497	1094	8	4530	531	1146	7	0	814	0	0	0	2	3	1	2	0	1389	0	3	833	1216	0	3	823	1	1284	0	1799	7	0	1	1	797	0	1
277	0	776	849	0	0	591	0	0	695	905	0	0	3	2329	1106	20	3	1529	622	2	31	1374	0	3	0	43	0	0	2700	6764209	746	2694	0	1131	662	3	0	1108	0	4080	1	829	2	1	1	35	975	1	0
278	1	582	1895	16	485	1155	6740375	3848	860	984	36	0	0	881	1461	4	1	5079	739	4	0	987	80	2	189	1590	1	3	0	12	1187	0	3	1119	1004	22	0	1297	387	1182	0	981	1	0	0	2	1295	0	0
279	0	1184	704	0	0	525	1	0	821	944	0	0	1	1276	3929	0	0	849	805	2	0	633	525	93	39	148	50	11	877	1241	6609858	1973	0	470	708	41	0	632	0	3674	0	712	2	4	2	1	2175	4	0
280	0	655	560	0	1	981	0	0	765	523	0	120	0	1005	489	131	0	515	591	0	3	525	0	43	0	4	0	500	1	1	604	44	3	626	419	5	0	490	2	1	0	1073	1	18	0	1763	4344	3	2
281	0	665	792	1	0	825	3	0	1341	648	0	0	87	3586	885	8	0	1359	1941	1	23	1362	0	1	1	81	0	0	2651	6859491	879	2185	0	856	1106	1	3	884	1	1	1	680	0	1	2	309	1243	0	2
282	3	1159	790	1	2	683	0	1	1954	6739268	42	700	0	3766	691	11	1	677	4781	3	8	866	3	2	2	103	0	0	0	7	1920	1	0	900	581	0	3	766	1	1719	0	1340	0	5	2	18	1003	0	0
283	0	623	667	0	8	668	0	1	540	676	0	0	38	815	664	0	0	664	971	1	1	461	0	1001	0	462	0	1	1	0	3713	0	0	628	735	0	2	2513	2	285	1	563	0	0	1	82	324	0	0
284	0	1338	1150	1	4	594	3	0	328	1454	0	0	6	2811	604	1	996	1049	830	1	35	4068	0	2964	0	65	0	0	3292	6618511	920	4687	0	782	833	0	14	760	0	2	0	929	0	0	0	29	733	3	3
285	665	6681475	1054	1398	2004	943	0	2	830	1248	0	1	0	1651	807	0	3865	1003	714	0	0	683	2	0	0	0	0	1	3	64	941	59	0	1807	953	0	0	1110	1	0	0	932	0	0	0	3	1085	0	0
286	821	6627967	648	1412	297	670	0	2061	464	808	1	0	2	881	600	0	2839	750	717	3	1	1071	0	1	0	0	0	0	0	9	1474	112	2	990	826	42	0	936	0	0	0	775	1	1	1	0	581	29	0
287	0	327	449	0	0	930	0	291	836	712	0	35	0	956	941	0	0	716	596	0	0	1167	0	12	1	19	1	512	0	0	3272	10	0	828	904	14	0	1406	1	0	0	849	0	79	2	2042	623	43	3
288	0	901	823	0	0	485	2	0	1247	496	1	0	2	1024	3079	2	0	775	864	0	0	594	844	66	0	1	62	0	408	868	6658024	2251	0	623	876	0	0	614	1	11	875	360	2	0	1	294	1799	21	2
289	10	1154	698	0	0	2684	0	0	872	338	0	0	0	847	567	0	1	643	793	1	0	1613	1	0	1	0	0	0	0	2	957	0	750	6648614	816	1296	0	651	3	0	2451	1218	0	0	0	122	565	0	0
290	0	785	877	0	1	722	1663	4	857	682	0	1	0	575	1159	3	0	971	3627	7	1257	2765	6220156	2148	1	0	41	2118	7	2	3381	3	1	873	834	0	0	567	42	0	0	558	0	0	0	0	735	752	0
291	4	802	785	0	0	982	1	0	896	793	0	0	1	916	1285	70	5	780	637	21	0	765	208	193	0	0	0	278	0	10	819	605	0	503	836	1	0	232	0	1	0	722	4	1	2	8	870	2088	0
292	1	442	630	4	0	1253	0	7	924	972	0	3	1	849	836	358	0	678	846	0	0	1053	0	2	0	0	1	4	0	1	503	30	0	708	827	3	0	962	0	281	0	899	1	147	12	702	1011	6967732	0
293	0	872	944	3	0	776	0	9	542	816	0	5	37	871	1460	2773	0	1273	1728	895	0	1504	1	13	0	0	0	0	2	0	1083	0	0	728	903	38	0	587	0	2	0	556	0	1	15	0	1040	18	57
294	0	651	475	62	1	617	1	2785	434	874	0	0	0	990	536	262	0	2041	666	0	0	778	0	1	0	0	0	0	5	0	856	709	1	746	1292	36	1	1016	0	0	2	581	0	0	7	0	1020	2	693
295	0	458	711	0	0	1107	1	208	1289	779	0	0	0	791	935	43	0	1348	889	3	0	780	2	100	0	2	0	1	0	0	1060	1774	0	693	786	0	0	1202	0	3	0	781	1	0	0	5	956	51	0
296	0	405	896	0	1	939	386	0	686	622	0	2	17	861	1093	0	0	640	1369	0	0	1111	19	1	0	2	0	2494	0	1	1006	0	0	548	1759	18	1079	1471	6065818	2903	0	1341	25	0	1	516	2329	0	18
297	0	1012	530	10	1	1130	5	1	1385	1091	0	0	0	842	1202	0	0	926	90	0	1	3722	493	2	0	0	0	206	0	1	861	2	0	1019	1040	0	0	807	2	1	0	796	0	0	0	1387	1362	0	0
298	0	692	545	0	2	1191	1	0	366	991	3169	0	41	1577	1206	0	2	1132	3366	4	5	851	1616	0	319	97	6092088	1840	1	3	5499	3	1	667	1525	0	0	493	20	0	576	783	2711	3	0	0	1066	0	0
299	613	631	930	2880	2	997	0	1	518	1592	2	1	4	1052	1179	521	47	869	871	1	1	828	0	1	11	0	0	0	0	0	672	1	6165228	841	874	302	76	656	1	19	1966	546	219	10	142	1	1100	71	2479
300	0	651	743	209	0	1176	0	2	1350	1189	0	1	0	1124	791	1613	0	1015	845	0	573	1011	0	0	1	0	0	1	0	556	1387	17	1	1428	1101	17	1	598	1	0	0	804	0	3	0	91	1009	8	0
301	1	707	1783	0	1	1015	0	86	684	4238	8	0	0	722	1366	0	1607	970	6238967	1708	1637	791	131	2	2	28	947	46	2	16	796	0	0	551	1220	0	0	767	0	574	1	742	1	1	0	10	905	0	0
302	0	517	1079	8	0	391	0	2	766	851	0	0	0	386	1610	0	0	694	472	0	0	875	385	20	0	2	58	3	386	685	6216629	1547	1	559	503	0	0	444	686	1603	0	428	0	0	0	0	619	0	0
303	0	940	635	0	0	932	0	0	1239	1988	0	0	0	735	765	0	0	1517	759	2	0	736	0	668	1004	6156869	30	887	1	2679	577	9	1	1394	522	0	3	3879	1626	1	0	719	1	10	0	1	647	88	0
304	0	684	784	0	0	716	0	1	590	541	9	0	1	610	1651	0	1	1128	890	0	0	533	772	1608	0	3	117	0	504	946	6149841	1752	0	635	889	1	0	846	656	10	0	592	0	0	0	0	490	0	0
305	0	374	442	0	0	778	0	1	696	473	804	0	0	706	841	0	0	530	1280	2	1	404	20	5	336	51	6203433	2175	0	1	4113	11	3	779	324	5	0	424	1595	2	653	502	3262	3	0	0	210	89	1
306	1016	668	820	3365	0	849	0	0	897	825	1	1	654	1190	913	48	27	442	947	0	1	161	1	2	14	0	2	1	0	0	297	0	6247423	565	1046	578	40	548	0	0	2079	708	269	0	205	2	893	1	2306
307	1	1246	615	249	0	798	0	2	1019	648	1	0	1626	706	632	3839	0	1015	879	622	0	627	0	1	0	0	0	0	32	0	603	0	0	911	764	27	0	173	0	1	0	531	2	0	4	0	877	1	57
308	1	1047	1245	0	0	280	0	1	1267	844	3	9	0	1013	1005	250	0	550	1196	0	0	248	61	2	0	0	16	0	0	0	1428	16	0	872	1004	0	0	683	1	0	0	711	750	1	0	0	978	28	0
309	3	744	1068	0	0	613	2	0	915	1568	6	0	0	507	647	0	0	1147	381	0	0	357	1	0	0	42	0	0	0	0	1367	2	0	1336	654	0	9	893	1	4238	3510	6382244	1859	1166	0	871	1107	1	1
310	1	622	956	5	0	136	1	0	1124	326	1	0	1	811	1597	0	0	430	1065	25	1	270	695	0	1	328	0	0	0	0	2295	1	1	669	1343	1	2	4122	3	246	0	605	0	0	1	0	978	0	0
311	0	774	788	0	0	786	0	0	711	2460	0	6	1	1460	1358	1	0	2173	756	14	1	661	2618	0	1414	6240850	165	1605	0	4050	906	1	0	817	370	34	4	4652	2	3	0	415	0	0	0	0	614	0	0
312	0	1387	881	2	1	845	3	1	1009	1109	1033	0	2	910	537	0	1	748	1576	11	5	814	1943	8	331	447	6247929	3014	0	35	3993	43	0	1332	1496	0	0	987	10	0	10	768	4208	683	0	0	1219	9	1
313	0	804	506	0	0	954	0	0	678	1039	1	1	1	989	1476	0	0	255	76	11	0	874	0	0	0	2	3	5	0	0	317	1	1	1205	466	1	1	1464	235	0	100	762	264	1915	239	1423	6225506	2222	0
314	0	483	555	8	7	2168	0	0	430	348	0	0	0	373	560	1	2	2003	1021	1	6640	6352315	49	2089	0	34	0	0	6	576	633	5	0	565	459	0	1	2009	0	41	0	256	0	1	18	8	693	0	0
315	279	1029	1091	26	31	968	3	1	6322325	675	2258	21	3266	945	629	0	3	1365	2588	13	343	903	0	0	135	1	14	0	1	1	1158	11	15	710	5064	1	1	519	2	0	354	27	3	1	1	0	1015	0	4
316	1	1124	1778	0	4272	810	2	2	2681	103	1	0	2	791	1923	0	0	1327	595	0	2	838	0	0	6	1	0	0	0	9	1019	0	1107	6311402	1389	1878	2	173	1	0	7	647	3	1	0	82	2333	11	0
317	0	1409	665	8	2817	6261623	25	809	1005	1116	0	2	56	1941	1232	12	1	2552	678	2	19	4631	1	663	1	0	0	0	0	7	768	1	0	637	693	14	1	563	1	8	0	641	0	0	0	65	705	32	0
318	0	601	1027	0	0	774	1	0	817	663	1	0	2	772	3895	0	1	467	455	3	1	811	1233	1783	2	9	81	0	430	345	6394558	2103	1	451	819	0	0	389	25	1	635	492	2	0	0	2	726	0	0
319	0	710	470	0	4313	427	8	2	636	654	0	0	1	1266	443	1	0	1407	844	1	0	684	1	0	9	6	0	0	0	0	954	2	1053	6404876	1314	1433	11	465	0	0	1909	2047	3	4	0	59	806	31	0
320	0	1165	1675	0	669	255	5937671	2081	617	1062	55	0	0	1107	1922	8	0	2596	737	0	0	533	80	0	3	3946	5	1	0	0	763	134	0	849	411	0	3	514	842	1	8	1298	0	0	0	0	679	0	1
321	0	594	281	0	1	611	2	0	816	2619	0	0	1	607	320	10	1	2004	450	0	0	512	812	0	1048	5964739	83	888	0	2441	431	17	0	786	524	0	3	4973	1604	2	0	726	1	0	0	2	586	0	0
322	0	1273	534	0	1	368	8	0	504	1804	8	0	0	298	904	0	1	1479	529	0	3	739	1766	11	2600	5958743	32	593	8	1745	934	3	0	980	779	0	3	926	4236	4	1	1102	0	15	0	0	509	0	0
323	0	711	1081	3	0	499	4	0	4910	698	22	1	2	969	962	0	0	805	1300	1	1	1014	1	2	1729	9	4	3	0	0	815	0	610	907	5963586	2300	1	646	425	0	15	578	189	8	0	0	219	1	0
324	0	1207	907	0	31	884	0	0	2282	5922607	46	997	0	2675	487	18	1	851	525	0	0	696	0	690	0	79	0	0	0	2	541	0	0	635	2661	21	4	4785	11	2	1	1172	0	0	0	4	719	57	0
325	2	816	987	0	0	729	0	2	658	987	0	59	0	2644	1111	0	0	585	882	0	0	1373	2	1680	0	148	7	0	2739	5916449	760	3227	0	680	699	0	1	804	0	3	0	94	0	0	0	44	548	0	0
326	0	597	844	71	0	1267	0	7	802	716	1	1	6	712	1165	32	1	889	816	7056	1	972	13	2	0	147	2	1	0	2349	1155	1631	0	1539	547	8	0	239	1	0	1	256	0	1	0	33	861	5	0
327	0	717	919	62	0	727	8	1	877	584	3	1	11	725	897	0	0	987	598	0	16	8096	4189	13	0	744	1	0	2	1587	823	0	0	466	469	13	0	224	7	12	0	512	1	1	0	36	949	0	2
328	1	846	930	0	4	1520	1	0	714	500	1	0	1	770	1041	4	13	767	1545	5	4305	622	419	3	0	1601	14	0	14	1971	773	5	1	2293	731	1	1663	5830416	67	1292	1	467	0	0	0	701	655	0	0
329	1	698	1304	11	5	742	68	0	1643	735	5810266	3570	2	1086	3088	9	2	228	2463	1977	452	1008	25	0	1	5	113	0	0	2	570	0	527	1255	963	18	3	786	0	0	4369	648	210	0	5	0	1323	0	3
330	0	1628	509	0	2686	5915150	92	975	584	806	2	5	0	1282	934	0	11	1886	643	2	4596	2841	8	17	0	6	0	5	0	7	585	0	2	2243	1022	1	2	966	0	23	447	650	0	0	5	1	696	0	0
331	0	823	1856	0	478	826	5886565	3061	780	1489	31	16	3	585	2323	1	1	2801	712	6	434	617	47	79	2	3	220	4564	0	14	699	39	4	962	556	1	23	648	408	10	0	406	0	7	3	740	854	2	0
332	0	608	715	0	0	1007	9	0	679	615	8717	6	1	771	675	0	0	633	451	2	25	926	4469	10	0	8	19	1103	0	700	438	1	1	1009	606	2	1	932	3	0	0	721	14	8	0	1390	686	0	0
333	0	941	631	0	1	1558	3	9	738	838	2	0	1	656	2979	0	0	671	578	1	1	1133	429	72	0	79	1	1386	0	0	1254	39	1	1180	577	8	1	781	1101	2	0	255	63	86	349	1269	5705899	2884	0
334	0	1269	914	0	1	1324	12	1	746	2861	2	2	0	778	667	1	0	2699	1209	3	6	664	5	1829	2417	5626926	96	983	1	5874	986	5	1	691	574	151	7	400	1437	4405	3	529	7	3	2	36	993	3	0
335	0	244	505	0	1	3268	2	2	1249	194	0	2	0	749	1310	0	0	947	523	2	5	1013	4406	22	713	1	32	0	2	1541	3025	3	2	927	1339	0	4	153	6	446	9	264	4	2	1	2	582	2	2
336	0	1170	1941	0	1	1204	2	0	523	552	4409	3	0	1277	1185	30	1	929	965	56	2	867	439	39	1464	9	8	0	0	4	592	6	957	470	5684474	3510	2	475	55	8	728	4170	293	4	1	0	539	0	7
337	0	228	1305	0	0	738	2	1	1166	383	1440	6	35	148	1384	121	0	263	984	3	5	197	4314	21	0	1	732	4	4	3229	1332	2	15	2327	1255	9	2799	5484895	137	2593	0	2466	27	1	2	1178	887	3	1
338	0	1112	1083	37	0	722	9	0	68	594	780	1594	16	545	1589	2	1	709	1255	2	2	559	1383	2	0	1	2090	108	0	1	1136	0	3	419	981	572	0	386	15	96	3325	551	11561	5494659	2	2	5425	1470	1
339	0	1006	1508	1	0	783	480	11	926	930	2	0	1	860	983	0	1	937	878	3	2	346	20	11160	14	4628	1	3	0	94	891	3	1	997	4104	0	2056	815	5521696	2643	2	571	31	12	9	8	4887	8	2
340	7	2043	1005	0	3	5496	2	1	1327	661	0	0	21	673	912	14	688	5523789	635	1280	4	1325	2	2	2	4056	3	0	0	1249	327	8	0	718	568	5	2166	503	7	27	2	11581	318	36	1	10	398	9	1
341	3	0	0	1	0	2992	1	1949	1	7	0	0	0	0	4	0	0	9	32	3184	41	3842	229	5651174	4	5	6	14	3	35	4730	627	0	4	0	0	0	3	3	25	81	29	1	1	5	3	0	0	12
342	931	498	5128	4	1	359	0	0	1293	586	16	0	3	430	949	1	45	588	540	29	1178	101	4	3	17	1	4	82	12	10738	3351	79	5727610	406	1566	22	48	494	0	0	384	382	39	348	163	4	335	20	2022
343	5	1103	3730	6	4	776	6	0	613	544	310	0	0	917	975	0	0	548	926	10719	4	1529	1	33	0	2	51	2	0	53	405	3	2	1199	850	24	3	760	36	2	6279	1112	5407788	1927	1	16	3243	10	1
344	1	1412	773	6	12	695	186	2	1155	609	97	0	337	859	5353351	1902	0	737	754	51	7	11215	3	42	4	5	8	0	0	0	864	1189	43	1015	1569	2464	3	500	28	6	3347	470	20	27	2	3	1510	4	0
345	0	508	1036	0	0	486	11	3	847	712	5595	2	1	537	904	0	3	365	1841	34	3	381	34	0	7	8	20	0	1	226	933	1	1044	733	5363422	2801	1	301	107	4	2444	405	1877	22	4	5	1170	3	9
346	0	776	887	0	0	675	6	1	1010	1200	8540	4	2	798	658	3	8	821	422	228	1	703	0	0	20	1	35	0	1	0	467	0	411	540	6061	7	92	282	9	451	5092279	655	3362	997	2318	5	763	3	1
347	1	892	988	9	6	1153	3	0	628	3366	27	5	0	673	602	0	1	1024	849	1	5479	1347	2	2	0	83	0	3	2	14	826	1	14	2153	3664	15	1720	5082523	72	2295	1	841	107	0	22	599	6158	21	0
348	0	1277	757	0	1796	5153606	50	1075	1174	582	0	3	0	1463	874	5	4	3493	1126	13	8605	755	7	99	2	155	3	2	2	2	947	3	2	404	866	2	37	1271	952	2	7	488	0	2	8	0	877	3	4
349	0	811	926	7	4	860	63	0	1063	968	5069587	3164	2	906	4133	3	3	2187	3811	2	3001	614	8	2	2	5405	78	0	1	25	771	1	2	597	545	0	391	1118	15	13	70	5962	678	103	0	3	367	0	0
350	0	1047	630	0	1	11136	15	4	967	697	36	0	1	1072	588	124	2	2405	865	20	2685	4979778	6176	2446	0	21	2138	0	2	1167	934	4	0	1421	948	43	4	3712	68	3	2	3776	23	2	2	4	726	3	0
351	2	1057	686	0	0	676	7	1	927	1915	12	1	84	557	1089	0	0	815	689	1	5	594	3413	2212	3	50	2812	0	0	7	944	5	0	1616	1576	0	11	6955	2	6	3047	5010028	22	526	1	3483	711	1	0
352	0	966	633	0	2	731	0	0	1206	463	1	0	3	2449	805	0	0	660	387	4	2270	1430	0	2856	0	37	0	4	1088	5018442	559	616	0	1156	622	3	2	3811	8	3	0	570	0	0	2	18	618	0	0
353	0	328	1213	93	2	737	1	0	6889	160	6	3	0	584	667	0	934	787	5010598	3573	2855	1140	69	1	10	2	291	1	1	1	692	0	1	669	2912	1	6	461	1	0	177	506	3	0	7	27	1006	1	1
354	9	585	432	0	9	730	25	0	4621	831	5037908	2151	13	524	3304	9	0	477	468	9	3	700	0	2	0	1	40	1	0	0	514	1	1	528	3807	3	2350	420	171	2	39	6455	336	3	6	2	915	0	0
355	0	680	2677	6	1	570	7	0	802	807	6034	8	118	767	1049	0	648	1047	4946382	2353	44	276	102	0	2	5	317	0	0	0	712	7	1	764	871	8	2772	317	2	0	5800	4059	3	7	3	0	652	0	0
356	2	707	788	0	4	1066	1	0	7060	904	3268	8	6	699	762	0	1	735	784	22	4	407	0	0	3	0	2	0	0	1	479	21	1275	721	4980548	2647	5	275	65	0	2904	389	384	1	2	1	601	13	30
357	1	463	564	188	5	252	2	46	3781	1026	108	4483954	1	946	840	2077	0	624	550	35	2	272	0	15	0	1	2	94	0	0	837	1	1	1045	3540	10	0	4	3	2	4	539	1	391	6	0	6122	4	2
358	0	660	287	5	3	827	5	0	661	437	4	5	0	554	1171	0	0	569	363	0	0	359	0	1	0	1	0	5	0	1	478	4	1	754	486	2	1	194	271	3	1	768	48	79	293	591	4453870	3860	0
359	0	593	279	1	0	636	4	0	650	565	6	0	0	571	439	1	1	415	560	0	0	216	0	47	0	0	2331	1	2	467	399	8	1	563	546	1	0	465	1	0	0	426	6	1	0	30	498	2405	0
Transduction2_Day5
Pos	AAA	AAC	AAG	AAT	ACA	ACC	ACG	ACT	AGA	AGC	AGG	AGT	ATA	ATC	ATG	ATT	CAA	CAC	CAG	CAT	CCA	CCC	CCG	CCT	CGA	CGC	CGG	CGT	CTA	CTC	CTG	CTT	GAA	GAC	GAG	GAT	GCA	GCC	GCG	GCT	GGA	GGC	GGG	GGT	GTA	GTC	GTG	GTT	TAA
2	0	778	2171	1	0	410	0	0	639	802	5	0	0	929	1195	4	1107	856	6309672	2426	0	1047	243	3	0	0	822	2	15	39	944	2	0	905	706	31	0	856	0	0	1	405	1	8	0	1	638	27	0
3	0	935	583	0	0	1191	0	0	475	674	0	0	0	1283	949	1	0	725	552	0	0	1245	0	1	0	0	0	0	0	18	1041	22	0	870	581	1	0	1411	0	5	0	668	0	10	3840	6881279	457	2162	0
4	0	1177	783	0	2	588	2277	1	784	1000	1	0	0	936	988	0	1	864	4291	3	1014	1832	6865936	2350	483	1	26	0	2	18	7670	1	20	446	930	0	1	310	46	0	1	1053	0	0	0	0	1047	0	0
5	731	7135947	564	1796	524	1648	15	0	1648	1331	1	3	0	1336	998	0	0	851	790	0	2	806	0	4	4	0	0	1	1	0	1029	17	43	1014	1304	2	6	587	0	0	0	722	2	0	0	5	668	0	1
6	0	1432	543	0	17	939	0	13	1710	6902455	28	1966	0	2843	529	30	0	1146	872	2	0	1137	0	0	0	49	0	0	0	0	645	3	0	775	829	0	585	839	0	0	1	987	0	0	1	1	493	0	1
7	2	1533	581	0	4053	6884494	97	1692	526	739	7	0	1	1947	894	1	0	868	923	2	5	1010	571	0	0	0	63	0	0	1	505	0	0	611	1167	0	20	1133	5	0	0	915	0	1	0	0	807	31	0
8	0	1304	1140	0	0	1620	0	0	1058	2010	1	0	0	607	1263	1	0	1313	589	0	0	1981	22	1	1	19	70	1	0	0	961	0	0	2031	1401	0	0	1723	3	1	3245	7169819	89	1179	0	1863	636	0	0
9	2	1704	1968	1	2	1039	2524	0	1313	69	5	0	0	1046	1322	2	4	1358	4407	1	2462	1760	7087582	2561	2	1	938	1	0	14	5765	0	0	782	1296	0	1	1331	41	0	113	377	2	0	0	7	971	9	0
10	2	1988	679	0	870	1572	1	0	1490	1235	0	0	2	773	455	0	114	854	598	0	0	813	0	0	1	1	23	2	0	1	743	0	1207	7142701	1018	2256	11	874	2	0	321	1687	1	1	2	126	800	1	0
11	959	6917802	1368	2818	24	1016	944	96	1300	2152	0	2	1	2076	1078	9	304	781	1126	0	1	520	9	0	0	154	0	0	0	14	1328	13	0	1381	1023	0	0	680	12	1	0	731	0	0	0	1	1454	21	2
12	1	1427	1245	1	93	1189	587	0	1170	864	73	0	1	952	1244	0	0	706	1068	0	80	786	16	0	947	322	1	11	0	0	790	0	0	831	1872	0	655	633	6945108	2360	1	1445	69	0	0	1	2215	1	0
13	0	1563	2444	0	833	1525	7005188	1986	1846	893	35	0	1	699	2128	0	1	682	967	0	0	1332	103	0	26	1078	1	1	0	1	1395	1	0	2078	1202	0	1	1421	344	173	11	657	0	0	12	0	1616	0	1
14	0	790	1137	0	0	1803	6	0	879	1172	0	0	23	678	2258	0	1	1660	616	0	2	892	514	2	0	51	88	9	1708	875	7251430	2308	0	1514	1339	1	169	725	0	414	1	626	0	14	1	1	937	62	0
15	137	1070	2549	1	48	1175	0	0	2419	1191	5	0	0	897	632	0	1291	853	7319726	1119	23	520	36	0	124	9	1403	0	0	0	1480	0	0	591	998	185	408	1044	22	0	0	982	73	8	0	1	981	17	0
16	0	771	1435	8	1	390	498	5	1183	1579	55	0	251	1779	7283980	2197	0	1106	1356	20	0	536	0	12	0	0	1	0	0	0	1197	0	0	1132	1336	444	0	1075	11	187	1	1183	0	1	0	1	1499	0	1
17	0	1023	1344	0	0	1221	0	0	559	652	1	0	0	1049	2391	0	0	1077	701	0	0	850	409	0	10	37	70	0	489	765	7219135	1926	1	659	995	0	0	881	192	442	0	1433	1	0	0	1	1322	1	0
18	1	581	835	0	0	883	0	0	1007	472	778	0	1	765	964	0	6	781	961	0	0	1507	23	0	536	25	7262081	1749	0	0	2517	1	204	672	530	0	0	877	472	0	1707	772	62	1	0	13	812	0	0
19	816	7258921	749	1892	3	2375	0	1	943	1016	0	0	68	874	815	13	0	871	1059	0	0	679	12	0	7	3	1	1	0	2	821	0	475	1359	1585	0	2	1568	0	0	58	768	3	0	0	0	789	0	2
20	0	810	1068	0	0	193	1688	0	1110	1158	32	0	1	924	1059	0	0	967	4061	1	1400	1211	7150885	2235	1	1	2060	4	0	27	9290	15	0	640	1075	0	0	494	36	0	0	1076	1	0	0	1	1370	0	0
21	0	706	1577	0	0	1040	371	0	1437	741	1	0	0	1208	904	0	0	935	403	0	3	894	48	0	1853	0	56	5	1	0	439	2	1	1102	5179	206	839	733	7140996	2599	6	1427	36	0	0	20	2056	49	0
22	1	1362	827	0	4	1512	27	0	1087	1462	1	0	1210	7148003	847	3983	0	1007	1128	1	0	1015	2	0	63	257	0	0	0	28	442	0	0	1060	734	557	0	733	0	0	2	517	0	0	0	244	673	34	0
23	0	505	863	11	1	501	494	0	912	855	31	15	0	881	903	1	0	637	817	0	1	748	49	0	0	581	1873	2	0	0	716	0	9	892	2945	1	1123	158	7157592	1870	0	735	47	222	0	4	2814	4	0
24	1	587	881	0	0	365	5	56	1346	677	2	0	0	69	1753	2	1	1230	1159	0	2	1130	3	6	0	1	65	1	0	0	1464	0	2	1037	877	0	1	673	555	0	3	793	89	714	341	603	7307603	2492	0
25	0	1073	1603	0	1	1576	1	0	1066	844	11	1	2	1188	486	0	2	1294	739	0	1	3130	2	232	0	3	2	5	0	1	573	0	1	2679	1003	0	2161	7497702	31	1947	1	2083	3	1	3	2258	867	2	1
26	0	1221	1055	0	0	494	2	1	974	1111	6	0	0	1025	3864	35	2	1018	1950	10	3	1853	411	659	0	22	39	0	541	683	7363530	2319	1	959	1045	1	2	1044	5	0	1	870	21	1	0	91	1203	2	0
27	1	849	1207	0	5	2536	1	1	741	791	2	1	1	640	982	0	67	3923	922	46	3646	7493826	2546	3362	2	148	0	237	0	780	840	8	0	808	860	0	1	1855	11	3	0	923	2	0	0	0	666	1	0
28	0	1970	2260	1	0	516	6	1	1691	882	6	3	1	1673	4003	0	2	1761	2107	1	3	502	96	14	2	3	8	832	0	1	1021	4	1	937	1507	1	3	370	902	20	1	977	183	320	535	1204	7559981	3042	0
29	0	908	1799	68	0	1115	3	12	955	896	0	6	9	1311	1454	31	0	1347	812	1	9	717	14	4	0	12	2	5	20	1	957	29	8	1711	1748	2	20	968	358	19	3	974	64	1025	1603	916	7679541	4453	0
30	0	1304	1282	15	16	2161	0	2953	830	1220	0	2	0	1411	1839	0	1	2001	1075	26	10	844	1	6	2	0	0	3	47	896	451	1	4	1133	1520	14	8	1017	5	23	1	751	1	16	3689	41	1019	6	1027
31	0	1656	1283	1	0	1234	48	306	1317	1340	1	0	2	1264	1280	1	0	827	1945	5	1054	1039	290	2	6	3037	0	1	1	3605	1089	15	0	1380	751	3	1	1201	35	962	0	1111	5	2	1	5	1411	1	0
32	0	2269	1333	1	1	583	5	1	1815	1173	0	3	1	1042	3049	0	0	570	1110	247	9	377	652	19	14	316	87	2	674	462	7497140	2321	0	1390	862	11	0	892	56	3605	1	149	8	979	0	1	2106	0	0
33	0	1298	1779	0	1	140	2	6	1040	880	3	1	0	2172	1278	11	0	1478	1831	1	1	412	2	0	0	6	6	9	0	1	1074	1	3	1020	1847	22	1	617	293	0	3	1820	29	3591	520	757	7511892	4189	0
34	0	1019	520	0	0	721	439	1	1010	1186	14	0	1	998	797	21	0	960	918	0	1	551	26	0	1	32	3418	2	0	30	810	0	0	1105	4520	1	1218	703	7421285	3772	4	5981	78	13	0	26	3987	2	0
35	1	999	1683	1	1	1144	646	2	1165	533	1	0	15	504	786	0	0	1327	876	0	0	926	325	0	17	6	3810	3	0	1	1584	0	27	1308	6761	2	1292	1090	7405111	4525	2	4502	39	987	0	50	4906	40	0
36	0	1726	737	1	5	1195	1	0	1414	1220	4	17	0	1323	587	2	0	957	1992	0	1	1021	1	0	1	7	336	5	0	48	742	1	80	987	1060	1	291	1440	0	2	4	1254	0	3619	3635	7538644	851	2969	1
37	1	2536	2304	11	26	954	0	0	3523	7500304	47	2016	11	4139	1569	3	1	1247	5015	1046	3	729	0	0	0	56	2	0	1	2	1206	0	3	1516	1042	2	3470	460	0	4	3	1750	0	1	17	2	1072	1	0
38	0	1142	1057	5	7	1663	1	20	926	683	0	0	2926	7501075	783	3998	1	954	779	3651	17	1641	0	1	2	1	0	2	1	72	739	0	0	863	1446	19	336	775	2	0	0	708	0	0	0	379	1253	0	0
39	0	1454	1037	0	0	1264	2284	0	1026	847	3	0	2	688	1192	0	0	1182	6100	5	1634	4951	7355369	5802	6	0	3463	1	1	1	9863	3	6	783	1062	0	0	460	32	0	1	1078	978	0	7	2	1955	0	1
40	1	942	1462	2	3	491	0	1	1408	1009	41	0	0	898	676	0	956	596	331	0	0	456	0	5	0	57	341	1	0	1	417	15	4	1654	585	0	3502	777	3	2	3129	7313703	3704	977	7	1802	694	45	1
41	983	7273308	1002	1283	2	4828	1	6	1391	1109	2	3	0	1262	1459	0	3609	1466	726	0	2	733	0	944	3	0	0	3	0	0	867	1	12	1667	961	15	323	760	2	0	0	1061	0	0	0	10	1134	63	2
42	0	956	1106	0	0	1322	0	4	1206	611	1	2	6	3598	1444	2	4	994	845	1	2	1913	0	3546	0	27	0	0	6680	7776449	1077	3260	72	956	864	0	2	639	6	6	0	912	1	0	2	89	1434	0	0
43	0	1000	687	0	3	2122	0	6	1274	1725	22	0	0	915	903	1	1	2342	1108	80	1	1677	0	28	0	0	0	1	1	2899	905	3569	1	1338	1602	3	0	857	0	4	0	1463	0	0	1	97	955	1	0
44	0	1049	1172	0	1	1704	0	3	1550	965	1	1	2	2300	1066	6	5	1509	1205	4	13	647	1	589	2	0	0	0	34	6878	1855	21	3	1149	1270	0	0	414	1	48	0	1472	2	0	0	4	1013	69	1
45	0	1305	1762	0	0	1277	2	0	1285	1547	1	31	0	1086	3779	0	0	1350	1084	0	2	1755	1198	10	0	0	75	1	508	1472	8010660	3762	1	635	1358	1	1	884	1	19	0	1430	7	25	0	0	3433	4	0
46	0	987	1171	12	0	1139	3	0	1069	792	38	3	16	885	1813	0	0	1244	860	0	0	967	30	44	0	7	468	3	0	0	1152	0	1	1218	1458	0	1	1250	1	33	1	667	3891	2040	2	0	4606	5	2
47	0	1487	694	0	0	647	0	2	1229	811	1	13	48	777	1494	0	0	908	1027	78	0	869	2	3	0	1	0	3	0	1	782	1	1	1707	1599	64	5	1089	518	1973	35	981	730	3136	1295	994	7920378	3897	0
48	0	1071	895	0	4	1154	0	47	1723	598	0	0	1	1625	3379	90	0	908	1376	0	0	1117	1587	35	0	6	178	18	746	1127	7810405	2115	1	1157	1192	138	1	584	3	3070	1	883	1	3	0	1	2992	2	1
49	0	1366	693	2	0	1014	2	0	839	1331	0	1	0	1096	685	1	1	1276	972	15	17	416	1956	3	2	710	0	1	1	0	667	1	1	692	1550	1	24	4441	14	1	0	87	1	0	0	5	4124	0	0
50	0	1937	1385	0	0	517	3	0	1455	1349	1980	1	20	1006	1449	0	3	1493	3948	1	1	677	3056	1	1809	89	7805876	2591	1	2	5534	8	0	1262	1216	20	1	1380	1946	2	12	4568	83	51	0	4	1292	1	0
51	27	1418	1092	18	4	1569	6	0	1558	5862	0	1	0	1240	885	0	2	3197	1066	1958	46	1184	3	0	2186	7758553	226	1287	4	2864	966	2	3	1591	2038	17	3677	516	2876	0	1	1606	4	1	0	4	662	3	0
52	1	1360	1300	0	1	1105	518	1	1386	713	86	0	296	1149	7796064	4264	3	739	1639	3010	2	839	0	1	0	1	5	3	0	0	1426	5	10	637	1129	0	703	374	1	2	2	815	1963	1	0	0	1523	0	0
53	1	1491	1427	0	0	604	1	0	1474	978	167	0	1	894	1388	1	0	501	951	41	1	797	2	0	0	0	127	1	0	0	1274	0	2	962	1884	5	1	2824	26	1	1055	5776	7821696	2749	3	90	5431	6	0
54	0	1408	1124	0	5	3961	0	3	901	1175	0	0	0	963	1199	18	3	3264	2543	0	7480	7985088	38	7476	50	51	1	0	17	1161	1532	89	3	802	900	1	15	4128	2	2	2	1446	8	3	2	1	746	0	1
55	407	848	801	125	50	1652	0	2	7971251	1042	1304	82	2777	3344	1577	1	2	1374	4124	6	688	1623	2	2	87	2	1	1	2	5	963	0	5	1914	863	4566	0	1179	1	1	702	652	0	2	38	5	1450	0	0
56	0	1146	999	12	0	1254	0	0	1292	857	0	0	5	4291	1329	6	1	1028	1484	1	4	7400	1	7	0	1	0	5	1	15	1221	0	1	1047	1807	646	0	375	1	0	0	626	0	0	0	5	1519	1	2
57	0	822	1471	1	1	1660	4141	9	907	844	1	8	21	881	1424	0	0	1515	5935	3	1384	4864	7712254	2710	4	8	69	4806	0	91	3152	28	0	1958	1956	1	0	1089	44	2	0	1210	0	2	4	1784	2117	9	0
58	0	720	1363	3	0	653	12	1	1397	725	3	0	2	820	1113	5	0	922	1099	0	1	1234	227	1	3	8	4687	625	0	27	1414	0	89	1072	712	3	2	907	51	5	0	1414	13	1734	2	3213	1101	2	1
59	0	1286	1248	0	0	1153	0	0	1403	1411	1	0	0	1604	1098	0	1	772	1155	1709	7	1483	0	1	0	1	781	5	0	34	828	2	1	823	2096	146	43	1806	0	2	0	990	6	3206	3333	7708767	1469	4250	2
60	0	1488	986	2	13	1867	1	64	1479	1438	3	2	1764	7729417	1843	7526	0	1504	1338	3179	20	1361	1	0	1	0	0	1	0	88	1092	1692	0	1792	1358	398	0	1119	1	114	0	1320	0	0	0	405	986	7	1
61	0	1199	1139	2	4	1797	1	0	1724	1312	0	0	23	1677	1196	98	0	930	774	1689	127	1514	0	43	0	2	0	1	9	1452	884	3287	0	1226	714	4	3	1722	0	0	3	1503	1	0	0	67	1631	39	0
62	0	1126	938	3	2	1091	647	0	1349	1200	47	5	570	1321	7830997	4757	1	1208	725	3244	12	1577	14	0	9	1	0	3	1	0	1349	1	12	968	1044	1703	4	1142	0	0	2	1201	0	0	0	0	2127	29	0
63	3	1341	1154	3	27	1760	1	0	1893	1061	0	95	1824	7920909	1079	9925	1613	1316	1377	144	1	1247	1	0	0	0	3	0	0	115	1241	1	3	1346	961	3208	0	553	0	0	3	652	0	0	1	484	1599	2	2
64	1059	7927446	1274	1991	2	2265	6	43	695	1520	1	0	2	1102	1172	1	3239	1357	722	11	2	2245	0	1670	1	1	0	0	23	1	1124	0	4	1565	1112	3	1	1164	0	0	0	1368	0	0	0	99	1180	0	7
65	1	1032	1591	2	0	499	0	0	1375	969	0	0	0	772	3334	0	1	1465	1409	5	0	191	989	3172	24	0	99	0	747	1431	8096040	5414	0	956	3668	29	2	164	0	2	27	892	0	0	0	1	598	0	0
66	0	1551	578	0	8	895	1	0	2770	8122186	39	1221	7	3782	973	21	0	1270	1284	1	0	1007	0	0	9	57	0	1583	0	0	1199	3	1	860	4326	1	1	842	83	0	11	1684	2	2	0	3	928	1	0
67	0	1384	870	0	2	902	1	0	1576	1040	14	1	2	1381	1270	0	2	3452	933	2	5	2182	0	36	0	3	1	2948	0	19	1196	27	1	1626	780	214	90	1148	39	0	1	997	8	10	2549	7945955	1669	2800	0
68	1	927	3132	0	493	1421	8227161	7317	1185	987	93	0	39	1250	4318	0	0	4196	1103	1	1	743	40	3	2	1	282	0	0	0	2148	0	2	1015	1475	0	2	828	501	0	1484	1023	2	10	4	0	1091	0	1
69	0	2234	1534	0	0	1763	0	14	1187	1088	0	1	61	1577	1471	0	0	1135	1049	25	0	1036	0	1471	2	1	43	0	0	0	1004	1	2140	8565559	1428	1274	1	1871	2	26	3033	2147	2	0	2	172	1284	2	1
70	0	1162	1266	12	2	1752	0	2	1776	722	39	0	19	1551	4519	2	1	1548	1796	60	0	3420	2308	2890	31	0	229	4	792	1915	8521786	5344	2	445	1330	1511	0	625	0	2	1	1245	27	0	7	36	774	3	0
71	0	1212	1000	13	1	1515	355	1	1028	965	32	0	273	1465	8813836	4292	0	1918	549	17	0	838	0	3	0	0	2	0	1	0	1574	0	9	1101	1241	2803	1	545	1	1489	14	823	89	33	0	13	1801	2	1
72	0	442	1852	0	0	1034	0	0	1173	815	2	0	11	1020	4226	1	2	1258	1014	78	2	1135	449	98	0	5	105	1	755	1113	8483091	2993	1	1534	1165	5	1	963	0	2655	4	1826	1	0	1	43	781	1	0
73	0	1477	929	50	5	2863	0	0	761	657	18	0	2	991	1092	1	3	1124	2493	2	863	2108	0	1	0	4	4	0	1	2	1954	0	60	4690	1300	2	2151	8586782	29	2103	4	3575	1	0	1	1106	1507	8	0
74	1	1483	1882	1	0	555	38	0	3116	8355408	86	1629	1	5162	1178	31	0	1433	3571	7	30	1997	2	8	11	98	1	1245	0	1	989	1	0	1492	1038	0	0	1399	956	2	0	1186	3	3	0	7	1234	0	1
75	0	957	891	0	0	1298	0	1	1585	1250	37	4	1	289	2806	2	1	1024	786	0	0	950	0	0	3	0	0	2528	0	1	2064	126	0	1422	920	4	20	1025	663	41	3	1306	53	10	499	1335	8534010	5072	0
76	0	1374	1531	0	0	882	0	0	1100	1540	1	0	69	1024	690	0	0	1260	965	5	0	1523	113	0	0	3	0	1	0	1	2349	22	2	2083	1088	0	3	2089	3	1	0	964	1	0	0	3	854	2520	10
77	1	1164	1090	0	0	1048	0	1493	1314	494	1	75	1	1226	945	1	8	954	1489	2788	16	3820	45	8264829	0	4	1	11	1	5	1069	3033	1	1207	853	60	1	3309	9	35	1	953	0	0	0	0	1439	25	1
78	0	577	1485	18	4	1646	1	1	984	1032	0	13	2	1588	1841	2	0	1178	1114	1	1335	1387	2	2	0	1	3	0	0	1883	1126	49	0	2155	956	69	0	1353	0	0	0	401	1	3	0	71	1344	2	19
79	5505	1427	1497	1268	3	1259	0	0	1404	1100	0	1	42	886	1243	205	8397515	1077	1246	524	2592	1187	1	1	479	0	0	1	124	13	1688	1	41	941	1186	35	6	2219	0	0	0	2162	3	1	0	18	1166	10	9585
80	39	1022	510	2555	5	2223	0	214	649	849	1	2	1979	8633094	1266	8415	2	1269	990	4	1	1457	2	18	0	1	0	6	1320	161	1227	78	0	1974	1372	6	0	852	0	1	0	1610	4	1	35	395	1110	1	1
81	0	976	770	1	1	962	2	2369	1672	597	0	2	0	1067	878	35	0	2463	943	2	7	1208	0	194	0	1	1	0	3984	0	888	15	0	1007	705	0	0	800	11	26	0	1030	3	6	6	0	422	0	1078
82	2	986	1150	0	3	4521	0	45	1619	830	0	0	2	1272	1457	1	1	2701	1242	0	1518	1183	0	0	3	79	2	0	2546	6	1722	1	4	940	1366	1	1	1216	0	9	0	1316	2	0	3	0	592	18	1509
83	1	1123	790	3007	0	1477	0	1	1335	1322	2	1	42	1127	975	2683	46	1143	1869	8596993	2220	1310	2	102	1	7	0	376	2	2	1053	286	3	1168	1564	56	3	1164	2	22	0	1287	0	2	0	0	1324	8	0
84	0	510	826	0	1	1126	0	17	1179	1113	1	0	2	447	844	93	1272	613	982	0	25	2278	10	0	2	670	0	83	0	23	1038	0	3	1107	779	0	2732	969	4	28	3	572	2	0	2	1	805	0	5
85	1730	8552892	1051	2690	2	4416	5	4	1167	1456	0	1	1	680	1153	0	2228	1218	1082	2	15	1296	1248	0	75	22	0	1	2	0	1013	0	21	1310	759	0	72	1512	84	32	0	1180	1	3	3	0	1172	0	1
86	3	1554	667	7	13	884	4	78	976	3532	0	0	1	1537	1410	0	13	3264	1106	6	1390	1004	2226	2	2607	8630857	36	1925	1	5873	1159	2	0	1030	542	0	18	3776	1	374	1	788	0	8	85	31	1674	0	2
87	4	2797	1676	0	6	5100	21	1	1259	908	0	0	1	686	1442	0	1705	8678613	1646	2121	3775	2043	25	1	0	683	20	0	8	101	916	0	2	1890	1330	5	5	2188	0	0	0	912	3	0	39	0	1346	12	0
88	2	3387	1025	0	3	2053	1	3059	1448	1126	1	3	2	899	926	13	1506	8892299	1287	1719	2453	1427	2	39	0	307	1	0	8	86	2232	137	0	1149	649	0	12	559	0	1	0	724	0	0	0	0	799	0	2
89	0	938	1082	1	0	1744	1	754	1350	1130	56	3	2	1031	1509	16	0	1827	831	16	3	606	4	13	50	2	435	16	1	0	3649	23	8	787	1640	12	0	856	3	1	9	801	3237	1298	0	0	758	42	0
90	5	943	1098	0	0	877	0	2	796	451	0	13	507	1040	1574	1389	4	1486	628	0	0	1241	2	7	11	0	10	1	44	4	947	0	35	1305	828	10	1671	461	0	3	30	548	740	2576	9023619	72	1235	326	2
91	1	680	1792	122	1	1599	1	0	1743	735	0	0	2	1298	1583	2575	2	1535	1746	0	7	1519	2	0	0	0	1420	1	0	1234	1726	20	0	750	2050	0	1	427	0	1	0	329	3	0	10	91	1333	1	1
92	0	540	1656	10	0	611	2	0	1243	784	646	1	1	1000	1576	1	0	1459	1129	0	3	869	1	0	0	1	2517	1	0	1	1032	1	0	774	1417	2	1	1038	63	15	498	615	8766198	5562	0	21	7951	6	0
93	0	876	373	0	0	783	0	0	734	932	2	0	0	1034	2218	53	0	1015	665	3	2	410	5	0	0	2	0	27	0	0	1327	0	0	621	1238	2	2	975	1134	1404	3	1079	805	2899	421	1187	8585561	3073	2
94	1	1298	730	57	0	923	1	2	1167	565	1	0	0	694	2780	78	4	1118	1022	2	1	1008	644	17	5	6	24	0	535	1133	8591422	2095	0	1102	1743	5	5	730	1	4266	3	1144	1	2	1	6	1316	0	1
95	1	1446	1313	0	0	968	0	0	1553	871	0	0	98	1102	1250	1667	2	1098	1438	25	6	1786	2	748	0	0	2	39	30	1335	1196	8795114	1	816	1263	1	2	1718	0	2756	2	649	2	3	0	0	1335	122	1
96	1	590	930	312	3	1503	0	0	1506	845	0	0	0	1909	1559	0	1418	916	1001	0	23	1056	1	9	9	762	1	0	289	1	1080	0	24	1275	876	0	4590	1081	133	0	1	1155	1	0	3	34	761	0	1
97	1428	8430464	1000	2809	24	1288	4955	98	2198	1522	4	1	0	890	1215	0	2753	1220	610	0	2	1849	1	0	1	5	2	1274	1	2	1234	1	4	1748	921	5	690	1262	20	12	0	1155	0	0	0	14	685	9	0
98	0	989	1556	0	1	1311	712	4	1961	1838	3	3	1	1473	2082	0	1	2038	1423	0	2	1753	4	3	2	3	0	2667	0	0	1280	21	3	1282	1403	1	1	1052	495	59	2	1592	28	1324	307	1169	8691605	3662	2
99	14	1707	1229	140	1	1447	0	0	1314	1584	1	2	2	1091	1619	31	1	1494	1947	1	2	1002	0	0	2	1	1	3	0	1	1872	1	0	2890	1306	2	5	1584	788	2	141	1148	20	2645	475	1108	8688682	5370	1
100	0	2357	1481	0	4585	8624470	137	2301	2203	2183	7	2	3	2347	1307	3	0	1304	1575	1	2	2548	218	1	0	1	2	1265	0	0	1553	0	0	4603	1683	4	0	1661	12	1	1	1823	1	2	2	1	998	2	0
101	0	1837	765	0	0	1331	2	0	1311	1093	14	11	0	1607	3355	0	0	1303	817	1	0	1678	3	0	1	28	2	2560	1	0	2067	3	1	1339	1799	35	1	1661	1104	2	2	2097	110	2	302	1003	8450549	3902	0
102	0	1280	873	0	0	1575	1	2	1082	1014	2	0	0	1114	1434	1	0	1269	1465	90	0	1246	0	510	0	25	0	0	0	6	1515	1189	0	4315	1716	13	2914	8433218	31	3273	0	4830	21	1	13	1330	1568	25	0
103	0	1012	966	0	0	932	0	1	973	1374	0	49	43	1231	1053	43	0	2216	1619	2	7	1755	3	35	2	1	16	0	4	691	2233	4826	5	943	418	11	1	1543	2	0	1	1684	0	0	2	0	1916	48	1
104	0	1530	888	0	3	1163	3501	2	1117	1667	3	0	2	1289	1756	0	0	2533	1347	0	0	1184	1	0	1	1157	6	1	12	0	1020	0	1	1359	1863	1	2	800	2	2	1	1066	38	3	10	2	1451	15	1341
105	1154	1254	977	0	962	1390	9	0	1337	978	2	0	1	1485	1356	1	3609	930	1690	0	43	1633	5	2	3	2840	1	0	0	2	1457	0	2124	1359	2131	5	8365229	773	421	202	57	1226	6	11	1740	14	1289	6	19
106	4580	8536779	1803	1524	3756	1683	5	21	1004	1731	0	3	1	2238	2013	1	39	1440	1870	1281	0	1985	0	0	6	0	1	0	0	11	1736	0	5	1499	713	1	1	1533	0	0	0	995	1	4	0	4	1059	0	8
107	11	1714	1363	3	13	1479	545	5	1621	998	69	114	667	1132	9073416	3196	10	1946	1996	2895	1	1378	0	0	3	3	1	1	2	1	1287	0	0	1784	1290	16	0	1733	0	6	0	1419	11	4	1189	1	1521	3	0
108	1	1548	940	29	0	1599	3	12	2036	1953	4	3	3	1725	1920	4194	9	957	1170	1009	0	893	1	0	0	2	0	0	16	10	2012	2	0	1759	1297	71	0	1414	0	25	0	1848	1	0	2937	8	1596	1	64
109	0	2070	2397	2	32	1672	1	0	1415	1508	0	0	1	1210	2143	9	0	1209	2731	0	4167	2806	11	1	0	3	0	0	1	27	1905	0	0	1543	1622	1	3	1963	0	1	0	1065	2	0	0	68	2430	0	3
110	0	2569	745	1	80	2039	4	1	2849	8703255	55	2571	1	5194	1042	0	2	1451	5488	1069	53	3120	1	3	0	119	44	3	0	3	1967	36	1	1498	1244	0	5550	2560	4	4	2	2205	0	0	2	15	1153	0	0
111	0	1092	1640	26	0	2579	0	6	1760	1436	0	2	2426	8695883	2076	7511	1	1411	1715	3503	0	1950	2	1165	0	0	0	0	1	170	1526	2	1	2112	1455	50	48	2417	0	1	1	1701	1	1	0	478	1527	0	0
112	0	1291	1000	131	1	1919	0	0	1765	1605	7	0	5	3723	1798	11	2	2815	1216	101	124	2376	4	2960	0	41	2	0	4034	8741174	1145	4914	0	893	865	0	1	1393	0	1	0	1217	0	1	1	292	1389	0	2
113	1	2831	1032	8	2746	9113914	58	2858	891	1563	0	0	10	2020	865	1	15	4570	1278	1387	6033	1710	9	33	2	1	0	0	1	1	1473	0	0	883	1127	37	0	1761	3	0	0	1465	12	0	14	21	1020	0	0
114	18	1089	1059	10	18	1296	497	0	2034	1012	32	3	431	1858	9012732	6641	10	2312	1403	3600	380	2746	1	0	1	1	1	2	0	0	2308	1	1	3426	1197	0	3	1254	0	0	2	1481	0	0	0	27	1341	9	0
115	0	2523	679	0	3775	9449481	93	2753	1277	1167	3	16	0	2508	999	9	0	1057	894	0	0	1782	0	198	0	1	0	0	0	8	2863	35	3	4556	1204	4	3	1396	1	6	0	1781	0	21	0	112	1370	0	0
116	0	1527	1426	5	1	1633	0	0	1173	1687	1	311	44	1568	1431	11	0	1525	2451	1	0	787	1	8	0	181	5	1324	1	0	4695	4	1	1704	873	1	1	1431	1	4	0	1230	0	226	421	8	1500	6	1
117	2	2582	2027	4	1	2673	0	0	1395	2417	2	3	1731	9979548	1173	8130	0	1865	2505	1	1	2251	0	0	0	2	0	1	0	100	1648	0	0	1299	1524	1	2	1580	0	1	18	1384	0	1	10	443	2210	1	2
118	0	1740	956	0	1	2332	32	0	4764	9520875	61	1718	3	6368	1972	0	2	1097	4284	0	0	1234	8	14	2	83	1	1249	0	17	1237	0	22	1340	1406	45	83	1005	675	20	0	2121	0	0	0	2	1434	0	0
119	0	945	1577	1	0	2079	2	0	1756	1164	1	1	1	1962	3406	0	0	1665	1602	7	4	1244	16	0	1	1	3	2676	0	1	1794	2	0	866	2266	1	0	1213	726	11	1167	2133	188	5	310	1104	9214986	2798	0
120	0	1210	1316	0	0	1621	3	0	1249	2081	2	1	0	787	1249	0	0	1184	1978	1	3	1619	2	0	2	0	2	0	0	0	931	0	1771	1455	9298920	1544	3	1162	1208	1	2653	1923	922	4	4	0	987	9	11
121	0	2193	1265	0	4	1568	12	4	1249	3275	4	3	0	1091	1360	2	1	2981	1994	2	0	1729	9	22	1876	9141060	34	882	2	2739	2617	1120	3	1024	1366	0	4	1499	2559	1109	1	1228	1	0	0	23	1059	8	0
122	0	2163	1963	0	1	1309	0	1	1536	2054	1	1	3	1410	1699	0	3	1914	1729	2	0	2240	1	1120	0	0	0	0	0	1630	1630	2662	0	1888	1159	46	0	1191	0	90	1	1899	2	0	2	47	1830	3	0
123	1	2137	1188	0	0	1871	2	0	1381	1191	1	0	4	1612	4253	2	1	549	2068	0	2	1630	897	2553	0	3	110	0	442	1886	9610355	6849	0	1761	2562	1	0	1374	0	20	0	1321	1427	2	1	0	1428	0	0
124	0	1474	2051	0	1	1191	0	0	1120	813	259	2	0	1560	2554	0	1	1827	1041	1	1	1550	0	0	0	0	69	0	1	0	1032	0	1	735	2758	1	15	1056	39	0	640	1578	9385914	5335	0	1	6714	2	1
125	0	2189	1266	0	0	1119	0	0	1270	1724	339	41	24	1359	1999	0	1	2081	1552	0	1	1863	0	1056	0	25	0	14	0	54	1964	0	1	1694	2145	1	1	2050	1	2	4	1740	129	3342	3853	9728513	1354	2535	1
126	0	1045	1395	0	0	1464	1	7	1492	1159	459	0	2	1177	4168	1	1	1738	1270	5	3	1402	2699	3338	0	1	269	55	1847	1419	9921254	2704	1	1130	1113	1	0	926	7	12	1	1539	86	20	1045	4	717	1	0
127	0	1514	1353	0	4	4796	0	0	1386	1382	5	1	1	1227	1490	0	0	3779	2037	0	2	2433	0	3	2	3	1	7	34	0	1374	0	2	568	1816	1	1	1092	0	0	162	1022	2	1	3314	3	1469	1	1185
128	1	2074	1469	0	1	1426	2717	2	1591	1267	384	0	0	1206	1781	0	1	1583	6151	3	2913	4128	9729726	6296	19	3626	44	1	1	14	7873	51	0	1502	1557	0	0	976	85	1078	1	1081	4	0	0	166	1372	0	1
129	0	1427	1690	0	3	1016	1	1	1494	1317	1	0	3	2806	1785	19	1	1075	2078	0	8	1680	3	28	0	244	1	0	3363	9864750	1115	2830	3	1011	1270	0	4	571	0	3448	0	2152	0	1	0	46	1451	0	0
130	0	1035	1186	0	3	1857	0	7	2521	9646642	95	1287	0	4060	1237	1	0	1615	4244	5	3	1017	4	2	1	550	0	1	2	1145	1353	3	0	1268	814	14	2	761	10	3803	1	1596	0	0	0	1	873	0	0
131	2	1856	883	0	1	1786	0	0	1573	986	63	0	29	1486	1440	0	1077	1602	1730	2	3777	3060	16	3	2	2	5	0	1	3347	1697	6	1	1212	952	0	84	1141	1	206	1	774	0	0	0	11	1940	1	1
132	1885	1906	9754492	3392	57	1218	314	0	1592	5358	558	3	1	1369	1494	0	3363	564	882	2	207	832	21	1	3	1	36	1	0	3	2119	0	4	1174	2262	78	0	932	1071	0	6	515	0	1	0	0	1114	0	1
133	0	1471	1303	0	0	1763	0	4	956	2597	0	7	0	1138	1324	68	0	2811	1479	0	0	1333	53	167	1881	9595407	51	908	2	4627	3793	0	0	1919	1155	2	6	1475	3238	3858	0	1476	0	17	0	0	1005	82	0
134	1	2760	2694	1	1	1612	20	0	1708	1224	39	36	9	2482	2470	1	1	560	1490	0	0	1534	3	0	1	1	859	1	1	0	4991	4	1	1415	980	1	0	284	1385	264	4	4812	75	3	0	10	942	1	0
135	0	1880	861	0	1	2765	27	0	1480	3910	0	0	5	1419	1370	17	0	1915	1265	0	9	828	1412	1	1797	9593510	71	1753	0	4861	1678	55	1	2060	1687	1	8	5855	3227	5	8	1615	2	37	0	5	1265	2	0
136	0	1729	996	0	1	1888	2	0	1190	3460	0	1	5	946	2269	36	23	3556	1006	2	8	1822	4734	5	2597	9601230	57	1664	0	5653	1521	0	0	1121	895	49	13	4880	66	15	1	260	0	19	1	7	1057	0	0
137	0	2049	1420	0	0	1219	5	0	1149	916	0	2477	25	1668	1333	52	2	345	133	1963	1	1262	3315	24	3	620	49	9607307	0	53	1303	2717	1	1317	1486	0	2	1374	4	1	0	3	0	26	12	4221	608	1	0
138	0	2461	2177	0	0	1833	12	2	1990	1636	3	2858	38	1252	1680	3	0	1528	2000	843	19	583	12	98	20	1358	224	9719483	17	35	1275	2437	0	1596	1755	0	1	169	15	11	2	1370	0	33	136	256	1909	4320	1
139	0	1696	1088	1	4	2376	4481	4	1956	3126	58	0	2	5794	1221	2	15	2980	767	37	5	1946	8	0	3	1573	2	8	0	24	1168	0	1	1487	976	0	1	1122	2	1	0	1082	0	19	98	26	988	486	1525
140	0	1398	1118	0	0	916	1029	0	2100	784	12	0	99	1316	1175	0	33	872	1302	2	0	1913	21	0	26	3474	4289	29	62	3	2197	3	0	835	3703	46	723	726	9726982	3743	1	308	56	1592	1	2	5911	23	0
141	1	1078	1251	0	0	656	1	0	1681	1098	11	0	0	1140	2226	0	0	1177	1366	0	0	1190	1	1	1	8	326	66	0	2	1561	0	0	701	2049	2	1	880	435	0	102	2298	64	3562	727	1351	9881359	4058	0
142	0	989	1279	8	2	1688	2	0	986	1830	5	1	1	891	1274	0	0	848	950	0	9	1252	4832	2	0	1673	0	0	2	6	1485	0	1	4015	1894	0	2647	9881466	105	3447	0	5033	1	19	9	4769	792	107	3
143	0	919	1503	0	2	1065	1661	0	1345	837	0	3	0	1455	1496	74	1	1175	1217	127	4	638	398	1	2	3537	38	4837	1	1	678	1	5	896	3370	0	1601	686	9847219	3537	2	1168	109	60	0	43	4039	2	0
144	0	1166	1122	0	0	1053	0	0	1300	1279	0	24	3	379	1223	11	0	935	1107	1	2	400	1	2	0	13	41	938	0	0	774	2	40	752	1089	1	0	563	8	2	61	1947	2	146	4	1	8983	7	11
145	1	511	671	0	375	848	1138	0	1173	410	1736	1	29	360	1104	46	4	1669	5999	2	211	974	2	0	1	62	2	0	0	124	1659	1	1278	985	712	0	9898210	847	1195	178	101	507	5	27	2408	18	981	2	0
146	0	1267	2523	2	3	1196	0	0	1771	1150	3794	0	8	604	1396	0	1	1424	2137	3	2	581	0	0	0	1	70	1	0	0	1325	0	4	3515	1741	1	6	351	26	3	5312	1334	9752605	4836	4	4	5432	1	0
147	0	2582	1550	0	3959	9726366	62	1416	1693	1049	12	1	0	2590	1163	0	3	1276	938	0	3	1645	1	4738	1	3	0	0	0	9	3590	1	2	4573	1137	0	47	2509	22	1	398	2082	1	5	1	0	1217	0	0
148	0	2554	2037	1	0	1875	3	5	1888	925	105	0	1	1604	1447	1	1	1517	1632	5	5	1300	3	397	1	2	1160	0	2	4	4221	12	0	1141	1699	2	5	1181	5	2752	3	5825	53	3	3	4	1666	2	0
149	0	2051	1328	68	0	866	0	21	2031	2553	60	0	2	2002	4860	1	0	1270	1794	0	0	272	1136	40	0	26	55	0	901	929	9505484	2882	0	1785	1926	55	2	464	1	5898	2	1336	2	2	0	8	2244	1	0
150	0	1680	1110	0	1	834	59	1	1054	1592	2	0	0	1102	2891	0	0	1326	1170	2	1	1306	728	32	3	141	32	0	1120	1320	9514494	3094	1	1616	1541	6	3	2139	5	5890	1	873	12	3	5	0	748	1	0
151	0	1635	1014	0	1	1672	0	18	1360	1195	0	0	5	2737	1645	0	0	1559	1257	0	4	1852	0	2750	0	22	0	0	6418	9692860	1346	1706	0	1740	943	4	0	646	0	3105	30	1106	3	1	0	59	563	2	0
152	0	2131	2365	3	143	1988	1	5	1561	509	2	0	132	1643	5995	0	2	1076	1933	2	2	1219	1784	3212	20	0	53	0	706	1268	9660162	6653	2	4496	1269	43	19	1028	0	7	6	792	0	1	0	0	1073	63	1
153	1	2360	767	3	3490	9465143	109	2368	1257	1224	4	0	0	1898	987	2	0	1091	1152	15	12	1101	189	2	0	2563	0	0	0	0	575	0	1	4040	721	2	24	1797	1	1	0	470	0	43	0	0	1001	4	0
154	0	2083	1964	0	1	4012	0	2	978	1305	1	0	31	1328	1768	2	1	1152	983	0	6	2218	4	2566	1	3056	0	3	0	58	751	0	1	4771	1094	46	2021	9491972	31	1696	0	353	0	0	0	1923	1029	37	0
155	0	1380	669	0	0	1546	1	31	1457	576	18	0	4	1607	6107	0	2	1924	1236	8	4	1150	1758	3098	2	15	158	25	1362	2188	9512507	2433	1	1540	926	50	0	431	0	4	0	1267	0	1	0	2543	1116	20	0
156	1	1872	1563	4	0	2045	0	0	2448	1350	5	0	0	1295	1743	2	0	738	781	4	3	5717	0	6	1	2	0	11	0	46	1033	1	4	1905	1107	6	0	668	0	43	0	1810	4	0	0	3058	429	0	0
157	0	1416	1551	0	1	1558	4482	1	2018	1230	1	0	17	790	1151	0	0	2303	6310	0	2116	7427	9607481	4359	4	1811	68	14	0	16	4333	11	0	1158	1430	1	2	1402	39	2472	2	683	0	0	0	0	1565	0	0
158	1	2398	1188	0	1	1428	9	0	1995	1192	2406	0	1	2372	3470	1	10	1435	1433	0	0	1517	445	6	10	41	123	14	491	1934	9250130	3392	0	1254	2231	43	3	465	9	3225	1	3566	19	46	61	0	1106	0	2
159	2	1400	1270	0	0	2285	703	0	2104	1590	2	0	0	1207	1178	0	7	1645	993	0	0	1431	71	0	2	1984	1	7	0	2	840	1	0	983	11427	1	1905	1490	9315945	5626	10	4109	38	0	7	1	4271	0	0
160	0	1976	2826	0	1	703	2	0	1505	3313	1	1	3	1601	1713	11	4	6376	1745	18	28	1303	64	0	5523	9271832	40	1869	1	5030	1625	12	48	2065	712	1	2101	1431	3263	2	0	493	4	0	0	0	659	24	0
161	1	1632	1156	0	3923	9169657	63	1143	864	649	0	0	0	1622	924	0	3	4185	707	2	4	865	2158	0	2530	2	6	0	0	4	1254	8	0	1066	1094	2	102	759	1	0	5	357	0	0	0	0	828	0	2
162	0	0	1	780	2	0	0	13	0	2	10	0	1	2172	2	0	1	0	0	43	0	0	135	0	3313	1	1	0	1	0	1	4	10	769	44	9360312	0	0	1	52	8	6	4178	277	2	2	2	348	0
163	0	3	0	0	3	8	1	0	0	8	5	0	2	1971	0	0	2	2563	0	0	99	1098	2	4	7	198	0	0	2563	9225491	45	4687	0	9	4	7	1	0	0	0	0	0	2	2	2	157	2	12	0
164	1	1824	254	1	2688	9763381	96	2995	177	544	2	0	0	1058	183	21	1	3443	295	3	2	397	2	2296	0	0	1	0	2527	1	631	27	1	448	400	3	0	1173	0	0	0	129	1	8	3	0	43	0	2
165	1	2120	891	0	3	4190	1	12	279	687	4	0	1	1181	1019	0	0	2699	995	27	3	3503	1	174	0	4	3	0	3058	0	1010	0	0	662	508	0	1	632	0	0	4	783	1	3	0	92	1419	0	1341
166	0	1262	360	10	0	1713	2583	0	1691	1119	2	14	117	929	299	0	0	994	3880	2	1916	4031	8774670	4411	3	0	2532	10	0	1	6731	2	0	1658	356	0	0	1649	42	1	2	1120	3	2157	0	0	460	0	0
167	0	1548	858	0	0	1135	3	0	1117	1078	0	0	1	925	1662	7	1	1106	836	1	5	1074	3	0	0	9	170	8	0	1	948	0	2	910	800	4	2112	590	255	2	0	802	32	3107	736	1015	9079470	4134	0
168	5	3789	1297	0	12	930	2671	4	310	627	1	0	1	1100	677	19	1177	9010261	1065	3304	110	1284	57	1	3	2879	1	0	0	24	993	2	2	611	1469	2	2938	1107	3	0	0	1312	0	0	1	7	1213	0	0
169	0	925	973	31	2	2029	429	6	652	1228	0	8	0	1293	1666	0	0	1009	628	1	3	3686	1	2064	1	2988	1	2	0	16	917	0	2	3124	1476	0	2708	9036494	26	1543	0	1167	0	0	0	1395	1160	0	1
170	0	1454	986	0	0	656	0	1	977	908	2	0	0	960	6590	1	1	911	1942	25	3	1782	597	2927	1	0	101	1	597	1192	9049817	4485	0	1220	502	0	0	705	4	5	3	1240	1933	1	0	0	1367	1	1
171	0	1252	1504	0	7	1449	0	0	1751	2170	1	0	0	883	1268	99	0	1301	915	1888	1	1363	0	1	0	86	33	1	4	18	1308	2	5	1980	1065	2	3074	870	0	34	4494	9186806	4214	1026	6	3522	1293	22	0
172	0	1575	1667	48	142	1910	0	1	1112	2114	0	1	1457	8590271	1356	8171	6	1430	1474	4395	6	1275	1	0	0	1	0	1	1	113	1294	1	0	1363	1154	4	204	918	0	0	1	871	0	0	0	396	385	0	0
173	0	945	1345	54	14	1701	0	0	1149	1212	0	7	2617	8494886	1073	8391	0	2338	1538	2523	3	1393	0	14	0	10	0	12	0	137	1699	127	0	1003	789	22	1	663	0	0	0	811	0	0	0	468	500	1	1
174	1	2205	586	13	2962	8475622	23	709	667	761	5	2	0	1329	1114	22	1	3361	804	5	17	664	3	3207	0	2	5	0	0	11	2694	9	0	917	738	0	0	1076	1	0	0	568	1	0	2	901	772	0	0
175	0	998	697	0	0	675	0	3	629	1045	0	0	0	1144	860	4	1	1265	1080	2	2	1038	0	195	0	1262	0	0	1	13	3785	1531	0	807	726	106	1	970	4	3191	0	1039	0	1	3	16	861	63	0
176	0	2284	1061	0	3	1118	0	5	1215	883	50	0	1	1349	1077	19	2	980	1580	0	1	888	1	0	1475	0	0	11	1	1799	1414	2525	0	834	1908	0	0	710	1	188	2	823	0	3	0	91	1857	2	1
177	0	1744	1196	103	1	886	3317	9	698	694	1335	0	0	1051	747	0	0	876	864	2	1	834	3	0	2502	0	1	1468	1	0	900	55	1730	8394224	1234	1922	0	1280	33	0	9	1469	0	38	0	62	881	0	0
178	0	944	1193	0	1	1357	1513	0	734	1144	1	3	0	1421	1020	0	9	1244	1361	1	2	1053	1	1451	0	19	0	2456	0	65	1765	3	0	1643	1107	0	0	1368	2	1	1	933	0	7	2524	8436432	1531	2285	0
179	0	1433	1399	0	3	1319	1	0	1052	948	0	0	3	4632	1648	19	1478	2008	1031	65	29	2170	0	3241	12	47	2	0	2466	8512419	1104	3970	277	1242	1190	10	2	1309	1	1	0	1737	0	0	0	303	1417	0	1
180	970	1085	8688413	2801	0	1048	163	1	1952	948	412	3607	1	2361	713	88	3192	1389	1479	40	1	642	2	24	0	0	0	0	1	0	1478	14	43	1281	1383	1	266	1299	8	4	0	931	2	1	1	0	2156	211	1
181	0	1430	1546	0	1	1351	1	1	1188	2437	1189	170	12	899	702	0	1	1180	2388	1	2	1442	0	5	0	3	382	0	0	8	808	2	0	3109	955	1	90	285	2	0	3585	2231	126	266	5	0	3366	8	0
182	0	1280	2293	16	764	1165	8336253	5335	963	737	70	0	23	960	3783	1	0	845	1097	3	2	1379	231	0	3640	20	0	19	3	4	1690	68	0	4024	1020	1593	5	172	1409	0	256	1350	2	33	0	0	2578	0	0
183	0	1534	1078	5	1	1266	405	3	860	1245	991	1	333	834	8622758	4493	0	876	1084	2	0	784	0	0	257	7	0	0	0	0	858	0	1	1274	1022	3447	1	1706	22	1284	1	1284	0	36	1	20	1610	0	0
184	1	2700	956	0	0	900	1	0	860	1435	65	0	24	2702	2832	0	28	1226	1197	0	1	3996	13	30	0	103	0	0	3727	8677434	1512	3013	2	1908	1042	33	0	946	0	3163	0	838	2	28	1	115	1465	26	0
185	1	1436	1379	0	5	4648	1	0	1101	1898	0	0	0	1189	930	0	5	6472	3158	7	8852	8871334	111	3896	2	46	3	0	10	3369	989	779	5	1039	1506	0	1	1170	0	0	0	998	1	0	0	11	920	31	0
186	0	1111	1320	45	5	1209	2	0	3219	8448575	1032	1615	0	4263	771	0	0	1495	4359	3	308	1566	4	0	6	150	0	1396	0	9	700	28	2	885	746	0	3	871	4370	2	2	1443	0	9	0	24	1085	0	0
187	0	1230	491	0	0	1094	3	0	1405	1378	62	0	2	862	2293	46	0	1136	865	0	1	635	3	1	0	4	1	3111	3	3	1140	35	0	1287	1012	3	2	1350	664	0	2	2352	125	4	350	1023	8309927	4183	0
188	0	647	1611	0	6	1517	32	0	895	852	425	2	0	848	722	30	0	964	852	1323	4300	776	0	2	0	47	0	3	0	0	1141	1	1	4309	2148	29	2845	8407074	36	2129	2	4824	1	2	0	1241	894	1	0
189	0	1090	1499	17	0	893	830	6	1127	780	114	9	892	1821	8445592	2388	1	794	860	3240	337	807	3	3	0	0	0	0	0	0	1315	0	0	1446	1213	34	0	739	1	0	2	906	4	25	0	0	2907	0	0
190	0	1006	1099	0	0	1485	3	1	1322	1213	93	0	94	1194	539	11	0	1016	830	0	0	833	23	1	0	0	409	1	0	0	807	0	0	1904	1563	2	0	1080	34	0	5	2571	4477	41	0	0	4264	0	2
191	1	1027	1091	31	0	1881	4	0	913	1745	2	0	16	1084	1604	81	0	902	1226	0	3	602	4205	5	0	1	0	1216	0	0	1382	0	0	3853	1693	1	3719	8183525	39	1864	2	4252	345	12	2	1637	903	14	0
192	0	542	1748	0	0	218	2	2	1001	308	7	3	0	780	2574	0	0	941	1071	19	0	505	360	2	0	1	0	3190	1	0	916	40	1	875	1109	0	1	567	1001	25	0	635	23	296	608	1138	8344927	4076	0
193	0	1700	1489	6	0	733	0	0	1030	1816	1	2	0	674	837	20	0	1126	771	11	0	1454	0	1200	0	15	0	0	0	1559	1056	11	0	1778	1504	93	1	827	0	6	1	635	1	0	1	42	1111	3262	804
194	0	1726	1080	0	0	888	0	3	1536	1160	1	3	9	3956	1360	30	4	1280	1972	2	6	2315	1	3201	0	23	0	0	3836	8383317	1308	3897	0	1428	1435	0	0	1558	0	79	1	1213	0	0	0	201	1431	7	0
195	1	1151	1483	1	11	1784	0	1	1587	1123	0	0	0	1104	1133	1	3	3080	1187	0	5	1216	0	2	3	1	0	0	0	1806	1202	3083	0	1254	1881	0	3	636	0	0	1	1627	0	0	0	87	1355	2	0
196	3	1953	1417	2	3550	8009008	78	3042	1378	874	1	0	1	1881	1290	14	2	4126	1344	1243	4041	803	1	3	1	0	2	0	2	1	1301	2	0	1692	891	0	2	1099	1	0	1	674	0	0	0	15	772	0	1
197	0	1321	813	50	1	1208	0	9	1386	1163	1	1	1402	7941740	1143	10041	0	876	940	2892	342	933	0	5	2	0	0	53	0	121	1123	1174	0	980	1280	3	2	1280	0	2	0	1400	0	0	2	310	1056	1	0
198	1	1628	1063	1	5	1963	0	1	484	1453	0	0	0	1366	1036	78	0	796	1180	1139	2	1858	1	1	0	1	2	0	14	1873	1289	2895	0	1133	1184	0	1	1027	0	0	0	1320	27	1	0	56	1300	3	24
199	0	1400	1275	19	0	1558	3	7	1227	1701	1	1	2485	8499660	972	9747	0	907	1485	2873	2	968	1	1211	0	12	2	1	0	128	1089	80	0	1021	2069	0	1	1172	0	1	0	1274	2	0	0	442	1138	0	1
200	1	864	1246	2	2	1402	2	0	914	981	36	0	1	718	4494	12	0	1380	1418	0	7	828	1452	2767	1	86	67	0	641	1404	8252737	2936	1	746	1406	0	0	568	0	1158	0	1200	1	50	0	0	1120	1	0
201	0	730	2009	2	0	1629	3	0	1063	863	6	56	0	1551	3494	25	0	1208	1248	2	0	1307	681	10	0	0	34	1	705	1041	8251594	2516	1	723	1137	0	6	1001	0	2695	18	882	3	0	4	4	1800	1140	0
202	0	1169	1169	0	0	1668	0	1	1168	1659	0	0	0	1559	2153	1	0	2003	1396	1	0	1091	0	1112	0	3	0	0	1	1353	1555	27	0	668	1366	0	0	3358	0	1	1	1343	0	37	0	72	1616	2726	2
203	0	1792	1348	74	0	1090	0	0	910	1188	39	0	3	3714	961	0	3	1256	1209	1211	59	3003	1	2522	0	105	1	0	3286	8631672	1783	5965	1	1089	1059	8	0	1369	0	60	0	1092	0	1	0	55	1091	0	0
204	0	1481	1495	0	0	2586	2	15	1250	947	2	1	1506	8514504	1143	5742	0	1861	1257	2414	0	3643	0	2	46	0	1	1	1	243	1381	0	0	837	1380	13	0	707	0	0	0	1135	0	2	0	495	1145	0	0
205	0	664	1653	0	1	1341	2177	15	1569	2475	1	3	0	1511	1520	14	1	1164	7445	1	1369	3445	8117537	2751	3	1	52	3800	0	1	5822	10	1	1830	1253	3	1	1549	75	18	0	1625	0	1	0	1	1400	1163	0
206	0	1409	1399	0	1	1761	5	1	1393	2231	14	0	1	1574	1530	18	0	1337	1402	0	0	1222	32	3	2	0	2	1442	0	702	938	2	1	973	1027	2	2	1250	5	3	0	2352	1	0	0	80	872	2153	1
207	0	831	1376	0	4	1403	1	0	724	1033	35	0	4	1575	1443	0	36	1095	1168	0	16	1132	0	0	1	1	0	2097	2	1	1345	2	3	726	1445	1199	7	1216	911	2	14	898	235	37	597	1493	8255370	2659	0
208	2	1910	2434	4	28	1173	0	1	2083	2314	685	0	1545	8284445	1678	7777	1	2096	1900	23	0	1746	1	0	0	0	0	0	0	179	1701	2	1	1737	1472	2065	0	1264	0	0	1	1020	1	0	0	715	1667	3	1
209	0	3460	1237	0	3780	8194781	853	2155	2356	1513	960	3	9	2248	968	1	2	3258	707	22	2	1994	200	1	0	0	0	1191	0	0	479	0	0	1343	733	9	0	1775	1	0	0	2416	2	0	0	0	409	0	0
210	1	1992	1260	64	0	798	582	0	1385	1206	8	1	0	1186	2985	0	0	1151	1241	0	1	819	31	0	1	2	0	1957	0	0	1575	0	1	1428	2284	1	0	1645	581	0	0	2728	109	11	504	1594	8221784	2839	0
211	0	998	4808	2	0	1291	937	534	1051	1617	1	0	1	927	984	2	0	1454	1156	2	1	1231	11	235	0	3	0	0	0	2	966	409	2	1406	1394	2836	28	1719	42	8350853	5	2907	29	91	1	1	1152	1058	11
212	0	1054	1368	0	2	1064	0	39	761	1834	3505	88	1	809	1606	1	0	1348	1270	10	0	1008	1	0	0	82	0	752	0	2	1385	32	7	1220	969	1	133	3110	5	32	1	1731	1	82	0	1	1585	447	0
213	6	4521	610	0	692	495	1	0	1561	902	4	0	31	1150	1269	0	24	5232	1477	1	3	604	0	0	0	0	0	0	0	1	1546	1	2	779	1016	0	48	432	1	7	0	1155	0	2	37	28	1890	49	2427
214	1	1594	2344	0	434	1426	8088924	4760	1128	1446	54	3	1	1432	5205	0	0	2778	1363	29	5	1543	181	6	51	8	815	3	0	1	1000	1	2	879	2167	1	0	858	732	16	0	2054	0	1	0	0	1345	0	0
215	0	698	1299	0	4	3338	0	34	1295	1620	2	0	5	965	1220	0	0	2470	1862	22	857	1004	1	107	0	11	55	0	24	9	509	0	4	4275	1438	3	3619	8204535	66	1778	0	3366	0	0	8	893	545	35	0
216	1	2168	896	1	3854	8218001	76	1216	1058	1360	0	0	0	2670	1277	4	2	3850	802	1208	1219	1601	1	1	0	61	0	0	8	2	881	30	0	987	1494	2	0	1689	2	0	0	609	1	0	0	2	673	0	0
217	0	1228	841	5	0	1597	0	0	1370	560	6	0	3206	8176100	973	3667	0	991	1478	1957	74	1782	0	1177	0	2	0	1	0	186	1268	2	11	1484	1429	0	0	1203	1	0	1	732	0	7	2	420	686	1	1
218	1	738	907	0	1	1280	1	2	1066	1714	1	0	1	4098	617	15	1121	1243	1498	3	48	1708	0	1964	1	87	0	0	2292	8513731	853	2225	1	1405	1934	2	0	1190	2	1	0	1011	2	0	0	49	601	0	1
219	1670	1292	8450931	2775	2	720	423	11	1151	3142	447	1	0	954	1211	0	1735	689	1276	0	1	868	0	8	80	11	1	2	0	3	901	1	0	1068	1277	13	0	759	0	1101	1	848	1	0	0	0	656	15	0
220	0	725	916	21	0	955	0	23	1025	1272	27	0	1	689	3020	17	0	833	797	0	3	1161	658	15	0	17	168	77	390	858	8100816	3796	0	1781	1462	3	1	1373	2	1651	6	1395	170	83	0	4	989	991	2
221	0	1473	1375	0	0	1307	27	1	1637	1579	2	1	2	1709	962	0	2	1220	1115	0	0	1771	57	9	1	2	23	0	0	11	2418	3	5	1726	880	8	2	1409	1092	2	1	2175	97	1	1	1	743	1671	0
222	0	1101	1046	0	2	739	1	0	1220	2536	10	0	2	924	867	0	5	3919	830	8	24	849	13	31	2446	8260811	41	784	0	3360	1213	3	3	676	1062	4	2324	636	1688	1	1	655	1	1	0	1	1980	0	4
223	0	1109	2293	0	935	1991	8241390	3658	1826	963	89	0	0	1228	2921	2	0	2104	898	2	1	890	129	0	2	2	2270	10	1	28	352	4	0	466	1450	0	103	530	456	1	1008	901	26	3	3	0	1635	2	0
224	0	1373	2038	0	0	893	7	0	1174	927	2245	1	0	1026	1069	0	1	1380	1621	1	0	960	1	40	4	1	132	1	1	30	1036	3	1621	1728	8784774	2547	0	191	111	1	2627	891	700	1	0	88	1263	0	2
225	0	943	1940	0	1	751	3	0	1110	346	2434	14	1	1089	1099	0	5	964	616	1	1	829	7	0	16	2	50	31	0	34	1213	1	1623	1197	8764964	3234	3	995	124	0	1955	1621	1232	59	0	1	2006	0	2
226	0	1665	1163	0	1	836	834	0	1127	772	203	0	1	1097	1866	0	0	652	1082	0	1	930	44	0	2	2704	5	0	0	0	639	41	137	1802	4346	10	3143	1043	8779898	3070	8	2842	42	0	2	17	2339	1	0
227	3	2516	1203	14	5	1093	2958	0	913	1032	153	0	1	1584	1085	0	864	8551231	755	2321	6	925	100	6	0	1128	1003	0	0	49	551	0	1	704	1216	0	1873	1358	13	0	1	1051	4	7	0	0	1456	0	0
228	1	1310	1470	0	1	1752	398	2	1162	2758	6	0	1	748	1294	35	3	1310	1847	0	0	1364	958	5	0	87	1871	1	0	3	1773	1	10	2536	1214	4	2	3828	22	10	5060	8538724	76	3106	0	7025	1067	219	0
229	0	1269	2177	51	1	1375	4	0	1697	1634	3008	0	1	1360	1123	46	14	818	3160	1	28	1471	1911	245	739	50	8874400	2406	0	9	6606	8	0	833	1335	0	0	674	62	0	953	945	3367	63	0	3	1573	0	0
230	0	1306	1764	188	2	864	0	0	742	4427	10	0	1	1180	1160	1	0	1287	1390	3	4	532	11	59	42	2	39	1	0	0	1042	0	1591	1035	8956732	2621	978	683	745	1	1927	1197	974	6	4	3	1498	0	0
231	0	1272	3890	2	7	977	23	0	1403	4918	2	0	0	1277	1194	138	1548	1968	8693305	4123	20	1242	130	24	1	155	489	0	2	3	2053	167	2	2007	3055	1	1798	1079	1198	2	219	566	1	21	1	110	1593	13	0
232	0	869	2068	0	6	926	27	0	1480	1819	2136	2	1	1487	1374	0	1	610	1932	0	0	533	133	3	383	367	8784082	4711	0	3	5301	4	224	1067	3012	4	2	258	1867	17	3806	1361	34	3	1	9	1632	1	0
233	0	1500	2131	0	3	1349	143	0	1687	1174	8760602	2726	0	1022	4615	31	1	1321	1139	2	16	879	6	0	3	5	101	0	0	36	827	1	1	1049	2931	6	0	359	2228	3	407	4619	731	13	2	0	2052	2	0
234	0	1486	1549	2	0	1422	2	0	904	5148	7	1	1	2032	2039	2	1	3013	1225	2	4	1294	44	315	1845	8586647	52	1457	2	3466	2093	2	5	1192	1370	0	53	825	5693	182	4	1603	2	13	0	2	1705	2	0
235	0	2146	1435	0	4	723	1093	0	1688	860	2	0	70	1668	1464	2	25	818	1937	1	0	1107	349	0	1	1871	3949	40	1	148	1146	0	2	1820	5050	7	1039	1116	8567251	2483	0	1283	36	1925	1	2	4777	0	0
236	0	1647	1761	1	10	846	55	0	1981	632	34	1	0	695	3274	0	0	1220	720	0	0	589	28	4	1	14	854	8	0	1	1503	0	3	602	1364	20	2	122	680	20	2	1001	2247	1909	493	842	8734642	4356	1
237	0	820	634	0	4	254	3	43	1016	1162	27	0	0	1405	1145	0	32	977	1137	5	1	641	4	2185	0	599	2	2	0	628	713	0	1	3172	1555	1	8	5534	142	52	4440	8885913	2033	1944	32	3182	1484	0	6
238	3	2344	2168	0	8	524	3	0	1751	483	19	0	0	1273	4115	8	2	1091	1732	37	2	696	902	1792	0	40	141	139	444	1714	8694716	2975	4	812	2785	3	0	459	37	4	1	2825	6	92	1	41	2778	1	0
239	0	1	1	0	0	294	1	0	0	14	1	0	0	92	0	0	0	22	2	2	5	326	4150	1	7	2203	8	2	0	224	31	0	1	2928	0	0	2816	8665666	173	1191	7	1914	4	0	1	2626	80	0	0
240	1	2555	2972	13	0	904	981	1	2190	1573	376	48	0	2241	1213	0	3	615	1716	2	10	905	441	0	4	1886	4201	52	0	0	1633	1	26	1811	4045	74	900	1136	8652199	2766	1	1377	83	1852	0	9	4318	24	0
241	0	1336	1393	0	0	1513	10	0	1203	1360	12	154	0	934	2084	1	1	1498	1369	6	0	1027	1	4	1	16	400	4	0	0	1099	1	1	960	1375	7	1	824	590	3	1	1368	51	3787	538	1498	8707126	3696	1
242	1	0	0	0	1	9	0	0	0	1	11	0	2	1033	0	5	0	0	2	6	2	2	3	2	0	1	0	3	0	62	0	2031	0	18	5	2	0	654	0	50	0	23	1	1850	4518	8824675	27	2124	0
243	11	1822	1635	0	1	1138	11	11	2220	1675	2	1	2	1685	1484	3	0	1321	1502	1	0	794	568	85	1	0	0	6	1	20	2172	1801	0	1748	1793	3	1	453	14	2139	0	731	10	2	0	7	1765	13	0
244	0	1343	644	0	0	1108	3	0	1593	933	2	0	0	753	2518	1	1	1147	1098	0	1	1116	636	59	0	3	107	42	345	579	8642688	2849	0	1547	1517	2	0	530	9541	1884	1	2790	3	4	1	5	871	0	0
245	0	1464	852	1	0	1329	1	15	1157	836	0	2	0	746	1236	1	0	1186	1053	101	41	964	4	4539	0	3	9	1	0	3	981	2049	12	4961	1005	17	3528	8835371	36	1850	0	2962	20	1	0	1649	833	23	0
246	0	1826	1446	0	0	831	2	1	10885	1294	10	0	27	2104	896	327	9	1036	1582	10	0	1688	2	782	1	10	1	1	0	97	1238	3174	1	1444	2529	38	9	1450	22	1	0	1488	2	10	0	1	886	362	0
247	0	1115	693	1	5	1243	0	0	729	1252	42	0	0	5175	1285	2	0	2848	871	4	2	1357	2	0	0	0	1	3	0	68	834	1	1	1467	847	1	34	1765	17	2	4	1247	0	33	2633	8808045	346	2317	2
248	0	2825	833	10	2668	8754814	31	858	1178	1232	0	5	19	2112	1281	3	9	13465	857	4	2	794	14	4808	0	4	1	1	0	21	3443	0	1	1311	1306	0	1	1221	1	3	2	1086	1	0	1	19	927	2	0
249	9	700	1205	9	0	798	0	7	557	1271	2	1	0	730	1134	0	0	1344	1073	1	0	940	2	431	0	883	0	0	0	12	11711	1949	1	887	662	197	2	934	10	4874	1	821	0	0	0	7	1150	7	0
250	0	2051	1395	19	1	1508	1	0	1920	1123	7	0	0	954	1224	4	43	1960	1873	187	1	2089	2	2	2	1947	1	11	0	1423	1231	10452	0	1348	1451	0	1	1704	7	427	0	731	0	0	1	143	877	29	1
251	0	1161	1087	28	1	2058	1	1	1510	1549	1	0	0	921	820	64	0	874	1135	1	75	7828	17	11	1	10572	1	3	0	29	1824	16	1	3712	1264	2	1893	8711519	68	2120	7	892	0	0	1	1141	658	0	2
252	1	1797	2039	32	13	4956	0	0	796	1529	0	11	3	878	1821	12	2006	6630	1512	0	9679	8733819	30	4701	28	82	28	2	25	1507	1448	978	72	1030	1448	0	2	1366	8	0	9	1176	0	0	0	0	1276	0	1
253	1256	8886369	1365	1822	6786	1752	2	1	1710	1501	1	0	10	1655	1156	27	12800	1886	1994	5	512	1276	1	2	0	48	2	0	13	53	1201	36	16	1299	873	0	7	600	54	6	0	1704	0	0	0	0	1824	0	19
254	1095	8766384	1721	1514	480	1161	46	6887	1421	1661	0	8	67	2165	1025	0	10655	1977	1843	7	0	1437	0	22	27	58	50	0	0	79	993	1942	3	1355	1110	4	1	2042	16	8	17	1194	0	0	1	0	813	63	0
255	0	1263	715	0	0	1688	13	454	1062	1307	2	0	0	1293	650	3	0	1458	1255	0	5	1279	23	18	10	17	2	1873	66	1487	2020	10020	1	1647	317	0	2	1542	2	3	35	1082	2	0	0	145	1395	21	1
256	0	948	1427	0	0	615	0	0	1476	1079	5	115	2	1161	1543	36	1	856	1163	1	2	881	19	2	0	8	1	10282	0	18	1273	49	0	1051	692	0	0	1104	990	1937	2	1196	44	16	489	1082	8509865	3110	0
257	0	662	685	1	0	957	0	0	1333	1430	1	0	4	3524	1059	0	0	884	774	1	0	1334	0	1888	0	41	0	1	3834	8503450	893	1551	0	1284	685	68	1	1169	4	10249	1	673	0	3	0	183	787	1	0
258	0	1063	1582	0	0	779	5	12	1035	1317	8	0	1	866	3236	0	0	620	1053	2	0	834	1457	9958	1	18	283	2	250	1080	8521603	4343	0	1321	1361	35	0	1079	3	2	3	2717	3	2	0	1	1406	0	0
259	0	1281	1711	1	4	508	568	0	1075	1179	2	0	3	906	848	0	0	1391	1463	0	2	1604	46	0	13	6565	4	3	1	1	424	0	1	1130	5520	1	3875	1054	8592557	2972	50	10973	65	0	0	107	2759	22	0
260	4	3944	1275	0	6689	1317	8	2	1245	1278	1	0	0	998	1554	0	1620	8577238	1995	3841	105	1074	1	2	3	840	5	1	51	160	1281	0	0	1120	942	40	9984	955	1	2	0	766	0	13	3	1	1255	4	0
261	0	1171	1209	36	474	1627	3	0	1625	1440	192	15	3336	8537678	1065	6647	0	1502	1388	9649	1	968	1	2	0	4	0	1792	0	236	1509	0	2	598	362	64	0	791	16	16	0	472	2	0	0	338	1324	0	0
262	0	1479	1446	0	4	1384	0	0	796	1166	0	0	1	1052	1650	8	1	781	924	0	0	1194	1	0	0	1	0	9601	0	1	1618	2	2	902	2841	2	4	758	1305	2	2	1177	28	4	445	1051	8549433	4916	0
263	2	1577	870	0	0	1451	1	1	2759	8462766	63	1111	0	6195	986	41	3	1185	1027	0	2	964	1828	10	0	113	12	0	2	12	672	0	0	1586	10859	2	1	786	3	1	2	1403	0	4	0	11	223	0	0
264	0	996	628	2	0	1886	0	1	897	4371	4	0	0	1048	1172	0	1	3051	327	0	2	717	9200	1810	2521	8323272	31	1359	2	5204	1413	50	0	1178	911	0	1	798	2	1	0	1640	0	0	0	1	1684	19	0
265	0	719	1117	1	0	1323	109	1	955	1041	3	0	0	1411	3609	81	0	1075	1114	3	1	1563	1385	9115	0	1	65	16	1098	1230	8287906	2504	1	1143	1314	0	1	937	0	1	2	1811	0	0	0	3	1838	1773	0
266	1	1247	1246	17	2	1086	140	1	1080	676	0	0	1	1157	750	1	1	1391	1044	1	27	1236	0	0	0	0	0	0	1772	2012	1136	5	0	1026	1341	5	1	785	1	71	1	1421	0	0	1	25	1577	9038	0
267	0	1081	1010	0	21	632	574	1	1311	683	0	0	74	1195	1630	0	1	3218	1854	32	0	892	23	1	2	0	1724	2	8713	0	1494	1	1	592	1066	0	2	1374	0	1	0	375	28	0	74	1	1727	1	2098
268	2	1131	932	0	2	355	29	0	835	1474	0	0	31	432	886	1	1670	1097	958	10	3	1468	0	1	1	55	8367	1	1	0	1314	1	0	2691	1585	1	637	820	5	1	4691	8170926	91	687	47	2550	837	0	17
269	1573	1094	8166885	4527	1	630	127	0	1763	550	409	51	1	972	2428	1	8384	1437	1649	24	1	1336	3	1	0	1	0	1	0	31	2035	1	60	948	2469	0	29	227	0	0	1	117	1	0	0	0	874	0	0
270	0	1844	1318	120	1	1710	0	59	4194	8755126	121	1667	1	4959	1668	0	0	865	1363	0	0	441	0	0	0	69	0	0	1706	4	1179	0	0	1220	9436	1	17	1222	1	984	34	1615	0	0	25	1	1393	0	1
271	0	931	986	1	0	1181	0	1175	1302	1705	3	1	2	727	1006	2	2	4283	510	1	2	1139	0	0	0	0	1	0	9986	1	988	2	0	1450	1882	1	2	670	0	34	0	1319	0	2	2	1	1291	0	1649
272	0	478	572	8	1	2090	1	36	997	634	0	1	38	838	808	106	0	3658	865	0	1683	1236	0	1	0	1	8	0	8036	12	1270	0	2	1282	905	0	1	1554	0	0	0	884	0	1	2	0	1166	0	1731
273	4	3997	1139	1	1	1533	1628	1	930	498	1	2	0	1346	669	0	1565	7850405	883	1834	6243	1139	18	1	3	393	0	1369	0	269	780	0	0	538	1221	2	0	1442	5	0	0	639	0	0	0	0	972	8	1
274	0	836	879	0	0	476	61	0	1335	972	2	2	0	778	1636	0	0	502	1912	5	2	1343	1	1	0	0	1	5919	0	0	1268	10	1	602	1160	2	0	1228	323	1	10	857	53	89	1836	1080	7832871	2888	1
275	0	844	1264	0	1439	1379	1	0	1312	803	0	1	7	907	1133	0	1316	2366	1122	0	29	640	1	0	2	1	1	0	3	3	1028	0	43	1520	848	24	92	1417	0	0	0	957	0	0	5857	1	974	7	1481
276	1608	1755	7983000	5017	112	1500	170	3	1432	3063	613	0	2	691	1053	14	5644	738	1647	0	0	1212	2	6	13	0	0	1	0	1	1708	1	0	938	1239	0	4	874	0	1295	1	2162	0	0	1	0	1079	0	0
277	0	988	998	0	0	932	0	1	1058	1109	1	0	0	2308	1256	52	3	1589	851	0	27	1845	1	3	0	53	0	0	3190	7943531	752	2573	0	1089	781	1	1	1348	0	5116	0	867	0	0	0	62	960	0	2
278	0	589	2527	1	509	1439	7916677	4823	1121	1201	28	1	0	903	2008	0	0	6302	1255	0	0	1031	71	2	117	1762	0	1	0	13	1014	1	2	1395	1197	18	0	1591	485	1183	1	1113	0	0	0	16	1584	0	0
279	0	1401	962	0	0	597	0	1	763	1139	0	0	0	1605	5067	0	0	1335	1215	2	1	645	705	78	51	132	37	8	1346	1122	7751817	2745	0	582	1003	57	0	788	2	4557	1	1070	2	1	0	0	2591	14	0
280	0	722	656	0	0	1007	0	0	917	806	6	111	1	1171	583	79	0	514	648	0	0	623	0	38	0	5	0	452	0	2	865	8	0	784	514	0	0	696	0	1	0	1470	0	27	2	1926	5339	3	4
281	0	805	1185	3	0	1254	2	0	2160	949	1	0	65	4668	1105	24	0	1663	1975	0	47	1828	1	2	0	62	0	0	2675	8055122	753	2304	1	920	1326	0	1	1572	1	1	0	945	0	0	2	345	1455	0	1
282	3	1479	968	0	4	1170	0	0	2491	7920103	84	880	0	4634	717	0	0	821	5429	1	1	778	0	0	1	89	0	0	0	25	2014	3	0	1123	790	0	0	617	2	1929	0	1312	0	0	0	3	1283	0	0
283	0	656	782	0	0	631	0	0	870	747	0	0	26	1220	841	23	0	706	1076	3	3	907	0	937	0	573	0	2	0	0	4594	0	0	790	999	0	3	2693	0	326	0	698	0	0	1	35	279	0	0
284	1	1953	1239	0	6	647	3	0	417	1781	0	0	25	3415	616	13	947	1148	983	14	55	4421	1	3701	0	64	0	0	3656	7777411	845	4069	2	929	1090	0	10	1013	2	15	0	1372	0	0	1	25	849	0	1
285	901	7858729	1222	1432	2239	1281	3	3	858	1665	0	0	0	2154	1025	0	4574	1275	1092	3	4	857	0	0	1	1	0	3	1	63	1229	1	4	1888	1347	0	2	1606	0	0	1	895	0	0	0	1	1379	21	6
286	1186	7810016	869	1872	351	736	8	2262	719	864	2	1	0	1298	772	0	3559	1041	774	5	2	995	1	1	0	1	0	0	1	1	1567	70	1	1056	953	85	0	951	0	1	1	716	0	2	1	0	645	36	1
287	0	349	577	0	0	1031	0	344	968	846	0	22	1	1199	1150	0	0	718	933	0	0	1270	2	4	1	11	0	613	1	2	3888	3	0	1032	799	0	0	1269	0	0	0	1041	0	66	6	2210	716	79	0
288	0	1219	901	0	0	632	2	0	1417	634	2	0	1	1192	3686	0	0	883	1049	7	0	764	890	56	0	1	59	0	540	926	7857133	3243	0	877	889	0	0	593	0	13	853	529	0	0	4	339	2304	14	0
289	13	1389	805	0	3	3184	1	1	904	730	1	0	0	1021	484	0	0	861	1194	0	1	2049	0	0	0	1	1	0	0	3	1345	0	1019	7847991	1021	1603	1	761	6	0	3096	1394	0	0	1	72	713	0	0
290	0	879	1152	0	1	945	2422	2	1012	1040	0	1	0	586	1272	1	0	1411	4959	0	1623	3455	7363642	2917	1	3	54	2218	14	0	4427	4	0	937	898	10	1	939	30	0	6	700	0	0	0	0	1018	736	0
291	6	1376	1069	0	1	1316	1	0	916	1252	1	1	2	1021	1645	118	6	739	917	70	0	1426	170	147	0	0	1	326	0	9	1080	832	2	712	966	1	1	445	2	1	2	1137	1	0	2	9	999	2621	0
292	0	765	891	0	0	1365	0	2	1232	1348	0	4	0	956	1182	405	0	924	949	0	0	1588	0	2	0	0	6	2	1	0	637	31	0	1154	1423	7	1	1803	0	292	0	1186	1	206	8	774	1211	8286637	1
293	0	1388	1189	26	0	848	1	1	1009	1227	1	6	41	1035	1819	3165	0	1634	2070	1023	0	2000	0	1	0	1	0	0	2	0	1390	0	0	798	1563	41	0	787	0	11	0	936	0	6	53	0	1520	10	57
294	0	855	417	61	3	649	0	3238	625	1077	0	9	1	1189	556	301	0	2237	941	0	0	1081	0	1	0	0	0	0	7	2	985	688	0	668	1300	29	0	1295	0	11	0	732	0	0	4	0	1204	25	846
295	1	493	951	1	1	1598	0	230	1340	1279	1	0	0	1213	1146	20	0	1340	867	2	1	1093	2	101	0	2	0	35	0	14	1164	2067	1	962	984	0	0	1950	0	0	0	1104	0	0	0	0	1009	67	0
296	0	573	794	0	0	1067	282	1	899	707	5	0	2	1129	1093	1	0	552	1932	1	0	1405	21	0	0	2	3	2858	0	0	1161	0	0	659	2390	59	1294	2195	7272078	3795	1	1644	22	1	1	596	2726	2	0
297	1	1111	828	1	0	1104	7	9	1916	1263	0	0	0	879	1585	0	0	1051	90	0	2	4621	593	1	2	1	0	224	0	6	1260	0	0	1162	1274	0	0	991	0	1	0	1287	0	0	0	1781	1544	1	0
298	0	854	651	0	0	1393	3	0	405	906	3623	2	39	1310	1332	5	0	952	3731	5	1	1212	2187	1	295	103	7298395	2279	2	1	6815	7	1	753	1753	2	1	682	57	0	685	1198	3104	3	0	1	908	0	0
299	983	1005	1369	3434	1	1048	0	3	846	1592	0	6	0	1187	1581	626	57	693	1392	0	3	965	0	1	3	1	0	0	0	1	980	2	7382100	1157	1168	407	72	786	0	38	2618	856	248	2	173	0	1451	75	3349
300	1	882	1002	229	3	1689	0	0	1648	1146	0	0	1	1427	801	2127	1	1188	1162	0	615	1475	1	0	0	0	0	0	0	647	1889	12	0	1995	1618	47	2	817	0	0	0	1196	0	1	0	45	1078	7	0
301	0	749	2438	38	1	1068	0	131	796	4914	6	0	1	1093	1376	0	1834	1230	7469580	2253	2116	906	194	3	0	37	974	24	0	42	1344	0	0	1018	1651	0	9	842	0	604	0	651	0	0	0	0	1136	1	0
302	1	715	1013	0	0	308	0	0	1084	1229	0	0	0	542	1883	0	0	806	700	0	0	703	428	33	0	1	58	1	563	697	7440255	2059	0	818	619	0	0	359	760	2052	1	568	1	0	0	0	901	0	0
303	0	911	594	0	0	912	0	0	1255	2293	0	0	1	533	992	19	0	1613	619	0	0	1074	5	758	1163	7374490	40	1067	0	3089	445	0	0	1538	632	5	3	4497	2157	6	0	1026	1	40	0	0	706	64	0
304	0	813	782	0	1	752	2	0	898	473	0	0	2	558	1891	1	0	1437	1143	1	0	859	1000	2118	2	14	142	0	923	980	7363207	2496	0	730	1348	0	0	902	749	41	0	748	1	0	0	0	750	0	0
305	0	686	632	0	0	868	2	0	598	504	1199	0	1	962	745	0	1	564	1664	28	0	792	28	0	324	53	7423709	2667	1	0	5471	1	1	1045	585	0	1	542	2120	22	749	517	3807	9	0	0	305	34	0
306	1208	762	908	3919	2	929	0	1	855	984	2	1	743	1444	1265	92	57	372	933	0	0	210	0	0	44	0	0	0	0	0	456	0	7479173	938	1308	621	16	567	0	2	2668	957	243	2	90	1	854	0	2957
307	0	1394	775	227	0	1006	0	1	1133	589	1	13	2176	907	598	4522	1	1210	673	577	0	707	0	0	0	1	0	0	11	0	680	0	1	1188	789	50	0	207	0	1	1	727	0	0	12	0	787	2	35
308	1	1228	1485	0	0	511	2	0	1243	967	15	9	0	1368	1184	253	0	789	1284	0	0	388	167	0	0	0	1	0	0	0	1704	21	3	1219	1025	1	0	764	1	0	1	789	836	0	0	0	1035	19	1
309	0	1119	1159	0	0	711	0	1	867	1588	0	4	0	571	841	1	0	1533	722	1	0	535	0	1	0	32	9	0	0	3	1672	1	0	1388	886	1	13	802	2	4893	4462	7642492	2505	1136	0	1486	958	0	0
310	0	754	1011	30	0	107	0	0	1100	290	1	1	0	775	1388	0	0	597	1246	9	0	307	779	0	2	446	0	3	0	0	2943	0	1	906	1223	1	6	4839	1	258	0	564	0	0	0	2	1052	0	0
311	0	835	698	0	1	918	1	0	826	3378	2	26	0	1560	1544	35	0	2513	1075	0	5	770	3320	0	1695	7464024	172	2183	3	5171	902	2	2	826	579	26	4	5325	4	1	0	289	1	1	0	0	780	0	0
312	0	1417	1098	0	0	972	3	0	1045	1295	1094	0	0	953	888	0	1	808	1790	10	8	835	2590	9	402	491	7470335	3922	0	37	5312	0	1	1721	1771	0	2	1062	3	17	22	937	5029	775	0	0	936	43	0
313	0	882	707	0	0	1185	0	0	785	1121	1	2	0	1176	1556	0	0	186	52	0	0	699	2	0	1	31	1	3	0	0	277	0	1	1397	379	0	1	1724	221	1	24	723	279	2607	346	1397	7438333	2798	0
314	0	527	605	27	3	2416	0	0	297	393	1	0	0	386	669	0	2	2172	1116	2	7642	7592842	67	2508	2	60	0	0	0	752	825	4	0	722	640	0	1	2769	0	72	1	340	1	0	1	4	750	0	0
315	340	1178	1149	0	11	1172	15	1	7557184	487	2503	15	4032	1314	671	0	2	1541	3415	39	261	1059	2	1	146	0	0	0	0	1	1302	12	41	893	5799	6	0	326	1	0	425	20	1	2	10	0	1291	0	1
316	0	959	1637	0	4992	931	2	5	3818	135	0	0	3	678	2439	0	1	1701	576	0	5	1161	0	0	2	0	0	0	0	3	1221	3	1507	7560098	1329	2253	5	186	0	0	7	730	3	2	2	121	2480	0	4
317	0	1742	849	0	2937	7507842	24	890	800	1459	1	0	60	2340	1702	8	0	3456	667	1	4	5546	1	793	0	0	0	0	1	6	808	0	0	550	881	28	2	917	1	20	1	859	3	0	1	117	744	38	0
318	0	838	1020	0	0	800	4	1	858	800	7	0	1	968	4543	1	2	547	660	4	1	935	1212	2491	0	10	101	0	470	482	7677343	2722	1	641	1026	0	1	670	28	0	745	633	2	1	3	12	651	0	1
319	0	851	801	14	5114	428	13	1	758	625	0	0	2	1595	448	0	1	1564	837	2	0	1001	0	0	15	5	0	0	0	4	845	8	1302	7694201	1594	1600	16	439	3	0	2621	2349	0	0	1	15	662	16	1
320	3	1391	2068	3	817	236	7143424	2848	945	1223	74	0	1	1564	2128	8	0	3075	985	0	1	536	128	0	4	4738	3	0	0	0	971	133	0	794	556	0	3	563	963	1	11	1613	0	1	0	1	780	0	0
321	0	737	502	0	0	708	12	0	895	3064	0	1	0	757	387	7	0	2098	744	0	1	553	912	2	1306	7174270	118	953	0	3112	464	9	0	1203	694	0	3	5922	2294	0	0	818	0	0	0	3	852	0	0
322	0	1528	704	0	0	381	4	0	415	2244	11	0	0	359	953	0	1	2041	653	0	0	978	2464	11	3439	7166299	27	899	0	1829	964	0	0	1179	1024	0	5	907	5036	18	1	1088	0	13	0	27	657	0	1
323	0	738	1103	12	1	781	5	8	5751	819	35	1	2	690	803	0	4	739	1196	1	3	1264	1	1	2386	10	2	3	0	1	1132	0	830	1022	7175959	2874	1	732	372	3	24	526	222	4	1	1	266	0	0
324	0	1183	849	0	26	1088	0	0	2785	7135927	36	807	1	3297	484	50	0	747	560	0	0	706	0	778	0	94	0	0	0	0	717	0	1	740	3239	0	2	5573	11	1	0	1552	2	1	0	14	650	85	0
325	0	925	930	0	1	753	0	3	900	1173	0	85	3	3145	1173	1	1	812	1195	5	2	1461	2	2319	1	103	7	0	4054	7117312	1103	3217	0	812	968	2	1	721	0	0	1	67	0	1	0	37	671	0	1
326	0	788	988	12	0	1671	0	1	867	1043	1	3	11	1112	1487	5	0	967	1255	7803	1	999	13	2	1	158	0	1	0	2701	1199	2263	0	1913	547	41	0	252	1	4	5	270	0	0	0	22	920	10	0
327	0	601	1015	43	0	887	16	1	897	449	0	0	0	1044	1032	2	0	978	701	0	15	9268	4974	4	0	795	1	0	0	2193	809	0	0	606	487	2	1	309	12	12	0	574	1	2	1	5	900	0	1
328	0	1310	742	0	15	1640	0	0	847	565	0	0	0	989	1342	0	3	1009	1763	1	5160	777	344	4	0	2188	12	0	3	2180	1004	3	1	2985	936	2	2181	6997608	59	1468	1	670	1	0	0	840	790	0	0
329	0	666	1459	18	2	1069	125	0	1873	781	6978775	4683	0	1194	4032	1	0	308	3091	2179	380	1228	13	1	0	2	92	0	0	1	766	1	646	1483	1184	1	4	783	0	0	5173	828	235	3	13	3	1371	1	1
330	0	2237	615	0	3328	7132729	126	1279	673	816	1	13	0	1455	1095	1	30	2198	819	0	5351	3319	2	34	0	4	0	7	0	1	394	0	8	3067	1133	1	19	1228	0	22	371	733	1	1	1	1	1117	0	0
331	1	1073	2012	7	608	796	7105078	3587	1018	1798	29	21	0	703	2522	1	0	3458	874	1	345	458	70	24	3	20	211	5317	0	15	711	30	5	1238	784	3	22	866	472	5	1	436	0	10	3	814	1108	2	0
332	1	653	601	0	0	909	6	3	530	698	9625	5	2	687	689	0	0	727	594	0	28	1033	5087	16	0	2	10	1104	3	861	560	0	0	827	567	1	3	800	4	1	1	971	21	7	1	1882	867	0	1
333	0	799	798	0	1	1721	8	2	915	958	2	0	0	808	3392	0	2	661	693	1	3	1252	354	60	1	91	0	1881	2	7	1675	76	2	1491	607	78	2	1030	1117	1	1	257	118	85	344	1539	6849433	3671	0
334	0	1688	780	0	1	1566	8	2	1156	3636	3	11	0	807	740	0	1	2701	1089	5	7	483	3	2052	3133	6745166	113	1065	0	6605	1025	1	0	816	527	154	9	403	2006	5046	4	671	1	16	9	39	1201	4	0
335	0	214	630	0	1	3552	10	0	1338	279	0	8	0	757	1312	0	2	870	528	2	4	894	5023	20	789	2	27	0	1	2105	3387	1	5	951	1612	0	1	97	15	380	12	406	9	5	4	6	755	0	2
336	0	1564	2163	1	0	1449	5	0	633	687	5007	7	0	1695	1529	84	4	1194	1330	65	3	786	378	24	1973	17	5	0	2	5	736	11	1335	682	6800854	4870	0	418	37	6	735	4737	353	2	0	6	710	0	0
337	0	239	1497	0	2	837	3	3	1396	517	1461	3	2	183	1547	217	0	223	949	2	5	283	4897	33	0	2	779	0	3	3584	1433	1	15	2390	1428	2	2634	6562584	80	3178	2	2956	31	0	1	1442	1138	1	0
338	0	1010	1285	1	0	829	1	9	62	753	762	1801	2	665	1855	4	0	723	1267	1	2	757	1405	1	2	2	2599	152	1	1	1228	1	7	552	1115	430	0	334	16	82	3654	737	11286	6573932	4	2	6117	1823	0
339	0	1156	1562	0	0	927	628	4	897	839	2	1	2	928	1034	0	1	1159	1042	4	3	418	33	10925	21	5128	10	10	0	71	993	4	1	1110	4489	1	2283	860	6608503	3386	1	611	46	7	5	3	5120	6	1
340	3	2433	1035	0	9	5966	2	1	1312	616	0	1	16	663	848	18	871	6603421	657	1691	4	1720	1	3	1	4296	3	5	1	1275	476	11	2	774	772	3	2661	580	14	36	0	11377	291	36	3	1	552	3	2
341	0	0	1	3	3	3064	0	2382	4	6	0	1	1	0	11	0	0	4	27	3847	24	4632	238	6753487	6	12	7	28	2	33	5250	992	0	10	0	1	0	12	8	32	83	22	1	0	2	2	0	0	13
342	881	659	5629	11	1	288	1	0	1240	466	4	1	4	438	1142	3	52	726	509	24	1241	178	4	1	17	7	3	72	10	10588	3610	62	6850475	417	1548	35	49	457	2	2	429	397	32	361	91	4	544	1	2375
343	4	1238	3823	7	5	869	5	1	627	588	467	1	1	1105	994	0	0	564	1004	10583	6	1671	1	25	0	1	46	0	1	42	472	2	1	1293	904	40	2	682	25	3	6475	1065	6439121	2221	0	12	3477	8	0
344	0	1531	545	0	36	884	250	2	1415	577	97	1	431	1079	6385507	2020	0	777	899	23	5	11077	8	41	2	11	13	2	0	3	977	1250	43	918	1521	2944	8	512	70	10	3553	539	17	35	2	3	1496	22	2
345	0	534	1302	0	1	657	8	4	757	840	5979	6	0	796	861	0	7	249	1871	54	3	375	46	1	11	2	39	0	2	243	1116	1	905	520	6401049	3165	1	366	169	5	2904	573	2261	25	3	4	1424	1	9
346	0	960	1185	1	0	733	4	0	1146	1329	9141	4	1	1099	440	3	5	736	440	243	1	637	20	1	35	4	29	0	0	0	505	0	385	834	6350	12	130	279	39	545	6058846	604	4101	1073	3086	2	745	4	7
347	0	849	990	3	9	1346	5	1	649	3842	23	8	0	854	488	1	2	1216	783	0	5843	1466	9	2	0	44	1	5	5	28	903	1	18	2314	4159	14	2242	6047181	71	2351	6	741	101	7	10	768	6669	0	0
348	2	1673	795	1	1871	6121954	39	1267	1120	614	0	0	1	1610	1188	2	18	3939	1294	11	9115	826	8	93	5	144	1	0	5	14	1179	2	1	625	831	1	53	1411	1008	1	15	559	2	0	5	0	945	1	7
349	0	1253	1085	18	10	1111	142	0	1303	1039	6028886	3361	1	1023	4445	2	2	2254	4318	13	3131	794	3	3	2	5897	106	1	5	25	882	1	4	749	572	0	471	1166	2	12	45	6391	750	98	2	5	491	1	0
350	3	1437	632	0	5	12910	4	12	1204	887	42	0	5	971	877	234	2	3087	813	50	3192	5903446	6589	3187	0	28	2229	0	0	1262	934	4	2	1677	948	15	8	4144	42	3	7	4055	26	11	4	4	607	2	0
351	0	1144	631	1	0	796	13	0	1031	1978	7	0	18	730	1215	0	1	871	566	4	6	544	3651	2294	0	48	3375	3	1	2	864	1	0	1832	1644	0	20	7160	8	2	3752	5936406	45	600	0	3929	774	1	1
352	0	1070	571	0	4	841	0	2	1556	566	1	2	0	2928	935	0	6	662	513	14	2372	1595	0	3462	4	20	4	1	1465	5936864	675	544	0	1326	766	2	5	4285	0	8	0	806	0	0	0	10	784	1	0
353	1	458	1616	152	6	771	1	0	7297	118	5	20	3	610	806	0	1145	934	5924597	3752	3468	1417	61	3	3	1	296	0	3	2	862	0	1	774	3014	0	1	517	3	0	145	526	1	0	1	7	1086	3	0
354	0	761	316	0	6	727	65	0	5198	857	5957254	2712	8	743	3602	8	0	716	408	0	7	811	0	0	1	1	19	0	0	1	652	1	2	599	4542	7	2435	450	137	2	17	6786	391	10	0	4	845	2	0
355	0	632	3120	7	0	549	2	0	935	812	6400	4	89	935	1227	0	760	1100	5848207	2790	28	337	118	0	5	4	382	0	0	0	730	0	3	868	1077	3	3362	541	4	0	6151	4573	8	7	3	2	709	0	0
356	0	761	956	0	1	951	5	0	7617	1029	3549	6	5	767	864	0	4	809	787	0	1	545	3	1	4	1	4	0	8	0	392	90	1406	772	5888370	2910	7	302	69	0	3526	528	546	1	3	0	778	1	54
357	0	384	663	194	3	335	2	98	4073	1330	179	5315952	3	880	943	2187	0	661	543	35	0	355	1	11	0	0	1	105	0	0	828	0	1	1276	4164	7	2	8	17	5	2	576	4	372	7	1	6468	5	0
358	0	965	472	5	3	717	1	2	774	534	1	4	1	716	1449	1	0	691	477	0	0	241	0	4	0	0	1	6	0	0	673	1	0	883	607	2	0	210	371	2	0	823	32	64	435	662	5274433	4196	0
359	0	504	344	0	0	720	0	1	638	648	0	0	1	707	400	3	1	440	587	0	0	369	1	53	0	0	2548	1	0	524	366	8	1	621	518	3	0	681	2	1	3	472	0	6	2	37	686	2977	0
Transduction2_Day7_Migr_Input
Pos	AAA	AAC	AAG	AAT	ACA	ACC	ACG	ACT	AGA	AGC	AGG	AGT	ATA	ATC	ATG	ATT	CAA	CAC	CAG	CAT	CCA	CCC	CCG	CCT	CGA	CGC	CGG	CGT	CTA	CTC	CTG	CTT	GAA	GAC	GAG	GAT	GCA	GCC	GCG	GCT	GGA	GGC	GGG	GGT	GTA	GTC	GTG	GTT	TAA
2	0	779	1676	0	1	399	0	0	628	669	5	0	0	778	702	11	754	611	4952995	2191	0	942	136	14	0	8	659	1	5	3	494	1	0	668	525	11	0	636	0	0	0	260	0	13	0	0	688	46	0
3	1	688	553	2	0	926	0	0	424	340	0	0	1	1097	684	0	0	492	397	0	1	1002	0	0	0	0	0	0	0	49	651	13	0	630	472	0	1	993	0	3	0	438	0	13	3200	5479504	325	2252	1
4	0	788	507	0	1	545	1960	2	455	720	0	0	0	571	741	0	0	599	3221	0	939	1154	5474697	1903	408	0	27	1	3	10	6327	0	20	390	639	0	0	245	55	11	1	643	0	0	0	0	1134	0	0
5	729	5676963	449	1452	439	1392	14	0	1019	1111	0	0	1	1156	631	9	5	658	629	0	15	644	0	1	0	0	2	0	1	7	891	11	20	769	920	0	5	336	0	0	0	345	2	0	0	7	467	0	2
6	0	852	490	0	8	773	0	5	1350	5527779	29	1670	1	2275	376	16	0	729	554	1	0	892	0	1	0	60	0	0	0	1	454	1	0	521	708	0	455	566	0	0	1	711	0	0	0	1	349	0	1
7	1	1383	500	1	2921	5537223	100	1528	592	660	10	0	0	1725	624	0	0	616	699	0	1	760	462	0	0	0	27	0	0	1	536	0	0	428	894	0	9	737	1	0	0	808	1	0	0	0	588	70	0
8	0	1186	711	0	0	1274	0	0	778	1634	0	1	3	761	962	2	0	716	566	1	0	1738	9	0	0	23	29	0	0	0	801	0	0	1546	1007	0	0	1449	0	1	2355	5801610	65	992	1	1637	656	1	0
9	1	1450	1550	0	0	968	1908	0	981	192	0	0	0	735	1257	10	2	1264	3826	0	1999	1107	5750761	2230	0	0	759	0	0	5	5376	1	0	603	1271	0	0	1086	39	0	38	466	1	0	0	13	742	21	0
10	1	1664	572	1	773	1358	2	0	1292	959	0	0	0	824	465	0	38	804	439	0	0	518	1	0	0	2	10	1	0	0	567	0	1365	5774580	643	1626	24	765	0	0	142	1517	1	1	0	57	860	0	1
11	988	5652256	1161	2256	10	683	866	32	1036	1630	1	5	0	1485	832	9	133	528	850	0	0	317	4	0	0	48	0	0	0	0	941	26	0	1173	636	0	0	493	6	0	1	690	0	0	2	7	836	14	2
12	0	1207	1036	0	31	880	538	0	852	581	18	0	1	687	739	0	0	505	710	0	45	693	32	0	873	207	2	0	0	0	657	1	0	479	1493	1	642	534	5690150	2099	1	947	82	5	0	1	1865	3	0
13	0	1473	2083	0	707	1092	5738082	1815	1725	783	24	0	0	692	1949	0	0	501	1108	6	0	1090	90	0	10	957	0	1	0	0	1348	0	0	1466	914	0	1	1070	327	66	5	429	0	0	0	0	1477	0	0
14	0	501	1116	0	0	1400	4	0	701	902	0	4	12	427	1959	0	1	1217	691	0	2	768	509	2	0	26	38	5	1389	646	5929708	1832	0	1241	1219	0	63	600	5	266	0	525	1	0	0	0	866	22	0
15	123	806	1647	0	17	813	0	0	1762	728	1	0	0	683	517	2	950	639	5982389	1021	19	513	30	0	72	4	1011	0	0	7	1458	1	2	456	665	68	265	619	18	1	8	710	19	4	0	3	701	20	0
16	0	521	1063	2	0	461	480	12	1117	1475	62	0	363	1586	5961179	1935	0	1042	1020	25	0	617	1	6	0	0	0	0	0	0	871	0	0	1032	1245	290	0	805	2	74	2	1042	0	14	0	0	1373	1	0
17	0	861	947	1	0	957	1	0	604	519	0	1	1	964	1818	0	2	896	575	1	0	816	486	2	5	12	50	0	463	650	5938473	1747	0	588	823	0	0	821	85	306	0	1232	1	1	0	0	1160	7	0
18	0	600	751	0	0	639	2	0	734	238	827	0	1	517	653	0	0	606	818	2	1	1269	25	0	450	28	5971666	1319	0	0	1829	0	89	564	391	0	0	608	322	0	1317	488	45	0	0	6	561	0	0
19	779	5970658	594	1573	0	1972	0	0	774	973	3	1	78	716	791	14	0	525	912	0	0	516	2	1	3	1	0	0	0	0	787	3	337	1090	1306	0	0	1103	0	0	33	828	2	3	0	0	728	0	0
20	0	650	896	0	1	135	1369	0	703	870	15	0	0	927	805	0	0	776	3072	1	1009	871	5899264	1850	0	7	1579	0	1	7	8366	7	2	474	822	0	0	531	62	0	0	707	0	0	0	3	1287	0	0
21	0	534	1303	1	0	851	366	0	1291	595	0	0	1	1020	525	0	0	839	227	3	0	934	75	0	1392	0	39	12	0	1	408	1	1	958	4442	98	787	522	5889063	2215	17	1015	35	0	0	23	1533	18	0
22	0	1229	912	1	3	1275	13	1	1048	1000	2	0	1075	5892206	1010	4135	0	767	830	0	0	852	1	0	38	120	0	0	0	48	437	0	1	962	708	416	0	723	15	0	0	326	0	0	0	265	585	10	1
23	0	471	632	0	0	426	441	0	921	624	5	7	4	574	598	0	0	540	513	0	0	618	35	0	1	419	1435	4	1	0	585	4	2	549	2253	0	953	234	5896149	1746	1	580	40	109	0	0	2281	1	1
24	0	713	899	0	0	263	2	28	958	626	1	0	0	82	1612	0	0	1034	939	0	0	1100	2	0	0	5	45	1	0	0	906	0	1	873	775	0	0	598	472	1	1	763	58	524	340	558	6008533	2294	0
25	0	766	1226	1	0	1333	1	0	897	808	5	0	0	617	372	0	0	1084	806	0	0	2601	1	136	0	4	0	4	0	2	470	0	0	2420	862	0	1769	6173655	78	1508	0	1621	2	0	3	1824	554	19	0
26	0	1145	1055	0	0	566	3	0	702	1161	0	0	1	644	3236	15	0	1005	1690	2	3	1640	437	457	1	26	45	1	531	614	6083802	2116	0	988	963	23	0	949	3	0	1	544	12	0	0	87	785	2	0
27	1	903	868	0	15	1940	0	1	697	651	2	0	1	582	656	0	21	3461	829	4	3425	6163364	1851	2944	0	179	1	153	0	787	779	5	0	749	866	5	0	1483	13	0	1	777	0	0	1	2	512	0	1
28	1	1915	1948	4	0	483	5	1	1341	843	3	0	0	1504	3227	3	0	1481	1520	0	3	508	56	9	0	1	2	550	0	1	731	7	0	673	1442	1	1	357	655	23	0	766	130	194	436	998	6204251	2323	1
29	2	856	1545	29	0	937	0	1	856	1002	1	6	3	1101	1182	31	0	1122	770	0	3	454	8	4	0	4	2	15	17	1	958	14	8	1610	1494	2	32	786	326	29	1	819	71	711	1332	570	6305857	4307	0
30	0	1112	1260	10	4	1661	9	2154	903	1250	1	0	0	957	1725	2	0	1954	921	0	3	774	0	11	0	0	0	3	14	632	483	2	1	957	1244	7	12	821	0	30	4	701	2	20	3149	36	638	7	1038
31	1	1324	998	0	2	1092	17	188	962	989	0	6	22	1005	1147	0	1	929	1394	0	322	1061	250	2	2	2211	1	2	0	3044	1062	76	0	1089	797	3	4	828	60	721	1	927	4	1	1	6	1212	1	0
32	2	1748	842	0	0	633	1	1	1615	956	0	1	7	826	2725	1	0	575	1001	159	4	329	584	0	1	190	73	1	568	432	6196198	1784	1	1205	916	15	2	800	58	3023	0	204	1	728	0	0	1043	2	0
33	1	1035	1447	1	0	62	0	10	971	760	1	0	0	1582	1233	26	0	1242	1643	0	0	503	2	0	0	4	1	13	0	0	800	0	1	945	1281	42	6	644	305	0	0	1482	42	3003	483	645	6215056	3241	0
34	1	912	506	0	3	474	294	0	810	1013	27	0	0	844	697	0	0	832	1015	0	0	530	39	1	1	47	2331	2	0	16	747	5	1	1075	3723	2	855	603	6133735	3586	2	4847	43	15	2	25	2987	0	0
35	0	743	1329	1	0	778	503	1	984	487	2	3	11	454	643	0	0	1232	894	0	1	970	174	0	15	2	2566	7	0	0	1079	0	14	1077	5855	7	1101	905	6120463	4096	9	3683	46	741	0	22	3745	14	1
36	1	1192	508	0	0	1017	1	0	1228	1068	0	12	0	978	662	0	1	936	1707	1	0	968	1	0	0	1	196	10	0	49	721	18	32	924	1114	3	114	1302	1	1	9	1087	2	3058	3143	6211622	750	2986	0
37	8	2355	2062	2	16	737	0	0	3091	6169009	29	1761	2	3643	1111	0	2	1092	4229	753	3	852	0	0	3	58	0	0	1	3	1286	1	5	955	1014	0	2412	486	1	1	0	1164	2	0	5	15	1079	0	0
38	0	1126	843	40	1	1544	11	12	949	837	0	0	2304	6175571	619	3738	1	757	533	3050	10	1234	0	4	2	0	2	1	0	54	552	0	0	721	1083	6	193	765	0	0	1	467	1	0	1	314	914	0	0
39	1	1063	849	0	0	1048	2016	1	928	567	3	0	0	849	897	0	1	1053	5207	3	1176	4183	6064351	4332	3	3	2468	2	0	6	8476	0	2	628	1003	0	1	278	50	1	0	761	727	0	3	0	1787	0	0
40	0	744	1387	6	1	466	0	0	970	823	10	0	0	536	423	0	719	609	365	0	2	395	1	2	1	46	192	0	0	1	257	24	6	1688	686	1	2525	346	1	1	2882	6035463	3062	846	4	1477	666	14	1
41	1012	6017532	999	1140	0	3706	2	12	1096	1103	1	0	2	1208	1343	0	2981	1137	517	2	2	604	0	707	3	3	0	0	1	0	755	3	10	1465	729	0	183	729	0	1	0	700	1	1	0	3	882	21	2
42	0	740	776	0	5	890	3	2	1161	544	1	0	2	2798	857	0	4	796	1015	0	3	1963	0	2930	4	15	1	1	5117	6422155	769	2863	31	838	991	0	2	473	1	1	0	630	1	1	0	69	952	2	0
43	1	994	646	0	1	1795	0	2	1054	1554	10	3	0	732	727	7	5	1978	1247	74	1	1324	0	6	2	0	0	0	0	2575	762	2919	3	1180	1311	4	0	757	2	1	1	1452	0	0	0	37	713	6	0
44	0	921	867	0	0	1215	0	21	972	787	1	0	0	1588	787	5	3	1405	1164	1	20	694	0	425	0	0	1	1	91	5283	1782	40	0	993	1040	1	1	382	3	36	0	1192	3	0	3	2	922	31	0
45	0	1283	1719	0	0	1024	0	0	1128	1238	0	87	1	1001	3178	5	0	1206	882	22	0	1559	992	8	1	0	83	1	384	1015	6618121	3131	0	624	1319	2	1	710	3	26	1	1245	3	36	0	0	2318	1	1
46	0	1089	972	7	0	1099	1	0	861	648	55	0	5	825	1312	1	0	1138	828	0	0	1070	28	36	0	5	514	1	0	0	822	0	3	896	1126	2	0	1064	2	34	4	748	2963	1117	1	0	3714	2	6
47	0	1334	615	1	1	606	1	1	898	767	10	3	9	537	1263	1	0	854	1079	82	0	637	8	5	0	0	0	4	0	6	760	0	1	1252	1555	46	1	937	405	1059	53	1304	422	2594	966	778	6532980	2866	0
48	0	1086	1097	0	1	1191	0	1	1446	655	2	0	2	1259	2695	28	0	957	1488	0	5	958	1527	62	3	0	169	19	750	779	6474652	2135	0	1107	1102	158	0	637	4	2468	0	885	0	1	0	1	2026	2	2
49	0	1072	737	0	0	815	2	0	764	988	0	0	0	901	634	0	0	971	914	0	2	624	1056	5	0	601	0	0	0	0	589	2	1	570	1013	0	31	3446	6	2	0	60	0	0	1	6	3305	1	0
50	0	1692	1012	0	0	417	0	0	1090	869	1609	0	8	881	1322	4	1	1260	3562	4	6	603	2689	1	1511	56	6468974	2118	4	3	5014	6	0	950	1152	2	0	957	1041	2	6	3663	88	13	0	1	1150	1	1
51	5	1100	860	9	2	1264	12	0	1198	4631	0	0	0	945	908	0	2	2194	852	1058	28	1012	6	0	1483	6448315	155	1062	1	2439	843	2	2	1394	1410	9	2839	376	2424	2	2	818	11	2	0	5	480	10	0
52	0	1056	1322	1	2	998	438	0	965	761	63	0	266	1011	6470069	3739	1	581	1115	2495	4	704	15	1	0	0	6	1	0	1	876	2	1	774	1020	5	381	443	0	1	4	793	1051	1	2	1	1096	0	0
53	0	1089	887	15	0	632	0	0	1174	836	238	0	0	613	865	0	0	295	659	36	1	740	0	0	0	10	151	0	0	0	892	1	0	672	1479	2	2	1974	36	0	885	5084	6464312	2918	0	36	4774	2	0
54	1	1206	979	1	1	3208	0	0	957	880	0	0	2	1060	965	0	2	3004	1642	2	6361	6590238	59	5833	21	51	15	0	7	896	1098	77	0	802	802	1	6	3417	0	1	1	1039	0	2	1	0	682	8	5
55	245	849	740	74	44	1048	0	2	6569717	980	1131	85	2242	1938	1087	1	1	1013	3420	1	374	1790	0	10	58	0	0	0	1	2	792	0	4	1452	690	3688	0	1023	1	1	588	450	0	1	13	4	1063	4	0
56	0	1025	1030	1	0	999	1	1	924	581	0	0	3	3589	1248	4	0	811	1033	0	5	5544	13	4	1	0	1	1	0	8	1007	1	1	937	1559	356	0	277	0	1	0	505	0	0	0	4	1264	0	3
57	0	596	1130	6	13	1281	3730	32	1028	651	2	3	0	831	1121	0	0	1306	4646	22	958	3873	6375861	2490	3	3	29	3754	0	175	3033	28	1	1640	1594	1	0	878	70	12	1	873	0	2	1	986	1689	42	1
58	0	531	1344	0	0	496	16	0	1242	535	3	2	2	747	826	0	1	569	960	0	0	1241	215	2	2	3	3690	359	0	4	828	1	56	885	757	1	2	748	48	3	1	1159	10	960	1	2759	949	4	1
59	1	1016	967	0	6	983	2	0	1440	1162	0	2	0	1171	864	0	1	514	891	932	3	1381	1	0	1	18	388	5	1	69	559	0	8	502	1956	225	53	1294	0	8	2	864	9	2622	3098	6370225	1143	4590	3
60	0	1246	1104	2	2	1807	0	60	1003	1392	4	0	1525	6397023	1527	6707	3	1206	1231	2605	6	1119	0	4	0	2	2	6	0	96	1025	950	1	1461	1081	474	0	854	0	102	0	1236	0	0	0	344	819	7	0
61	1	911	1357	0	1	1326	0	0	1543	1256	1	0	10	1631	837	38	1	877	1011	913	44	1627	0	24	1	1	3	1	6	1168	910	2753	1	958	680	1	3	1395	0	0	1	1175	3	0	0	62	1431	43	0
62	2	834	863	7	13	838	580	2	1186	1094	68	2	479	1640	6473487	4297	2	1088	763	2725	5	1394	3	1	10	1	2	0	0	0	1128	1	11	1113	1139	953	1	1075	0	1	2	995	0	2	0	0	1972	22	1
63	2	1127	954	1	15	1682	0	1	1694	1164	0	101	1617	6555884	921	9313	926	1057	1107	113	1	896	0	0	0	2	1	2	0	108	699	0	3	1097	913	2721	3	549	0	0	1	600	0	0	1	470	1244	0	1
64	955	6560305	1089	1646	16	1789	3	10	774	1439	0	0	0	959	1063	1	2792	1151	563	10	2	1728	0	996	1	0	0	0	42	7	1194	7	1	1440	1039	27	1	1153	0	0	1	1024	0	0	0	54	1139	0	2
65	0	1070	1467	0	0	463	0	2	1048	764	0	0	0	825	3255	1	0	1188	1184	0	1	171	924	2752	20	1	67	1	754	1098	6669986	5050	1	1132	2684	39	3	71	0	1	0	1038	1	0	0	0	694	1	0
66	0	1147	568	0	6	671	12	0	2617	6719584	44	1265	3	3454	705	6	0	965	1222	1	0	823	0	0	8	64	0	980	1	0	1220	0	0	758	3592	0	0	731	71	0	1	1318	0	0	0	9	858	21	1
67	7	1339	783	0	1	791	0	0	1372	782	7	3	1	1309	921	1	1	2542	768	1	1	1774	0	0	0	0	0	2562	0	23	672	10	1	1411	926	171	82	933	10	0	0	701	1	8	2150	6593645	1372	3141	0
68	3	772	2108	1	464	1019	6821293	6245	1238	424	43	0	30	1321	3448	4	0	3852	1206	2	0	805	26	0	2	0	269	11	0	0	1850	0	0	1168	1070	0	0	620	456	0	957	646	3	7	1	11	1172	1	0
69	0	2023	1389	4	0	1594	0	0	914	1145	0	0	52	1535	1423	1	0	1034	958	12	0	1113	0	950	3	1	11	0	0	0	1026	0	2281	7103218	1132	920	2	1696	1	3	2545	2062	2	3	0	154	1145	2	0
70	0	983	1085	11	0	1613	0	0	1783	484	44	0	7	992	3692	0	3	1163	1563	45	6	2754	2018	2427	39	1	170	1	648	1568	7071178	4743	3	354	1289	946	1	520	7	6	1	1084	13	0	2	42	885	7	0
71	1	1223	975	3	1	1041	338	0	571	747	57	0	267	1364	7305632	3636	0	1302	504	21	0	622	3	2	0	1	0	0	0	0	976	0	5	829	1134	2413	0	430	0	1015	7	618	20	9	1	2	1516	0	0
72	0	547	1644	0	0	881	1	0	994	702	1	0	14	853	3403	1	1	1289	584	61	0	1291	373	45	0	8	164	1	534	1028	7060677	3110	1	1248	936	1	0	608	0	2246	2	1343	0	0	0	8	763	2	0
73	2	1094	716	46	10	2295	2	0	706	518	8	0	1	1109	1247	0	1	857	1904	1	446	1680	1	0	0	0	1	0	0	0	1967	2	35	3649	1166	3	2038	7122677	33	1863	0	2932	2	0	1	839	1168	9	0
74	0	1341	1753	0	0	639	18	1	3097	6941993	62	1445	0	4191	1086	6	0	1333	3069	11	12	1657	1	1	9	71	2	904	1	16	708	2	0	1108	955	0	5	1440	551	1	1	977	2	2	0	5	1152	0	0
75	2	1028	830	1	0	1014	0	0	1528	890	31	8	0	230	2242	1	1	806	814	0	0	703	1	1	0	0	1	2088	0	0	1995	122	0	1193	704	6	1	815	709	20	1	1017	60	4	412	1064	7081354	4494	0
76	1	1324	1292	0	0	845	0	0	870	1551	3	0	67	955	873	2	1	1085	764	7	0	1292	83	0	0	0	0	1	1	0	1824	15	4	1866	1105	1	0	1666	2	2	0	1037	0	2	0	3	801	2080	3
77	1	1006	1034	13	0	1024	0	1469	1163	519	1	50	1	1014	968	3	18	899	1482	2355	41	3277	74	6853245	0	3	0	72	0	5	991	2250	3	1110	717	21	0	2648	3	85	1	859	1	0	1	0	1247	16	0
78	2	755	1240	6	2	1618	1	0	830	869	1	4	1	1355	1434	6	0	1209	1063	0	931	1412	0	1	0	1	14	0	1	1778	1228	25	3	1780	994	33	1	1034	0	0	0	190	0	0	0	68	1064	1	9
79	4918	1180	1310	889	13	1265	0	0	1246	1054	0	0	15	665	1243	89	6964867	889	1109	369	2149	796	1	7	433	0	2	0	208	6	1325	10	45	780	795	16	2	1881	0	0	1	1639	16	0	0	11	1156	13	9091
80	24	862	566	2049	3	1670	0	214	576	898	2	1	1764	7161788	1070	7699	1	1195	827	7	1	1176	0	3	0	4	1	14	925	166	1193	50	0	1535	1123	5	2	603	0	0	1	1307	0	1	15	390	753	0	0
81	0	974	660	0	2	626	0	1785	1506	372	0	0	4	1004	632	31	1	2193	731	6	12	1210	2	227	0	2	1	0	3046	2	747	1	0	908	745	0	0	738	5	9	2	895	14	3	7	4	443	0	1024
82	0	911	1110	0	6	3755	0	68	1497	797	0	0	0	1059	1202	0	1	2481	1210	3	1091	1049	0	0	0	50	0	0	2045	9	1295	0	0	765	1123	0	2	810	0	2	0	1078	0	3	3	0	499	0	1228
83	0	870	648	3045	1	1278	1	0	1582	1227	1	6	64	1026	1018	2111	62	1126	1462	7143524	1821	1211	0	144	0	22	1	305	0	4	974	227	14	1082	1362	37	1	909	0	0	0	1018	0	41	1	1	974	2	0
84	0	534	816	6	0	821	0	1	805	712	1	0	0	484	660	36	893	626	787	1	26	1709	22	2	0	496	0	88	0	2	874	1	1	1001	545	0	2176	571	1	16	9	566	2	0	2	1	979	1	39
85	1864	7129635	910	1949	20	3776	7	9	1056	1207	1	0	0	864	1019	0	1839	1077	1040	3	21	1160	908	0	47	26	0	0	0	0	863	0	11	1534	600	1	29	1122	89	32	0	811	0	0	2	0	1050	1	0
86	1	1134	539	0	0	714	0	78	758	3393	0	10	0	1406	974	2	0	2805	839	8	1068	1092	1831	0	1937	7196943	62	1796	0	5233	1074	1	3	783	603	3	8	2934	3	380	0	679	0	0	50	6	1433	0	0
87	0	2163	1617	1	5	4117	0	0	1341	746	0	0	4	751	1021	0	1239	7232866	1339	1556	3071	1557	8	2	0	603	0	0	1	63	870	0	2	1452	1118	2	6	2152	0	8	1	817	0	3	2	5	1219	11	0
88	14	2791	730	1	1	1457	1	2355	1003	965	1	2	0	851	660	15	1141	7403212	1000	1566	2005	1102	0	1	2	244	7	0	3	68	1901	60	0	1048	599	8	7	508	0	7	0	387	0	0	1	0	761	0	0
89	3	746	724	0	0	1432	1	658	1443	908	20	0	0	732	1180	8	22	1331	585	6	1	489	1	0	26	1	428	22	2	0	2764	76	0	818	1406	17	0	929	0	0	3	779	2434	1031	0	1	788	15	0
90	0	780	783	9	1	687	2	1	770	325	0	1	355	705	1287	1070	0	1355	456	18	2	1037	1	1	2	2	0	2	77	3	929	2	15	985	714	6	1411	339	0	1	13	612	655	1945	7527795	31	915	328	7
91	5	578	1432	81	0	1214	0	2	1414	808	0	0	19	1035	1440	1934	3	1490	1438	1	4	1393	10	0	0	1	1087	2	0	1021	1630	35	2	484	1651	4	2	469	1	0	4	262	5	0	3	90	964	9	2
92	0	517	1738	8	0	550	1	2	1412	663	685	0	2	1002	1380	2	1	1476	1167	0	4	638	1	0	1	1	1868	5	0	0	840	2	3	906	1261	6	0	864	54	2	414	655	7300925	4525	0	15	7256	1	0
93	0	578	374	10	1	775	0	1	627	719	1	2	0	996	1509	56	0	862	718	1	2	360	2	0	0	1	0	53	2	0	1235	0	0	664	748	1	0	653	1074	1061	0	784	695	1999	576	837	7166464	2326	0
94	1	1092	492	30	0	632	0	1	867	531	2	0	0	349	2526	40	2	953	780	0	1	912	484	41	0	2	55	0	534	829	7157500	2316	0	941	1544	0	1	587	0	3061	0	1098	2	0	0	7	1062	2	0
95	3	1272	1167	0	0	843	0	1	1148	803	1	1	82	775	997	1703	0	1045	1158	67	0	1647	0	821	0	0	1	45	50	1114	912	7304469	3	693	1164	2	1	1464	0	1912	1	569	0	0	0	0	1079	95	0
96	0	447	868	205	7	1161	0	0	1509	842	1	0	0	1581	1392	1	1126	892	1035	8	1	1003	0	4	1	650	0	1	166	0	976	19	1	1180	896	17	3265	962	169	1	0	874	0	0	2	19	870	0	0
97	1684	7037625	892	1715	10	1149	3487	115	1577	1302	1	0	0	959	1082	0	1908	863	452	2	1	1447	1	1	5	3	2	1004	0	1	1155	4	2	1599	829	1	589	1137	0	11	0	860	0	0	1	10	736	9	2
98	0	875	1324	0	5	939	593	1	1468	1628	4	4	7	1285	1476	1	0	1612	1293	0	1	1263	3	0	1	0	0	1874	0	2	1158	6	3	1280	968	2	0	693	481	0	1	1114	51	1020	295	709	7248981	2890	0
99	31	1373	1132	92	2	868	1	0	921	1355	0	2	11	1301	1582	8	0	1239	1804	0	0	1078	5	0	3	2	0	0	0	0	1625	0	1	2520	1145	0	4	1294	630	3	73	1032	32	1851	423	896	7228146	4570	0
100	7	2639	1171	1	3861	7174436	117	1940	1674	1519	4	1	2	1558	1255	1	0	1323	1625	0	3	1830	186	6	0	0	1	964	0	0	1301	0	1	3526	1721	0	1	1595	17	0	0	1771	1	6	0	1	831	0	0
101	0	1322	665	1	0	969	0	0	1099	1220	1	1	1	1139	3232	2	0	977	815	1	1	1467	3	0	0	14	5	1779	0	0	1440	2	1	1198	1500	16	0	1747	1169	0	0	1523	82	24	341	836	7056109	2857	2
102	0	1079	804	0	1	1261	1	2	1010	816	0	0	2	899	904	0	0	1017	1234	62	0	1041	0	419	0	7	0	4	0	1	1292	939	1	4294	1361	0	2255	7041345	47	2361	5	3418	12	1	1	1089	1050	10	0
103	0	919	1023	0	0	806	0	0	663	1046	0	42	12	1084	985	24	9	1945	1532	8	1	1369	3	53	0	4	1	0	6	559	2156	3728	13	902	579	1	0	1137	3	0	1	1357	0	0	5	1	2069	66	2
104	0	1333	938	0	17	1181	3541	2	1040	1474	0	0	25	931	1517	0	0	2190	1189	0	0	814	3	0	0	942	4	0	3	1	1096	5	1	1160	1463	2	0	746	6	0	0	847	21	3	0	2	1383	4	1368
105	937	1048	767	17	902	1170	10	0	1198	771	1	0	2	995	1012	10	3580	834	1592	1	34	1544	1	2	10	1956	0	3	0	0	1597	1	1850	1349	1638	7	7004808	769	345	272	57	920	2	12	1424	3	1143	0	12
106	3734	7130999	1497	1545	3749	1494	1	8	885	1213	0	0	4	1698	1593	9	29	1439	1531	1106	6	2017	0	11	20	0	2	0	0	8	1614	0	4	1431	739	2	9	1132	0	0	2	993	1	2	0	6	1024	0	15
107	20	1571	1180	5	10	1640	350	3	1480	1009	98	44	659	1147	7536384	3475	19	1334	1847	2008	0	1367	2	1	3	1	0	1	2	0	993	0	1	1522	976	21	3	1348	1	3	5	1500	10	1	1042	0	1741	8	0
108	0	1522	765	29	0	1633	1	8	1722	1774	0	2	8	1797	1618	3999	3	1000	1239	993	9	865	2	2	0	0	0	0	20	29	1839	1	0	1826	1182	66	0	1222	1	7	3	1773	1	0	2121	7	1622	1	82
109	4	1688	2178	1	49	1588	1	1	1726	1356	0	0	2	1164	2307	16	5	947	2142	0	3934	2543	5	3	0	0	0	0	1	17	1718	0	3	1608	1434	1	0	1522	0	0	1	750	0	0	0	63	1667	19	2
110	1	2395	674	2	31	2054	0	0	3037	7297914	51	2368	13	5439	987	0	0	1473	4206	1005	48	2698	5	4	10	174	13	0	0	0	1621	6	0	1190	1304	1	4366	2184	5	1	1	1655	0	0	6	8	1219	0	0
111	0	1171	1283	13	0	2597	1	1	1726	1368	0	0	2252	7308032	1897	6335	0	1200	1614	2361	3	1613	0	1031	0	0	0	0	0	114	1389	1	3	1782	1174	50	43	1986	2	4	2	1703	0	0	0	368	1124	26	0
112	1	1469	761	89	2	1542	0	5	1515	1164	2	0	8	3237	1458	2	0	2410	1164	125	130	2238	0	2098	6	40	0	0	3446	7333235	1218	4426	14	761	1063	0	6	1287	1	0	0	1170	3	0	16	209	962	0	1
113	0	2389	790	7	2385	7621024	44	2297	838	1581	1	0	6	2044	907	22	10	3362	966	1150	4675	1441	7	22	1	6	0	0	11	0	1274	0	1	787	1158	77	6	1503	0	0	3	1101	5	0	3	12	1066	0	1
114	7	1142	809	9	22	981	435	3	1824	780	38	2	369	1313	7557368	5967	7	1893	1163	2385	250	2402	3	0	0	0	10	0	0	1	2306	2	1	2940	1240	5	4	1294	2	0	7	1057	1	0	3	1	1445	0	1
115	4	2576	678	7	2998	7897319	109	2026	1386	1163	4	2	1	2509	894	8	0	941	1035	1	0	1587	0	131	0	4	1	0	0	1	2551	21	5	3005	1210	5	1	1126	0	1	1	1620	6	17	0	102	1241	7	0
116	0	1707	1429	49	0	1460	0	1	1026	1429	3	238	52	1179	777	0	1	1407	2064	4	1	853	0	4	0	102	3	1010	4	1	3173	16	1	1797	979	1	0	1061	0	1	0	1134	2	157	256	0	1182	4	0
117	3	2328	2083	2	0	2215	1	1	1462	2219	1	0	1500	8350759	1027	7748	1	1484	2578	11	0	1830	0	0	1	0	0	1	0	67	1276	0	1	1195	1448	0	1	1557	0	0	0	1304	2	0	9	465	2061	3	0
118	0	1622	1171	0	2	1986	14	0	4152	8013457	54	1295	3	5821	1950	0	0	1089	3274	2	1	1127	1	0	3	176	0	1186	0	10	1209	1	3	1322	1139	43	67	588	412	0	0	1808	1	0	0	1	1225	0	0
119	0	1020	1183	0	2	1568	1	0	1362	885	2	2	5	1449	2743	2	2	1252	1430	3	5	1637	44	0	0	1	1	1728	0	0	1509	1	0	814	1535	0	0	1116	646	8	1101	1744	113	3	253	824	7742725	2312	0
120	0	1019	1386	0	2	1289	1	0	884	1430	2	0	0	612	964	10	0	1413	1589	0	10	1215	1	0	23	0	0	0	0	0	750	1	1227	1158	7815882	1440	2	954	1185	0	1760	1743	737	0	0	0	812	0	0
121	0	1729	1201	0	2	1171	13	0	1058	3300	4	2	0	953	1232	1	0	2705	2026	1	0	1693	22	8	1945	7694032	23	807	0	2602	2205	1120	2	929	1202	0	9	1058	1788	716	1	1144	3	0	4	15	984	0	3
122	5	2164	1546	0	0	1178	2	0	1379	1479	0	6	2	1232	1157	17	0	1723	1388	1	1	1857	0	1105	1	9	2	1	0	1494	1491	1905	1	1574	1003	20	0	922	1	76	0	1559	2	0	1	48	1426	10	0
123	1	2000	1670	1	0	1617	11	0	1165	1074	0	0	2	1251	3073	5	1	749	1961	1	1	1447	721	1850	0	2	87	0	488	1032	8071047	5328	1	1421	1669	0	0	1058	0	19	3	1253	1163	16	0	1	970	0	0
124	0	1259	1980	0	0	1140	0	0	1061	867	218	24	0	1417	2103	1	0	1848	1144	1	1	1489	0	0	0	0	78	0	0	0	675	0	11	809	2157	2	12	659	57	0	466	1150	7900568	4869	0	10	5939	3	0
125	0	1636	1184	0	1	789	0	1	1179	1232	81	13	10	1413	1466	6	0	2008	1318	17	2	1214	0	995	0	16	1	1	0	44	1619	2	2	1354	1817	12	0	1955	1	4	0	1703	89	2326	3605	8259610	1090	2656	0
126	0	810	1154	0	1	1058	0	0	1456	1012	148	0	3	738	3255	2	1	1224	1061	5	0	1252	2434	2312	1	0	223	33	1407	1093	8409032	2374	1	1166	1085	0	0	643	4	7	1	1091	34	3	987	1	560	0	0
127	0	1300	1249	1	9	3388	4	0	1299	1089	2	0	6	1215	1559	2	0	3314	1986	3	3	2025	0	4	0	4	0	4	23	1	1316	0	2	495	1447	0	4	893	1	0	132	915	0	2	2197	3	1289	0	1278
128	2	1887	1399	0	3	1178	2791	2	1410	1441	95	0	1	1102	1479	0	0	1600	6666	0	2578	2805	8258648	5378	1	2720	53	1	0	4	6898	99	1	1097	1399	1	0	1009	106	971	1	1239	0	0	1	150	1294	0	0
129	2	1088	1423	0	0	740	0	3	1102	1323	1	0	2	2241	1196	11	1	880	2099	5	5	1635	4	34	2	141	3	0	3074	8352885	1033	2867	4	1112	1198	0	1	541	0	2226	1	1892	0	0	2	59	1339	0	1
130	1	982	856	1	0	1281	0	2	2135	8189057	94	956	0	3338	913	1	0	1092	2951	2	4	845	3	0	0	405	0	1	0	1013	1130	0	0	1249	727	1	1	569	5	2771	0	1309	0	6	0	0	711	1	0
131	2	1436	1042	0	0	1493	0	5	1198	881	19	0	31	1248	1194	0	954	1425	1610	0	2752	2509	11	6	0	5	2	0	1	2218	1393	3	0	1093	941	0	53	723	0	107	1	825	1	4	2	0	1253	0	30
132	1660	1327	8288891	2873	40	1031	222	0	1156	4029	614	1	0	1248	1227	0	2227	619	889	1	109	717	8	0	0	0	20	3	0	9	1313	0	2	1038	1739	24	0	871	978	0	3	435	0	0	1	0	944	1	0
133	0	1361	885	4	1	1419	2	0	731	2255	1	0	0	868	1378	67	1	2125	1471	8	1	1203	25	92	1669	8193114	86	684	0	4358	3538	2	0	1245	1240	1	2	1231	2174	2860	0	1041	1	10	0	0	1112	42	0
134	0	2387	2140	8	1	1849	12	0	1480	1271	71	5	6	1650	2000	1	1	377	1489	3	2	1088	13	0	0	0	718	1	0	0	3446	0	0	1120	947	1	1	327	1112	141	7	3320	46	1	4	1	798	0	5
135	0	1387	600	0	0	2515	5	0	1242	3633	2	0	2	1082	1547	3	2	1838	1097	0	8	861	1148	2	1700	8198200	46	1131	1	5001	1355	110	4	1803	1294	1	1	4312	2155	22	10	1502	1	6	0	1	1432	1	0
136	0	1505	750	0	0	1295	0	0	836	2751	1	0	1	818	1990	51	16	3294	824	0	4	1476	3548	3	2524	8210672	68	1383	1	5286	1215	2	0	1037	731	49	5	3565	115	1	0	146	4	2	0	2	1108	1	1
137	1	1464	986	1	0	921	2	0	1019	806	0	2187	6	1354	1270	17	1	288	120	1916	0	1077	2257	30	8	405	48	8213901	0	41	1290	3213	1	1321	1426	1	0	1009	3	0	0	76	0	29	8	3028	474	0	1
138	0	1933	1526	21	2	1465	6	1	1295	1461	4	2436	30	1047	1743	14	0	987	1818	826	53	475	5	98	29	1097	115	8287115	63	4	1173	2728	0	1473	1229	3	0	189	5	5	0	1108	0	69	114	139	1603	3071	4
139	0	1551	1223	0	5	2275	3191	3	2105	2776	40	2	12	10186	909	8	4	2433	974	45	1	1319	3	0	0	1526	0	3	4	27	1042	0	0	1320	790	0	3	1018	1	3	1	841	0	63	79	5	1093	263	1757
140	0	1088	1138	0	0	976	946	0	1740	815	7	4	21	1393	1220	1	38	906	1254	0	4	1653	36	0	2	2299	3154	10	77	5	2804	1	0	569	3862	33	915	644	8291963	3278	0	303	53	1517	0	1	5432	80	0
141	0	751	1021	3	0	489	1	0	1464	1089	17	1	0	989	1648	4	0	976	1097	0	2	795	0	0	1	13	176	79	0	0	1431	0	0	770	1709	19	1	649	522	0	46	2195	46	2393	529	1073	8453115	3763	0
142	0	829	1256	17	2	1519	9	3	898	1599	4	1	0	1072	1322	6	1	930	1058	0	1	1230	4133	0	0	1535	5	3	0	0	1513	5	2	3585	1540	3	2373	8454984	64	2430	0	3509	1	4	1	4171	844	106	0
143	0	696	1461	0	1	815	1385	0	1501	717	1	4	12	1219	1333	22	1	1065	1050	51	5	583	218	0	1	2404	33	4146	0	1	585	0	5	974	3142	22	1350	641	8422604	3147	0	1043	72	36	1	78	3503	8	0
144	7	870	730	1	0	903	0	0	1128	918	0	41	1	369	1043	21	0	880	744	58	4	482	3	0	0	63	29	858	0	0	562	3	25	705	992	1	0	632	2	2	39	1316	1	124	6	2	7022	1	9
145	1	575	695	0	644	557	1769	1	1073	319	1508	0	15	364	1100	38	1	1314	5113	1	126	534	1	0	0	45	4	0	0	63	982	0	1399	804	802	0	8423563	707	795	201	74	424	0	14	2633	0	749	2	1
146	0	963	2007	0	4	1129	0	0	1396	1079	2652	1	5	546	1200	1	0	1285	1776	2	1	550	0	1	0	1	89	0	0	0	1210	0	6	3866	1332	1	3	321	24	0	4587	1230	8322305	4548	1	5	4607	3	0
147	1	2506	1401	0	3340	8318761	39	1327	1457	806	5	0	2	1484	970	5	1	731	620	2	6	1725	3	4066	0	6	1	0	1	5	3872	0	0	3499	1210	1	23	1696	0	1	264	1284	0	11	0	20	1199	0	0
148	0	1807	1541	0	0	1697	1	0	1594	823	40	0	1	1376	1534	1	1	1124	1578	0	1	1064	0	263	0	8	1086	0	0	4	3035	23	0	1086	1894	1	3	1155	10	3195	5	4740	56	6	0	1	1485	8	1
149	1	1970	1427	40	0	728	0	8	1887	2456	20	2	1	1579	4053	7	0	1365	1592	1	0	327	1062	45	0	18	76	0	617	811	8161142	2669	1	1391	1759	21	0	316	1	5340	0	1009	2	3	0	4	1537	9	0
150	0	1586	947	0	1	515	18	1	1182	1528	2	0	0	708	2836	9	0	1072	892	1	0	1470	807	11	0	215	60	1	962	964	8178282	3031	7	1523	1288	6	6	1959	0	5380	4	889	6	3	0	1	644	0	0
151	1	1328	1109	3	0	1010	5	2	1475	871	2	0	7	2558	1205	0	1	1341	1429	1	2	1495	0	3202	1	67	0	0	5354	8334044	1090	1568	0	1469	942	5	4	593	0	2187	18	1269	1	0	0	36	350	1	1
152	1	2018	2115	0	89	1704	0	3	1566	550	1	0	80	1630	4903	2	0	1173	1515	2	22	1072	1334	2237	18	1	62	0	590	963	8310607	6062	0	4423	1324	65	25	831	2	6	3	712	0	0	1	0	1025	62	0
153	3	2724	891	1	3126	8163715	114	2265	1366	1165	1	0	0	1509	743	1	1	949	1028	18	7	1087	209	15	0	3031	0	0	0	2	542	0	0	3017	771	20	9	1296	1	0	2	498	1	27	9	0	526	17	0
154	2	1486	1462	2	4	3300	0	1	841	956	1	1	43	1031	1280	0	2	1297	944	0	4	1943	0	3023	2	2133	0	0	2	26	688	0	0	4731	985	31	2132	8178760	60	1467	0	465	0	0	0	1352	910	34	1
155	0	1258	926	1	0	1684	2	2	1215	695	8	0	1	1701	5603	4	1	1606	1072	19	2	1217	1663	2182	0	10	137	39	833	1970	8219896	2838	0	1349	1291	27	1	175	1	4	0	1157	1	2	2	2975	736	1	0
156	2	1418	1388	14	0	1749	0	0	2184	1125	1	0	2	1108	1330	1	0	833	463	5	4	5704	0	6	0	2	0	16	0	45	989	3	3	1712	1169	0	0	479	0	83	6	1342	0	2	1	2164	677	0	2
157	0	1248	1146	0	1	1520	4048	0	1833	1174	1	0	4	710	895	0	1	2110	5549	0	1654	5355	8258251	3348	10	1128	64	4	1	10	4376	3	2	982	1256	1	1	1058	56	2859	0	677	0	1	0	0	1421	1	0
158	2	2170	1090	0	0	1393	4	7	1817	1097	1479	1	0	1618	3068	11	16	1177	1247	0	1	1557	274	3	0	11	69	10	560	1323	7983694	3068	1	1091	1912	22	2	387	1	2208	1	3832	12	18	71	1	1098	15	0
159	0	1325	1192	0	0	1900	584	7	1686	1243	2	1	0	839	896	1	1	1141	1029	0	0	1345	60	0	8	1282	3	1	0	4	639	0	2	838	10002	5	1816	1104	8038373	4972	17	2919	40	1	4	1	3231	1	0
160	3	1616	2073	0	3	531	1	0	965	2552	0	0	1	1318	1434	2	2	6318	1244	5	13	1446	38	0	4508	8015928	35	1669	0	4049	1530	18	29	2143	747	2	1298	1074	2230	3	1	500	0	0	0	0	596	62	0
161	0	1574	884	11	3371	7910271	63	1428	789	658	1	2	0	1204	826	6	0	2775	600	0	4	1046	1323	1	2839	2	0	0	1	1	907	32	1	747	906	0	81	699	1	2	3	438	0	0	0	0	488	0	2
162	0	9	0	622	5	0	0	6	0	0	2	0	2	1345	0	1	0	0	0	65	0	7	86	0	2217	0	0	0	0	1	0	1	8	569	41	8033823	4	1	1	126	4	0	1961	304	0	1	4	293	0
163	0	0	0	0	9	3	0	0	0	1	1	0	4	1637	1	3	1	2822	0	0	45	881	0	1	0	83	0	0	2466	7906243	38	4369	0	5	1	2	5	0	0	1	0	1	0	0	0	111	2	10	0
164	3	1778	280	1	2318	8375078	143	2707	244	470	0	0	2	1196	160	29	4	2362	190	0	1	409	1	1407	0	0	0	0	2784	12	537	16	1	365	295	1	0	1126	0	0	1	237	0	2	0	0	48	0	0
165	1	2133	878	27	2	3034	0	3	297	539	1	1	1	1314	925	0	5	2139	959	55	3	3721	0	111	0	5	0	0	2125	0	857	0	1	593	523	0	0	674	0	0	1	781	1	1	0	102	1413	0	1247
166	0	1032	308	11	1	996	2368	1	1225	891	5	8	162	983	136	0	0	727	3425	7	1415	2830	7513685	3737	0	3	1496	4	0	2	6587	17	7	1191	275	0	0	1233	67	0	0	1137	1	2346	0	0	277	0	0
167	3	1159	784	0	0	1005	1	0	1147	1090	0	0	1	746	1574	25	0	834	796	0	17	923	1	1	0	0	106	0	0	8	962	1	5	822	882	1	2282	617	300	1	0	740	49	2075	573	873	7778043	3400	0
168	5	2929	949	1	1	585	1578	0	244	550	2	0	1	805	590	1	1309	7745603	828	2623	78	966	38	0	3	2845	0	0	18	102	887	0	1	616	1024	1	1947	746	1	0	0	922	0	0	0	4	1016	2	2
169	1	768	686	16	2	1903	223	2	690	817	0	0	0	1068	1487	2	1	906	563	9	8	2613	0	2214	1	2010	1	1	0	6	776	0	1	2436	1100	0	2427	7761702	58	1199	2	1125	0	0	1	1262	819	0	0
170	0	1454	974	0	0	716	1	0	993	1014	6	0	30	981	5858	3	0	716	1524	17	4	1710	623	1951	3	1	57	0	551	990	7772308	4276	2	1320	504	0	2	674	3	3	1	993	2002	0	0	0	1007	1	0
171	1	1067	1754	3	5	1469	0	0	1620	1715	10	0	0	944	1231	12	1	1241	964	1937	3	967	1	3	0	93	35	0	2	7	1059	0	1	1885	1076	0	1840	945	2	50	3968	7868929	2885	805	5	2965	1172	8	1
172	0	1668	1443	24	67	1408	0	1	909	1520	1	1	1574	7360191	1105	8322	2	1327	1423	3595	5	1002	0	1	0	0	0	0	5	181	838	16	1	1180	958	2	143	834	3	0	0	927	0	0	0	355	438	1	1
173	2	919	1045	44	7	1461	0	0	884	1146	2	0	2109	7294384	1186	8279	0	2226	1314	1764	2	1505	0	7	0	9	0	14	0	131	1490	163	0	804	969	22	1	568	0	4	0	541	0	0	1	423	411	0	0
174	3	1958	716	30	2359	7277136	39	514	684	616	2	0	0	1414	783	0	0	2653	911	1	19	739	2	2026	0	1	0	0	0	10	2764	32	0	850	575	0	0	957	0	0	0	515	11	0	0	552	659	0	0
175	0	749	693	0	1	635	0	2	561	1001	3	0	1	824	878	8	1	1111	879	11	0	1059	2	129	0	1078	0	1	0	14	3189	1572	0	746	694	69	0	947	3	2046	0	837	0	0	0	0	767	55	0
176	0	1950	1159	0	0	1072	0	6	1368	731	54	0	1	1198	1144	13	1	1106	1611	14	0	662	0	8	1524	7	0	11	1	1504	1169	1785	0	852	1443	11	1	724	4	125	2	675	0	0	0	69	1811	2	0
177	0	1768	978	43	2	876	2370	5	686	478	1074	1	0	918	761	5	0	1132	833	2	0	656	2	0	1818	0	1	1509	0	0	1066	48	2132	7230523	1069	1852	0	1306	15	0	21	1551	1	21	0	67	1024	0	0
178	1	853	1029	0	1	1144	1200	0	552	1283	2	1	4	1290	1087	0	9	1145	1322	0	3	1065	0	1472	3	3	2	1771	0	49	1433	0	0	1453	1318	1	0	1653	5	1	1	907	0	3	2316	7287858	1145	2502	0
179	4	1139	1304	0	2	1277	1	1	1142	1129	0	0	2	4144	1488	10	1465	2059	791	143	18	1802	0	2464	0	65	0	0	2361	7341499	893	4246	217	835	1433	6	1	1145	0	3	3	1411	2	0	0	287	1387	1	0
180	838	1201	7476589	2635	0	1038	131	3	1558	730	339	2536	0	1840	745	101	2438	1079	1154	48	0	540	0	0	0	2	0	0	1	1	1211	13	23	1172	1457	0	218	1427	5	0	3	741	0	1	0	0	2119	163	0
181	1	1413	1463	1	1	1334	0	0	1036	2238	1150	123	0	1124	769	0	2	968	2093	0	4	1223	0	4	1	2	302	1	0	3	635	0	1	2915	995	0	107	273	0	0	2484	1837	78	216	15	12	2696	10	0
182	0	1006	2388	27	554	1096	7213767	4729	911	630	42	0	23	1290	3080	12	0	757	918	2	1	1182	161	0	2558	15	8	3	1	4	2440	37	0	3386	835	1524	0	182	1305	1	188	1051	2	23	19	2	2282	3	0
183	0	1261	1067	23	0	1207	537	0	858	1124	336	0	438	893	7482703	5014	2	769	1238	19	0	487	1	2	171	4	0	2	0	0	759	0	1	1180	1059	2790	2	1436	3	1278	1	1185	0	4	1	4	1619	1	1
184	1	1675	824	0	0	746	6	8	800	1359	18	0	12	2977	2346	0	12	1155	1042	0	4	3622	0	35	0	39	0	0	3613	7539951	1317	2312	3	2164	1159	25	0	736	2	2579	3	806	1	24	0	84	1166	3	2
185	1	1177	1333	0	12	4665	7	0	1534	1276	1	0	0	1292	897	0	6	5887	2739	1	7088	7668150	66	3451	2	69	2	4	17	2851	860	821	2	1002	1321	0	3	1212	0	0	1	926	0	0	0	14	853	0	1
186	0	1068	1226	14	0	966	4	0	2688	7303863	371	1408	16	4500	622	5	0	1195	3635	1	202	1376	2	1	0	123	0	1275	0	0	611	17	2	941	692	1	1	866	3284	0	2	1128	0	3	0	25	775	1	1
187	1	990	360	0	0	712	4	6	1080	1245	19	0	0	419	1224	37	1	945	728	14	0	700	0	10	0	2	3	2471	0	2	1163	12	1	1079	990	3	0	1188	459	0	14	1949	103	1	245	769	7207851	3666	0
188	0	694	995	1	3	1331	20	0	671	812	126	2	18	999	699	19	2	809	723	1205	3229	619	1	0	1	20	0	0	0	1	794	12	2	4234	1545	19	2665	7277700	50	1830	2	3637	0	2	1	1063	902	4	4
189	0	1012	1738	39	5	903	745	3	930	666	80	11	478	1801	7301733	2561	9	710	770	2500	213	661	4	3	0	0	2	5	0	1	1143	1	0	1064	1138	10	1	691	1	0	0	588	2	9	0	1	2506	0	0
190	0	1076	1129	0	0	1318	1	2	1129	969	139	0	100	1146	520	20	0	810	832	1	0	910	17	0	1	2	303	0	0	1	884	1	0	1901	1556	1	0	1135	22	0	3	2354	3396	12	0	0	3269	0	2
191	2	1021	951	35	0	1721	2	0	788	1214	0	5	47	872	1222	54	0	866	1418	0	0	637	3138	3	0	2	2	1084	0	1	1438	0	7	3986	1438	1	3289	7096255	51	1993	1	3683	228	2	1	1831	889	20	1
192	0	603	1395	0	1	192	1	1	986	287	12	5	1	644	2097	11	1	1058	1002	1	0	479	233	0	1	3	0	2414	0	0	842	21	4	1003	1034	0	1	500	845	9	9	634	32	143	552	975	7219374	3640	0
193	1	1507	1274	45	0	692	2	0	1055	1625	0	0	1	692	783	11	1	992	773	1	0	1318	0	1075	3	6	0	0	0	1633	1207	20	2	1434	1394	53	1	733	0	4	0	576	0	0	0	57	884	2421	323
194	3	1582	782	0	0	744	0	3	1883	1273	1	14	13	3507	1084	1	1	1169	2079	4	0	2193	0	2408	1	54	1	0	3589	7246730	1003	3937	2	1503	1367	1	1	1423	0	41	2	1471	0	0	0	264	1191	2	1
195	0	1195	1268	1	0	1654	0	2	1480	1066	1	0	2	865	1149	3	2	2804	1125	0	2	1417	0	5	1	1	1	0	0	1701	1202	2279	2	1403	1719	0	0	468	0	0	4	1262	1	2	0	57	1141	2	0
196	3	2000	928	2	2835	6967495	63	3019	1216	789	0	0	0	1746	914	37	3	3176	1087	1155	3038	870	0	1	0	0	0	1	2	4	1137	2	0	1604	696	0	1	991	0	0	0	590	0	0	0	77	856	27	1
197	0	1133	703	54	0	1120	0	27	1409	1081	1	1	1354	6926432	1225	9694	1	1052	879	2129	244	820	0	0	1	1	1	35	0	91	1018	1110	0	853	1501	7	1	897	1	0	1	999	0	0	3	304	1037	0	1
198	0	1600	1166	5	2	1640	0	0	531	1110	0	0	0	1120	826	45	3	819	1252	1084	0	1607	0	4	0	0	1	0	6	1527	1381	2159	1	902	1279	2	0	1150	0	0	1	1262	9	0	0	27	1411	4	6
199	0	1023	1416	12	2	1186	2	9	1284	1479	1	0	2136	7384116	894	9702	0	929	1244	2173	1	1164	0	1124	0	18	0	0	0	143	992	44	1	1075	1677	5	0	912	0	0	2	1094	3	0	0	337	791	1	0
[truncated: 12,040 more rows]
[truncated: 18 more columns]

## Sheet: 2_Enrich2_Expression
selection	Transduction3	Transduction3	Transduction4	Transduction4	Transduction5	Transduction5	Transduction7	Transduction7	overall	overall
value	SE	score	SE	score	SE	score	SE	score	SE	score	pvalue_raw
Q2N	0.287023	-0.537903	0.297945	-0.591857	0.115168	-0.739874	0.0961889	-0.446804	0.100902	-0.57827	9.98426e-09
Q2K	0.408804	0.429954	0.385374	0.898091	0.288952	0.763972	0.49175	0.940829	0.186244	0.751338	5.47962e-05
Q2T	0.446587	-0.123319	0.218278	-0.230488	0.219658	0.170873	0.074282	-0.366147	0.140407	-0.191408	0.172809
Q2R	0.613971	0.148713	0.734715	0.0947554	0.769087	0.180407	0.798288	0.0217511	0.35886	0.117084	0.744223
Q2S	0.0910729	0.00689616	0.0979633	0.397712	0.309725	0.100113	0.0846697	0.202516	0.0988054	0.191672	0.0523926
Q2I	0.191098	-0.431338	0.243901	-0.241963	0.246599	-0.0930236	0.372397	-0.505175	0.121403	-0.31027	0.0105973
Q2M	0.231355	-0.252644	0.415448	-0.171405	0.269799	-0.339012	0.111311	-0.375881	0.091699	-0.3423	0.000189316
Q2Q	0.168778	-0.312454	0.30567	-0.16048	0.182216	-0.977675	0.167622	-0.549256	0.172737	-0.530183	0.0021456
Q2H	0.227386	-0.306307	0.145749	-0.23162	0.343905	-0.0645763	0.043297	-0.219144	0.0405451	-0.220732	5.20615e-08
Q2P	0.444664	-0.0261231	0.518303	-0.0210553	0.460868	-0.140293	0.408498	0.0185816	0.226567	-0.0389952	0.863349
Q2L	0.222243	-0.164213	0.235221	0.0409464	0.127821	-0.0244918	0.225888	-0.179565	0.0916221	-0.0638227	0.486062
Q2D	0.307832	-0.7763	0.0312622	-0.427825	0.434722	-0.853068	0.0882494	-0.817982	0.139063	-0.652654	2.6893e-06
Q2E	0.107411	-0.493845	0.350107	-0.632874	0.13994	-0.73614	0.181418	-0.262829	0.105797	-0.527218	6.25166e-07
Q2A	0.365606	-0.355418	0.256625	-0.301088	0.470347	-0.637354	0.253097	-0.337054	0.15286	-0.359221	0.0187733
Q2G	0.355922	-0.466197	0.864144	-0.17448	0.300021	-0.200008	0.388332	-0.62435	0.192543	-0.38096	0.0478647
Q2V	0.147969	-0.22224	0.0848058	0.0825506	0.0720978	-0.313668	0.270478	-0.0331816	0.111098	-0.133831	0.228349
Q2Y	0.148405	-0.181869	0.36349	-0.693177	0.257917	-0.812561	0.102237	-0.498511	0.136067	-0.476164	0.000466179
Q2C	0.937955	-0.317753	0.837595	0.256685	0.661227	0.137146	0.717222	-0.203017	0.383674	-0.0112306	0.976648
Q2W	0.071199	-0.569252	0.20306	0.146032	0.382059	-0.441975	0.136991	-0.376908	0.16608	-0.32721	0.0488164
Q2F	0.0462426	-0.945365	0.0614015	-1.16915	0.567181	-0.683574	0.149444	-1.21471	0.0863008	-1.07579	1.15087e-35
V3N	0.635499	-0.256933	0.593461	-0.241237	0.447095	0.0667216	0.359369	-0.170232	0.235302	-0.127649	0.587482
V3K	0.808559	-0.343942	0.535583	0.317541	0.356151	-0.386789	0.618538	-0.335162	0.253892	-0.215588	0.395807
V3T	0.224439	-0.67807	0.199616	-0.740405	0.100402	-1.1365	0.149119	-0.727831	0.126626	-0.85991	1.11395e-11
V3R	0.727443	0.00445661	0.415257	0.402706	0.0963256	-0.316053	0.810284	0.167596	0.235408	-0.0933013	0.691855
V3S	0.121763	-1.51372	0.289116	-0.573296	0.0551238	-0.405407	0.105433	-0.383944	0.278479	-0.72172	0.00955184
V3I	0.346267	0.202875	0.108033	0.383428	0.0867058	-0.176636	0.0994193	0.147147	0.139803	0.12211	0.382419
V3M	0.0830979	-0.656314	0.213249	-0.120448	0.244207	-0.645983	0.130084	-0.735035	0.11799	-0.579777	8.93409e-07
V3H	0.168866	-0.83271	0.197853	-0.0677283	0.177357	-0.168079	0.250037	-0.444015	0.181397	-0.382377	0.0350346
V3Q	0.111754	-0.493764	0.131279	-1.27142	0.404916	-0.966568	0.252125	-0.886451	0.202045	-0.891307	1.02687e-05
V3P	0.277766	-0.585929	0.192566	-0.725464	0.245723	-0.638285	0.0791117	-0.474086	0.0684183	-0.525191	1.63901e-14
V3L	0.214464	-0.400373	0.256927	-0.447721	0.2984	-0.370874	0.160545	-0.607916	0.107261	-0.497454	3.52181e-06
V3D	0.585788	-0.73018	0.478256	0.00890556	0.494182	-0.632022	0.443203	-0.234925	0.246393	-0.356542	0.147885
V3E	0.0871928	-0.924279	0.0509609	-0.81727	0.39522	-1.07062	0.0198515	-0.870055	0.018076	-0.866164	0
V3A	0.236034	-0.188229	0.0623074	0.335748	0.0137887	0.237547	0.0718159	0.184487	0.0132669	0.238842	1.84952e-72
V3G	0.279351	-0.490994	0.159196	-0.478332	0.264123	-1.00912	0.0440513	-0.809156	0.110315	-0.713215	1.01105e-10
V3V	0.15981	0.0917367	0.367875	-0.957459	0.443637	0.0142366	0.185332	0.0403488	0.215867	-0.134555	0.533072
V3Y	0.148559	-0.605964	0.195118	-0.445837	0.0732564	-0.697224	0.304344	-0.404073	0.061064	-0.645404	4.13551e-26
V3C	0.159913	0.0189674	0.537142	-0.0640916	0.662648	0.0386571	0.395334	-0.0671391	0.13969	0.00347413	0.980158
V3W	0.279871	0.379296	0.152834	0.421169	0.161512	0.677242	0.277924	0.0773332	0.113758	0.452762	6.89062e-05
V3F	0.102525	0.396647	0.231928	0.688251	0.148683	0.808219	0.25429	0.72308	0.120442	0.618605	2.80466e-07
P4N	0.127345	-0.258131	0.392563	-0.380983	0.349861	-0.564416	0.069813	-0.588463	0.118284	-0.455682	0.000116948
P4K	0.474006	-0.319346	0.526377	0.175836	0.545183	-0.0391945	0.382857	0.165997	0.234104	0.0117225	0.960063
P4T	0.282093	0.0634609	0.396796	0.0560408	0.256828	0.0167221	0.320422	-0.0801868	0.151068	0.0142844	0.924667
P4R	0.681924	-0.422666	0.688617	-0.25163	0.303428	-0.0648145	0.27796	-0.385425	0.188768	-0.254139	0.178203
P4S	0.188025	-0.674665	0.307929	-0.520892	0.243247	-0.802943	0.180865	-0.381779	0.107645	-0.57725	8.20543e-08
P4I	0.211881	-0.530365	0.0876445	-0.64483	0.230931	-0.992952	0.204796	-0.787671	0.0716021	-0.682686	1.50706e-21
P4M	0.210643	-0.416713	0.358012	-0.478385	0.330732	-0.323181	0.26063	-0.664507	0.135828	-0.477115	0.000443665
P4H	0.170615	-0.45025	0.104161	-0.207625	0.252309	-0.336387	0.244572	-0.751433	0.114501	-0.380398	0.000893065
P4Q	0.0815131	0.240424	0.0846649	0.317516	0.165546	0.473467	0.0727427	0.411757	0.0481002	0.340795	1.38944e-12
P4P	0.208883	-0.388511	0.256936	-0.69864	0.152401	-0.346933	0.0695436	-0.205206	0.0878017	-0.314628	0.000339154
P4L	0.140957	0.799279	0.172664	0.938625	0.13979	0.92791	0.115198	0.837118	0.0689408	0.866331	3.23482e-36
P4D	0.487202	-0.70067	0.124943	-0.703889	0.37209	-0.598582	0.292299	-0.872988	0.107089	-0.717708	2.05613e-11
P4E	0.178942	-1.27641	0.161729	-1.05919	0.131654	-1.14996	0.303389	-0.869292	0.0851194	-1.13133	2.60547e-40
P4A	0.227587	-1.3849	0.296063	-1.26135	0.155503	-1.17055	0.063187	-0.404889	0.242114	-1.0161	2.70737e-05
P4G	0.332838	-0.310857	0.305675	-0.317513	0.289674	-0.566456	0.115513	-0.341491	0.096859	-0.361641	0.000188694
P4V	0.224925	-0.930044	0.15871	-0.687679	0.204926	-0.651263	0.257235	-0.945981	0.100814	-0.76723	2.73377e-14
P4Y	0.160115	-0.895369	0.192758	-0.75744	0.2461	-0.720669	0.0200397	-0.752254	0.0197161	-0.754276	0
P4C	0.336484	-0.390331	0.694116	-0.223028	0.882746	-0.23625	0.329115	-0.36256	0.216051	-0.352925	0.102359
P4W	0.266838	-0.224255	0.235177	0.0432253	0.578158	-0.154919	0.386917	-0.468888	0.154679	-0.142681	0.356301
P4F	0.472289	0.00575149	0.142142	-0.911517	0.570696	-0.571695	0.288267	-1.00823	0.120315	-0.853733	1.2859e-12
N5K	0.71703	0.189188	1.13823	0.398245	0.76723	0.181652	0.69289	0.592136	0.392274	0.3412	0.38441
N5N	0.167594	-0.0141493	0.114256	0.503655	0.11786	0.189942	0.161419	0.085683	0.115999	0.211739	0.0679493
N5T	0.113707	-0.374064	0.0473076	-0.32196	0.0782469	-0.196772	0.0964628	-0.381767	0.0354676	-0.309394	2.70273e-18
N5R	1.01773	0.334599	1.14968	0.438082	1.103	0.468439	0.685122	0.689305	0.462527	0.536545	0.246037
N5S	0.145828	-0.0622071	0.172571	-0.0681461	0.124414	0.063796	0.0314718	-0.0647101	0.0294267	-0.057519	0.0506244
N5I	0.202757	-0.117573	0.054717	-0.429672	0.547391	-0.445236	0.0834792	-0.225181	0.0875151	-0.310065	0.000395616
N5M	0.231208	-0.617973	0.498432	-0.676001	0.142464	-0.818253	0.0881365	-0.598416	0.0741709	-0.658491	6.80595e-19
N5H	0.228691	-0.108633	0.32984	-0.225724	0.246871	-0.277085	0.246575	-0.235284	0.127861	-0.20547	0.108059
N5Q	0.174648	-0.153788	0.342802	-0.455544	0.59438	-0.41819	0.149682	-0.627349	0.158177	-0.414243	0.00882226
N5P	0.0698333	-0.457083	0.144395	-0.254648	0.414062	-0.396343	0.268177	-0.299007	0.0735265	-0.398259	6.07634e-08
N5L	0.184226	-0.43589	0.348635	-0.293612	0.294699	-0.791078	0.187571	-0.704752	0.113498	-0.571935	4.67533e-07
N5D	0.266376	-0.0763883	0.516345	0.0419198	0.307928	-0.277159	0.184783	-0.371458	0.131673	-0.255234	0.0525757
N5E	0.265845	-0.990699	0.336505	-1.10999	0.19724	-0.888354	0.335147	-0.993157	0.131775	-0.963691	2.6097e-13
N5A	0.138142	-0.150662	0.374558	-0.768031	0.605546	-0.742584	0.391287	-0.414434	0.182209	-0.35805	0.0494082
N5G	0.855247	-0.0848649	0.362568	-0.253037	0.492186	0.032491	0.330478	-0.243243	0.211959	-0.185725	0.380904
N5V	0.0771314	-0.661043	0.40206	-0.348327	0.388471	-0.703809	0.103285	-0.253112	0.143951	-0.479632	0.000862485
N5Y	0.324473	-0.038317	0.330639	-0.147424	0.450854	0.0809963	0.230322	-0.0692966	0.153545	-0.0617766	0.687437
N5C	0.722437	-0.0133314	0.763379	-0.00119067	0.626361	-0.0468336	0.523834	-0.00986109	0.319028	-0.0186151	0.95347
N5W	0.772121	-0.0604137	0.826845	0.165491	1.0247	0.00685939	0.867791	0.0144824	0.429523	0.0307157	0.942991
N5F	0.286333	-0.431178	0.420338	-0.390321	0.0634496	-0.316609	0.289196	-0.336557	0.0599535	-0.323989	6.51726e-08
S6N	0.238123	-0.168621	0.121495	0.64109	0.111586	-0.109253	0.0825422	-0.226377	0.209548	0.0407848	0.845681
S6K	0.729683	0.329147	1.1462	0.21038	0.765432	0.0772139	0.858247	0.230267	0.418716	0.214373	0.608668
S6T	0.283534	-0.349686	0.125233	-0.51797	0.180359	-0.220058	0.12823	-0.579638	0.0772165	-0.473247	8.85235e-10
S6R	0.364086	0.782064	0.47978	1.06014	0.35057	0.964287	0.516321	1.0725	0.205084	0.941057	4.46134e-06
S6I	0.153388	0.0479961	0.260965	0.195475	0.137912	0.253005	0.132799	0.357132	0.0775074	0.231055	0.0028724
S6M	0.488738	-0.705613	0.279651	-1.2272	0.279108	-0.976868	0.0940948	-0.253479	0.252899	-0.748792	0.00306806
S6H	0.345411	-0.541938	0.329276	-0.249316	0.505434	-0.74042	0.198276	-0.307087	0.145934	-0.373785	0.010427
S6Q	0.420404	-0.940375	0.274346	-0.0478598	0.50948	-0.707407	0.169778	-0.63296	0.192146	-0.524912	0.00629814
S6P	0.39866	-0.414109	0.446229	-0.519611	0.398137	-0.296412	0.336844	-0.552113	0.194492	-0.452073	0.0201051
S6L	0.287396	-0.261093	0.796268	-0.57008	0.3019	-0.764386	0.329516	-0.0742165	0.185596	-0.387558	0.036781
S6D	0.107465	-1.25645	0.369037	-1.09739	0.501228	-0.705183	0.16738	-0.982253	0.112714	-1.12848	1.35124e-23
S6E	0.336486	-1.06776	0.189891	-0.855627	0.393361	-0.897962	0.105597	-1.25093	0.13239	-1.07938	3.54861e-16
S6A	0.26583	-0.426023	0.0550685	-0.399068	0.284734	-0.447781	0.110444	-0.621875	0.0786461	-0.472037	1.94863e-09
S6G	0.352867	0.193666	0.145183	0.322471	0.465353	-0.455319	0.320456	-0.036255	0.144319	0.169471	0.240283
S6V	0.244334	-0.252715	0.053924	-0.605354	0.309447	-0.749743	0.248469	-0.907351	0.0508135	-0.606626	7.47547e-33
S6Y	0.285054	-0.150135	0.353234	-0.397539	0.683986	-0.704468	0.206074	-0.161431	0.147431	-0.22477	0.127365
S6S	0.20452	-0.826714	0.0729999	-0.639257	0.327165	-0.480016	0.0529442	-0.21532	0.149255	-0.515933	0.000546766
S6C	0.555529	-0.207	0.339394	-0.0370084	0.349215	-0.04873	0.265599	-0.665816	0.196919	-0.294747	0.134447
S6W	0.299077	-0.379373	0.604352	-0.32592	0.273664	-0.246115	0.155148	-0.479284	0.120548	-0.411707	0.000637146
S6F	0.499954	-0.138949	0.659903	-0.619466	0.356289	-0.419955	0.497052	-0.697615	0.23426	-0.445076	0.0574431
T7N	0.152497	0.691055	0.170797	0.568092	0.24105	0.796028	0.323827	1.01367	0.0980452	0.697476	1.12879e-12
T7K	1.10953	0.198295	1.21409	0.350171	0.845926	0.517295	0.679232	0.50246	0.444743	0.437255	0.325528
T7T	0.114921	0.210737	0.238503	0.544207	0.220588	0.51493	0.149314	0.632444	0.118959	0.446013	0.000177328
T7R	0.710906	0.435739	1.01952	0.646549	0.945235	0.214003	1.15002	0.541641	0.455672	0.442947	0.331014
T7S	0.44752	-0.233916	0.71686	-0.356846	0.0353394	-0.0481451	0.415301	0.0201314	0.0350616	-0.0495372	0.157696
T7I	0.194596	0.370787	0.201573	0.697439	0.233916	0.426961	0.0908769	0.241444	0.105974	0.385759	0.000272499
T7M	0.313324	-0.596896	0.137973	-0.117796	0.206497	-0.329185	0.250747	-0.0541692	0.0989793	-0.20426	0.0390493
T7H	0.550491	-0.504618	0.599364	-0.0667573	0.69661	-0.559047	0.19421	-0.0419991	0.169865	-0.11878	0.484389
T7Q	0.238274	-0.381309	0.365595	-0.514968	0.500084	-0.6088	0.212863	-0.294444	0.139804	-0.381163	0.00640258
T7P	0.102595	-0.465093	0.129177	-0.0938376	0.478181	-0.624554	0.252538	-0.443365	0.127003	-0.339883	0.00744651
T7L	0.670502	0.0346327	0.523884	0.172898	0.351885	-0.00916711	0.399272	0.0316992	0.222405	0.0411446	0.85323
T7D	0.357995	-1.27881	0.411762	-1.06272	0.359059	-1.53626	0.148702	-1.14775	0.122461	-1.20075	1.06945e-22
T7E	0.245848	-0.973839	0.364093	-1.72767	0.344435	-1.58312	0.179415	-1.0564	0.16711	-1.23453	1.49582e-13
T7A	0.527339	0.0927639	0.364452	0.488356	0.192581	0.62136	0.290348	0.443564	0.141492	0.521036	0.000231011
T7G	0.24952	-0.417763	0.31695	-0.150438	0.503967	-0.80156	0.0765929	-0.18542	0.0706377	-0.214407	0.00240289
T7V	0.284311	-0.253228	0.691443	-0.658442	0.595096	-0.162377	0.683595	-0.32114	0.226883	-0.291132	0.199429
T7Y	0.531523	-0.160175	0.349612	-0.135155	0.56208	-0.330546	0.412288	-0.341539	0.219427	-0.227656	0.299502
T7C	0.818854	0.0705194	1.10448	0.426187	1.20019	0.0915813	0.827961	0.28276	0.473296	0.208462	0.659614
T7W	0.804365	-0.757833	0.902367	-0.792295	0.508572	-0.603972	0.577022	-0.128786	0.322022	-0.504619	0.117106
T7F	0.304094	-0.495234	0.826524	-0.606145	0.264899	-0.665933	0.59231	-0.421535	0.184494	-0.576411	0.00178239
G8N	0.200141	-0.617401	0.30668	0.00749898	0.571036	-0.25322	0.110601	-0.256964	0.128855	-0.318821	0.0133513
G8K	0.977441	-0.114353	0.966186	0.252371	0.879447	-0.0532576	0.457496	0.442885	0.349458	0.268396	0.442466
G8T	0.380107	-0.565007	0.200201	-0.978516	0.153586	-0.755899	0.353251	-0.864759	0.110245	-0.817949	1.17666e-13
G8R	0.750828	-0.104355	0.81561	0.243872	1.01601	0.0343678	0.677458	0.328761	0.394523	0.144927	0.713359
G8S	0.148123	-0.155451	0.109142	0.00748892	0.251465	-0.0275427	0.0901184	0.0823788	0.0610308	0.0121113	0.842696
G8I	0.142749	-0.891533	0.182518	-1.74124	0.163906	-0.919703	0.273124	-1.0846	0.205963	-1.15485	2.05803e-08
G8M	0.342475	-0.813483	0.49422	-1.31291	0.360469	-0.730269	0.263743	-1.20332	0.169779	-1.01551	2.21322e-09
G8H	0.0785773	-0.404147	0.344638	-0.852119	0.15681	-0.437943	0.245223	-0.0227991	0.0662738	-0.398896	1.75595e-09
G8Q	0.228888	-0.781548	0.327075	-1.21492	0.197089	-0.87485	0.181342	-0.605916	0.108729	-0.794696	2.69188e-13
G8P	0.190882	-0.506324	0.112147	-0.805508	0.172319	-0.602874	0.120196	-0.728713	0.0690311	-0.70853	1.0245e-24
G8L	0.363039	-1.01523	0.401637	-1.43125	0.599598	-0.789502	0.538884	-0.759167	0.223542	-1.06866	1.74775e-06
G8D	0.297825	-0.606267	0.560782	-0.814621	0.231417	-0.436781	0.354254	-0.683292	0.155993	-0.560313	0.000328262
G8E	0.544707	-1.20357	0.768894	-1.36878	0.460172	-1.26736	0.531114	-1.27053	0.273903	-1.26494	3.87061e-06
G8A	0.443626	-0.085527	0.370425	-0.00109606	0.0895996	0.0017679	0.17044	0.0483936	0.0763926	0.00842415	0.912192
G8G	0.0981146	0.0676218	0.153589	0.55511	0.115939	0.652538	0.0585886	0.469104	0.12947	0.428451	0.000935376
G8V	0.421365	-1.00452	0.429822	-1.40139	0.396139	-1.08774	0.164127	-1.19815	0.135407	-1.18542	2.04955e-18
G8Y	0.287645	-1.29114	0.103598	-0.977854	0.253675	-1.1378	0.193459	-0.588746	0.132458	-0.956479	5.16153e-13
G8C	0.425034	0.605947	0.453105	0.776841	0.447752	0.852311	0.394441	0.996458	0.21407	0.815428	0.000139438
G8W	0.243452	-1.15206	0.223251	-1.14586	0.199947	-0.465492	0.0299869	-0.8748	0.136851	-0.887926	8.68152e-11
G8F	0.0608594	-0.611815	0.288561	-0.789136	0.171418	-0.571485	0.170692	-0.689308	0.0534255	-0.621567	2.75896e-31
P9N	0.812873	1.12349	1.08849	1.564	1.52957	1.48479	0.831683	1.54041	0.486184	1.39035	0.00424004
P9K	0.707693	2.24439	0.791336	2.76175	0.771035	2.58412	0.64337	2.36764	0.360572	2.46481	8.15262e-12
P9T	0.870237	0.0542023	1.28504	0.577793	1.43108	0.166404	0.505478	0.677152	0.397524	0.498245	0.210071
P9R	0.765249	2.0643	1.16907	2.67917	0.967286	2.21951	0.511718	1.90005	0.369434	2.06273	2.35725e-08
P9S	1.05687	1.14784	1.95618	2.22547	0.702127	0.903745	0.637419	1.06746	0.420841	1.07498	0.010638
P9I	0.561905	-0.652125	0.559494	-1.075	0.272805	-1.08481	0.568645	-0.659257	0.20901	-0.966085	3.79697e-06
P9M	0.165197	-0.551896	0.353794	-1.12311	0.287256	-0.884579	0.130824	-0.57256	0.0931776	-0.637003	8.11821e-12
P9H	0.818431	0.961214	1.10544	1.34936	0.735079	0.884558	0.821307	1.19752	0.420912	1.05442	0.0122422
P9Q	0.356651	1.4301	0.599355	2.13142	0.401033	1.54737	0.232462	1.443	0.168148	1.51267	2.33987e-19
P9P	0.0919419	-0.324091	0.212604	-0.216814	0.132356	-0.414128	0.128367	-0.312496	0.0622343	-0.33208	9.50359e-08
P9L	0.110353	0.605841	0.336496	0.610164	0.149761	0.827671	0.282894	0.740275	0.0821924	0.684262	8.42355e-17
P9D	0.940928	0.193287	1.168	0.322983	1.05713	-0.0266479	0.708138	0.402983	0.458758	0.259884	0.571058
P9E	0.848861	-0.158445	0.584815	0.147454	0.910626	-0.150855	0.752168	-0.0522712	0.370493	-0.00865588	0.981361
P9A	0.911311	0.256407	0.672765	-0.0610968	0.812573	-0.209713	0.38426	0.0822014	0.292346	0.0352848	0.903932
P9G	0.954747	1.55086	1.38167	1.97618	0.92559	1.25311	0.908417	1.5189	0.500005	1.50999	0.00252821
P9V	0.584193	-0.833432	0.736391	-1.13088	0.379739	-1.65356	0.366432	-1.28087	0.228477	-1.33291	5.4151e-09
P9Y	0.946406	-0.262308	0.352674	-0.413588	0.535649	-0.309531	0.47793	0.0437406	0.242395	-0.264717	0.274795
P9C	0.741926	0.352533	1.52184	0.0557698	1.08554	0.339203	0.828834	0.173829	0.468666	0.264765	0.572119
P9W	0.93871	0.111129	1.08106	0.251319	1.14665	0.311494	0.703921	0.371481	0.457907	0.278405	0.543191
P9F	0.41397	-0.543244	0.606188	-0.755878	0.715429	-0.341858	0.530445	-0.18527	0.266649	-0.465953	0.0805603
D10N	0.607871	1.45454	0.946535	2.00631	0.891773	1.61921	0.522391	1.36084	0.338171	1.50938	8.06765e-06
D10K	0.231641	2.35597	0.563126	2.61268	0.651068	3.01449	0.418438	2.93788	0.191572	2.55756	1.17769e-40
D10T	0.902599	1.71985	1.29257	1.89044	1.70868	1.94703	0.976583	1.88747	0.557534	1.83041	0.00102693
D10R	0.265004	2.6481	0.324515	2.91533	0.436416	2.76	0.0657433	2.4535	0.112082	2.54995	1.40865e-114
D10S	0.817907	0.890156	1.06223	1.55521	1.08669	1.52698	0.771893	1.51619	0.451465	1.33436	0.00312036
D10I	0.726531	2.03194	1.00857	2.28895	1.2666	2.51784	0.648908	1.80751	0.412542	2.03578	8.02705e-07
D10M	0.973814	2.36067	1.06094	2.38627	1.41668	2.10483	1.14402	2.31895	0.558559	2.31805	3.3239e-05
D10H	0.635863	1.90917	0.853622	2.53874	0.496833	1.78651	0.361129	1.93818	0.253472	1.94705	1.57227e-14
D10Q	0.744476	2.0092	1.05078	2.76275	0.822806	2.53815	0.947324	2.42874	0.434318	2.3735	4.63185e-08
D10P	0.915395	1.00981	1.67888	1.99136	1.29614	0.962041	1.118	1.27576	0.582868	1.19074	0.0410624
D10L	0.98746	1.84835	1.33315	2.49079	1.28876	2.00749	0.964679	2.02031	0.553436	2.04501	0.00021979
D10E	0.613093	0.502326	1.12318	1.00992	0.501981	0.749079	0.624451	0.976995	0.316448	0.762577	0.0159613
D10D	0.0568023	-0.220486	0.17109	-0.287088	0.135988	-0.313279	0.0685917	-0.0579857	0.061601	-0.185911	0.00254457
D10A	0.710148	1.73503	1.1493	2.54598	1.01881	1.88813	0.744111	2.09737	0.426037	1.99201	2.9298e-06
D10G	0.711275	1.53045	0.96739	2.15902	0.959335	1.78875	0.517912	1.60749	0.356691	1.68815	2.21429e-06
D10V	0.71768	1.66789	1.03439	2.46751	0.650979	1.89232	0.667491	2.1167	0.365628	1.97326	6.78046e-08
D10Y	0.371274	1.53239	0.640767	2.23286	0.378156	1.59308	0.331604	1.63496	0.196962	1.65122	5.13875e-17
D10C	0.853695	1.67789	1.3733	2.18123	1.64788	1.8044	1.22008	2.1865	0.582975	1.90055	0.00111379
D10W	0.765375	1.93317	1.08919	2.65133	1.10218	2.56079	1.07963	2.30635	0.486153	2.27402	2.90286e-06
D10F	0.571319	1.99642	1.02298	2.68807	0.919322	2.35055	0.59398	2.15222	0.352742	2.18574	5.77627e-10
N11K	0.522465	0.00451815	0.416707	0.283707	0.558065	0.1121	0.381443	0.300851	0.22642	0.209065	0.355823
N11N	0.0849767	0.225177	0.139649	0.320246	0.0459529	0.176688	0.0105524	0.320246	0.0453808	0.259818	1.03264e-08
N11T	0.150079	0.442816	0.183373	0.150988	0.325582	0.476904	0.0897474	0.639909	0.118599	0.456587	0.00011819
N11R	0.69359	-0.175688	0.631808	-0.176953	0.770616	-0.367291	0.697988	-0.116494	0.34668	-0.200244	0.563531
N11S	0.0406626	-0.308884	0.102749	-0.293975	0.0421395	-0.561137	0.00978128	-0.26503	0.0723451	-0.360047	6.46438e-07
N11I	0.114961	-0.385429	0.140683	-0.659938	0.369656	-0.604669	0.149593	-0.395227	0.0823178	-0.477949	6.39295e-09
N11M	0.19117	-0.85774	0.320616	-1.40025	0.170519	-1.27302	0.290459	-1.09998	0.129234	-1.1294	2.34753e-18
N11H	0.0248844	-0.65191	0.442466	-0.612488	0.145044	-0.905645	0.130604	-0.732059	0.0634775	-0.703809	1.44213e-28
N11Q	0.214599	-1.09385	0.307138	-1.30855	0.0949439	-1.0773	0.130665	-0.896595	0.0703912	-1.03879	2.75992e-49
N11P	0.560064	-0.213458	0.573852	-1.65205	0.269947	-1.10437	0.333852	-1.17332	0.185953	-1.08506	5.37566e-09
N11L	0.216808	-1.0816	0.373592	-1.46079	0.304813	-1.51059	0.377446	-1.29985	0.147089	-1.27342	4.82435e-18
N11D	0.337628	-0.780885	0.658063	-0.803341	0.351065	-0.863686	0.362951	-0.544585	0.193215	-0.740937	0.000125679
N11E	0.452645	-1.16328	0.624593	-1.41041	0.439382	-1.19144	0.58543	-1.32906	0.25366	-1.24455	9.27778e-07
N11A	0.311157	-0.758534	0.326111	-1.04887	0.140451	-1.52192	0.373194	-0.988323	0.200835	-1.15623	8.55535e-09
N11G	0.353184	-0.265915	0.158164	-0.0336009	0.554734	-0.591585	0.352041	-0.0518151	0.129848	-0.0980524	0.450172
N11V	0.160885	-1.11952	0.175121	-1.07487	0.21038	-0.911205	0.132722	-0.699625	0.110146	-0.937117	1.77033e-17
N11Y	0.148549	-0.773539	0.135164	-1.40008	0.196839	-0.95917	0.133905	-1.11802	0.137854	-1.07294	7.07467e-15
N11C	1.20223	0.401727	1.46658	0.594507	1.33647	0.597719	0.971125	0.707609	0.600083	0.590311	0.325256
N11W	0.249779	-0.797543	0.164376	-1.1646	0.272534	-0.790409	0.0414537	-1.51518	0.185635	-1.13084	1.11679e-09
N11F	0.156027	-0.668769	0.364477	-0.837541	0.073903	-0.58553	0.102121	-0.943645	0.106809	-0.738306	4.76556e-12
A12N	0.749475	0.378479	0.701378	0.232062	0.801255	0.558582	0.493493	0.139479	0.324839	0.273119	0.40047
A12K	0.764343	0.681569	1.21332	1.01668	1.0936	0.406953	1.02773	0.710533	0.489475	0.687664	0.16005
A12T	0.618461	-0.119522	0.825754	0.114548	1.04261	-0.31816	0.505543	0.0910302	0.334944	-0.00908684	0.978356
A12R	0.822147	0.860157	1.3315	1.00763	1.17743	0.918086	0.868534	1.17764	0.49444	0.9936	0.0444793
A12S	0.424215	-0.357185	0.627225	-0.186962	0.375298	0.65707	0.3002	-0.74289	0.337466	-0.17179	0.610711
A12I	0.939557	0.0958777	0.953884	0.89075	1.10283	0.236152	1.14684	0.386953	0.512022	0.413161	0.419713
A12M	0.607659	0.256627	0.827969	0.231844	0.82771	0.182072	0.50586	0.392031	0.323857	0.29692	0.359235
A12H	1.13013	-0.190987	1.28888	0.115209	0.885336	0.466801	0.794308	0.0717947	0.485316	0.148186	0.760108
A12Q	0.537278	-0.133152	0.97244	-0.154776	0.917018	-0.109088	0.659788	0.0933796	0.353377	-0.0674518	0.848621
A12P	1.08137	0.180787	1.24596	0.428416	1.18611	0.214176	0.883886	0.371049	0.535279	0.303069	0.571265
A12L	0.744642	0.213307	0.758963	0.400609	1.00369	0.30704	0.623501	0.225683	0.375175	0.276653	0.460881
A12D	0.268888	-0.427766	0.198464	-0.821235	0.213153	-0.905562	0.216355	-0.116505	0.188006	-0.577885	0.00211386
A12E	0.186961	0.40808	0.184843	0.391676	0.12025	0.618279	0.147772	0.753949	0.0761049	0.581031	2.26521e-14
A12A	0.265961	-0.148434	0.455669	-0.247026	0.0411393	0.195095	0.155535	0.0263989	0.0901664	0.105738	0.240915
A12G	0.303213	0.0315153	0.482878	-0.341778	0.653201	0.0200596	0.471436	-0.0822597	0.213159	-0.0657057	0.757894
A12V	0.493996	0.720461	0.41444	0.806783	0.517127	0.856457	0.217113	0.658419	0.169337	0.711714	2.63463e-05
A12Y	0.8894	0.198771	1.18604	-0.0239562	1.27601	0.156391	0.72602	0.284319	0.472119	0.193853	0.681365
A12C	0.682581	1.22505	1.22148	1.98805	1.10539	1.64831	0.88162	1.66581	0.450765	1.51456	0.000779469
A12W	0.90584	1.66102	1.30102	2.35134	1.42776	2.12473	0.86349	1.59393	0.524054	1.81079	0.000549581
A12F	0.764358	0.521865	0.852346	0.962143	1.25922	0.598523	0.919073	0.87445	0.451634	0.740481	0.101097
T13N	0.961833	0.996011	1.22027	1.75575	1.3738	1.26634	0.766524	1.29105	0.500984	1.28605	0.0102569
T13K	0.182464	1.50726	0.312858	2.18566	0.14631	1.39811	0.290857	1.59702	0.137742	1.58262	1.48561e-30
T13T	0.0594466	-0.235168	0.14175	-0.17281	0.16905	-0.162419	0.133152	-0.00404553	0.0554406	-0.18222	0.00101349
T13R	0.233178	2.69498	0.532501	3.16371	0.32451	2.89624	0.261985	2.54682	0.147467	2.72555	2.86257e-76
T13S	0.942953	0.650253	1.32646	1.16021	1.49634	0.330716	0.96648	0.964884	0.55813	0.801008	0.15124
T13I	1.07163	0.133807	1.43829	0.819439	1.0787	0.553949	0.770234	0.343638	0.506423	0.402118	0.427174
T13M	0.456374	0.248933	0.377613	0.140572	0.475174	-0.00483239	0.347519	0.538759	0.201934	0.269974	0.181242
T13H	0.828275	0.719707	1.23067	0.907317	1.58611	0.0618046	0.702556	0.852923	0.469251	0.748828	0.110535
T13Q	0.990982	0.495271	1.23683	1.08625	1.32051	0.566379	1.05687	0.856828	0.564265	0.734323	0.193129
T13P	0.630792	2.12629	0.953149	2.35874	0.940841	2.09436	0.88146	2.24066	0.407208	2.18715	7.82699e-08
T13L	0.829943	0.901726	1.04602	1.71606	0.974971	0.985836	0.683177	1.15649	0.424083	1.14966	0.00670941
T13D	0.794294	0.0889624	0.826495	0.144329	0.736712	0.143128	0.528307	0.462489	0.343517	0.268227	0.434905
T13E	0.950249	-0.289518	1.33771	-0.021475	1.37659	-0.307855	1.05615	0.492975	0.568836	-0.0171944	0.975886
T13A	0.950746	0.126157	1.10952	0.747608	1.50472	0.119577	1.03881	0.418816	0.551572	0.361364	0.51237
T13G	1.08105	0.955856	1.28486	1.73807	1.39901	1.14013	1.17662	1.78639	0.609184	1.38926	0.0225764
T13V	0.866517	-0.0604846	1.03219	0.230187	0.977739	-0.174461	0.79751	0.31257	0.452273	0.090913	0.840688
T13Y	1.13259	0.144713	0.95025	0.0780319	0.658203	-0.145458	0.919589	0.0777658	0.43122	-0.00828632	0.984669
T13C	0.550048	2.20572	0.87506	2.789	0.741501	2.15116	0.725319	2.54406	0.346464	2.36244	9.18492e-12
T13W	0.406708	-0.651558	0.782978	-1.3548	0.333258	-0.682263	0.334311	-0.555736	0.197534	-0.673652	0.000648879
T13F	1.02753	0.552638	1.20122	0.819221	1.09087	0.346366	0.958939	0.526795	0.529406	0.54796	0.300647
L14N	0.391318	2.14079	0.703999	2.85088	0.666759	2.58254	0.478552	2.45726	0.256798	2.39193	1.22597e-20
L14K	0.345092	2.41204	0.446083	2.9278	0.698783	2.69406	0.267238	2.2022	0.1842	2.41989	2.01267e-39
L14T	0.701702	1.82397	1.03554	2.50134	0.887605	2.08673	0.772936	2.19562	0.411464	2.0927	3.65712e-07
L14R	0.340247	2.69417	0.594307	2.77814	0.301976	3.01409	0.491272	2.61245	0.193969	2.82237	5.78755e-48
L14S	0.456063	2.21106	0.923538	2.93372	0.804374	2.22317	0.393296	2.53907	0.26735	2.42453	1.20395e-19
L14I	0.149597	-0.835047	0.506438	-0.520958	0.199542	-0.829383	0.445524	-0.61919	0.112697	-0.803875	9.81743e-13
L14M	0.136878	0.808984	0.0818295	0.947068	0.134515	0.99791	0.243693	1.05864	0.0603219	0.93731	1.90479e-54
L14H	0.396953	2.43216	0.680846	2.68268	0.710261	2.42629	0.572838	2.54481	0.27183	2.4966	4.13817e-20
L14Q	0.496106	2.43894	1.04936	2.7162	0.680242	2.42972	0.456519	2.12119	0.289515	2.33058	8.28222e-16
L14P	0.189834	2.28497	0.501955	2.8452	0.426088	2.4425	0.167649	2.28375	0.117197	2.32683	1.01726e-87
L14L	0.202031	-0.193962	0.195516	-0.201947	0.128995	-0.210249	0.199191	-0.042254	0.0857619	-0.174575	0.0417926
L14D	0.683369	1.76913	1.29916	2.93309	0.788812	2.01916	0.624677	2.05724	0.380593	2.03417	9.0544e-08
L14E	0.799125	1.59714	0.938337	2.11126	1.21606	2.10158	0.80708	2.01884	0.451151	1.91719	2.14203e-05
L14A	0.709592	1.94153	0.839145	2.29423	0.890742	2.30759	0.755508	2.1548	0.394716	2.14966	5.14879e-08
L14G	0.298327	2.35651	0.354371	2.47951	0.331793	2.47022	0.491587	2.99273	0.175625	2.49978	5.66605e-46
L14V	0.90432	-0.0789701	0.844488	0.149281	0.772137	0.16364	0.703764	0.292931	0.397736	0.15482	0.697088
L14Y	1.11189	0.706773	1.42342	1.30188	1.06174	0.829237	0.718128	0.931044	0.492152	0.909561	0.0645835
L14C	0.347789	1.42484	0.584107	2.44933	0.116406	1.45944	0.106977	1.51372	0.0761655	1.50213	1.39928e-86
L14W	0.987158	1.86321	1.14348	2.04459	1.13424	1.63185	0.923878	1.92378	0.517097	1.87119	0.00029615
L14F	1.1582	0.574848	1.1823	0.877132	1.3931	0.363012	1.04931	0.822764	0.58881	0.690042	0.241226
Q15N	0.206502	-0.886596	0.115605	-0.735815	0.185615	-0.751315	0.168855	-1.00882	0.078477	-0.819331	1.62137e-25
Q15K	0.394211	0.452588	0.290194	0.500524	0.335922	0.66187	0.318863	0.694953	0.164384	0.5825	0.000394803
Q15T	0.403335	-0.314191	0.601041	-0.580713	0.560169	-0.560575	0.396852	-0.28748	0.2328	-0.387538	0.0959761
Q15R	0.614449	0.31566	0.491117	0.943341	0.104598	0.773068	0.241891	0.581041	0.0931347	0.740215	1.89872e-15
Q15S	0.225292	-0.313959	0.24293	-0.541468	0.321158	-0.329308	0.128637	-0.750688	0.127187	-0.553585	1.34564e-05
Q15I	0.490023	-0.352544	0.371968	0.11772	0.196673	0.0380096	0.413337	0.0118186	0.152325	0.0100811	0.947233
Q15M	0.223954	-0.255955	0.184868	-0.742675	0.494957	-0.731981	0.146622	-0.500636	0.101944	-0.532121	1.79193e-07
Q15Q	0.274015	-0.258626	0.134613	-0.242943	0.222586	-0.447362	0.18143	-0.322639	0.0916439	-0.299684	0.00107513
Q15H	0.548572	-0.068438	0.434897	0.154843	0.392474	0.0219112	0.374974	-0.0766611	0.21217	0.00847629	0.968133
Q15P	1.03329	1.7083	0.923697	2.27995	1.42419	2.23177	0.770714	1.91756	0.483078	2.00709	3.2557e-05
Q15L	0.284596	0.0587177	0.323824	0.331569	0.360973	0.116238	0.231952	0.0893777	0.144121	0.13377	0.353318
Q15D	0.209117	-0.565732	0.0356187	-1.01166	0.47751	-0.646629	0.0891259	-1.12992	0.123203	-0.946632	1.54797e-14
Q15E	0.0788705	-0.674383	0.27202	-0.927149	0.215367	-0.524277	0.314587	-0.693496	0.0696841	-0.676194	2.90762e-22
Q15A	0.0635033	-0.802567	0.0871544	-0.642743	0.129147	-0.579528	0.060003	-0.778842	0.0418224	-0.740283	4.14612e-70
Q15G	0.911954	0.0744195	0.715355	0.230513	0.405849	0.198122	0.462099	0.00712843	0.268117	0.127682	0.63392
Q15V	0.83073	-0.0057971	0.907175	0.0636675	0.746168	-0.310502	0.347461	0.0227993	0.28013	-0.0235324	0.933052
Q15Y	0.559091	-0.157403	0.548981	-0.570763	0.612485	-0.386049	0.635893	-0.197727	0.292905	-0.33592	0.251441
Q15C	0.961703	1.43479	1.12879	2.05408	1.17902	1.5345	0.746288	1.60827	0.477767	1.6332	0.000629882
Q15W	0.231207	-1.02205	0.212834	-1.06559	0.194389	-1.0565	0.248735	-0.635907	0.109494	-0.969677	8.29557e-19
Q15F	0.760101	-0.488336	0.939602	-0.35582	0.925053	-0.757084	0.778918	-0.157714	0.419577	-0.421266	0.315367
M16N	1.19678	1.3968	1.15565	1.78232	1.90776	1.84973	1.37632	1.80658	0.666722	1.6766	0.0119137
M16K	0.260365	2.47241	0.677533	3.115	0.403807	3.09479	0.32353	2.59246	0.175099	2.66752	2.09179e-52
M16T	0.977757	1.67	1.18868	1.74273	1.22778	1.39221	1.16397	1.90994	0.56297	1.68404	0.00277748
M16R	1.04631	1.52303	1.30276	2.22287	1.43	2.07386	0.986967	2.01888	0.575602	1.91755	0.000864172
M16S	1.03197	1.63932	1.18657	2.06358	1.50411	1.65227	0.813312	1.56485	0.526824	1.69329	0.00130831
M16I	0.933394	0.0631006	0.971548	0.439215	0.824537	0.344136	0.546911	0.467846	0.377389	0.371445	0.324993
M16H	1.19195	0.251297	0.928749	0.408962	1.31011	0.107597	1.17593	0.392087	0.561748	0.314686	0.57535
M16Q	1.21335	0.798426	1.19942	0.871337	1.17292	0.776884	0.979178	0.988322	0.563954	0.872556	0.121812
M16P	0.345593	2.54465	0.554202	3.23568	0.514972	2.97586	0.30656	3.19505	0.196548	2.95924	3.14798e-51
M16L	0.594976	-0.105604	0.495909	-0.211254	0.562664	-0.0617117	0.282658	0.164279	0.210509	0.0311933	0.882201
M16D	0.871368	2.11383	1.08981	2.41589	0.971369	2.09857	0.70404	1.86473	0.437007	2.06334	2.34086e-06
M16E	0.949686	1.83631	1.16433	2.26553	1.04242	2.06177	0.91978	2.00282	0.503237	2.01888	6.02596e-05
M16A	0.889856	0.685146	1.2298	1.10343	1.67661	0.794237	1.13467	0.67417	0.571987	0.785538	0.169644
M16G	0.511308	2.0795	0.840579	2.66097	1.03365	2.61034	0.68558	2.29162	0.347025	2.29279	3.92251e-11
M16V	0.758047	0.664508	0.747894	0.906563	0.732263	0.854979	0.603946	0.603806	0.350616	0.740916	0.0345854
M16Y	0.203721	0.147821	0.137443	0.535393	0.41154	-0.368343	0.367892	-0.241523	0.209477	0.131769	0.529324
M16C	0.459332	0.973826	1.04076	1.85071	0.379575	1.17681	0.475263	1.27682	0.242316	1.18285	1.05315e-06
M16W	0.384994	-0.992707	0.453594	-2.08053	0.217544	-1.89871	0.309179	-1.06903	0.271013	-1.51088	2.47595e-08
M16F	0.366207	-1.13787	0.101476	-1.43541	0.193102	-1.15956	0.18099	-1.37146	0.0785881	-1.36396	1.78284e-67
L17N	0.416675	2.24745	0.800369	2.97521	0.647738	2.43247	0.390307	2.68691	0.247928	2.52171	2.6679e-24
L17K	0.25393	2.50854	0.380117	2.76359	0.502346	2.94756	0.241533	2.78821	0.151561	2.69917	6.00264e-71
L17T	0.462558	2.41324	0.655865	2.78723	0.530993	2.31261	0.450897	2.55264	0.254297	2.49072	1.18839e-22
L17R	0.159276	2.38207	0.560082	2.98001	0.478894	2.66762	0.353319	2.31599	0.134868	2.42976	1.46355e-72
L17S	0.202123	2.19073	0.880944	3.08889	0.707916	2.54506	0.390456	2.39378	0.170695	2.28385	7.94078e-41
L17I	0.566764	-0.30532	0.473977	-0.763314	1.12435	-0.194758	0.61432	-0.111948	0.30144	-0.436059	0.148012
L17M	0.532967	0.622998	0.446206	0.741836	0.350171	0.741984	0.507852	1.04849	0.220457	0.779348	0.000407544
L17H	0.262846	2.46672	0.61729	2.92261	0.91299	2.59264	0.477745	2.50651	0.209982	2.53382	1.58025e-33
L17Q	0.462241	2.19539	0.657461	3.03023	0.569038	2.44282	0.271308	2.11337	0.205553	2.2622	3.59866e-28
L17P	0.324877	2.17792	0.383481	2.29602	0.387893	2.79952	0.259251	2.33296	0.162651	2.36949	4.49509e-48
L17L	0.148036	-0.562065	0.124427	-0.243146	0.0385038	-0.326449	0.145338	-0.518899	0.0564222	-0.366216	8.54727e-11
L17D	0.451785	2.49264	0.986161	2.48375	0.905676	2.10363	0.40357	2.10593	0.274342	2.27755	1.02476e-16
L17E	0.585279	1.9799	1.07681	2.64484	0.948215	2.54194	0.647336	2.44118	0.370617	2.29573	5.85259e-10
L17A	0.429498	2.46463	0.83971	2.60115	0.968692	2.47366	0.519331	2.33181	0.293451	2.43972	9.25985e-17
L17G	0.103654	2.48323	0.732836	3.43453	0.413294	2.81964	0.159992	2.611	0.0845585	2.54567	4.1172e-199
L17V	0.983343	1.64422	1.20706	1.83845	1.60453	1.79365	0.935403	1.74675	0.554545	1.7391	0.00171222
L17Y	0.863602	0.411973	1.35391	0.514587	1.00685	0.215819	0.695583	0.836978	0.449938	0.561962	0.211674
L17C	0.300133	1.17794	0.700748	2.40101	0.141206	1.38617	0.275731	1.41882	0.114375	1.38858	6.42994e-34
L17W	1.05286	-0.0689511	0.963612	-0.0170757	1.23273	-0.480395	0.730151	0.120478	0.470732	-0.0378326	0.935943
L17F	0.239482	-0.420774	0.464825	-0.716543	0.214651	-0.399269	0.280464	-0.0730634	0.13306	-0.358484	0.00705684
R18N	0.317519	-1.15791	0.300282	-1.17618	0.342806	-0.511761	0.14575	-0.457123	0.205835	-0.781754	0.000145892
R18K	0.1495	-0.762054	0.151994	-0.498601	0.363733	-1.29084	0.0975338	-0.92466	0.123661	-0.797629	1.11762e-10
R18T	0.480241	-1.70443	0.185489	-1.59681	0.236772	-1.31448	0.416053	-1.43023	0.132436	-1.49979	9.9086e-30
R18R	0.252899	-0.682373	0.388199	-0.597573	0.229798	-0.872648	0.240956	-0.451709	0.130821	-0.666417	3.5036e-07
R18S	0.290079	-1.18219	0.459903	-0.909408	0.150111	-1.36394	0.382353	-1.40925	0.121419	-1.30498	6.06893e-27
R18I	0.876001	-0.301443	0.541458	-0.357681	0.407153	-0.399448	0.771132	-0.279909	0.28366	-0.361533	0.202476
R18M	0.134536	-0.761296	0.424617	-0.871896	0.120837	-0.391097	0.186488	-0.615453	0.114304	-0.598507	1.64023e-07
R18H	0.493399	-0.271375	0.708481	-0.693014	1.06102	-0.613489	0.625075	-0.16725	0.323632	-0.363273	0.261655
R18Q	0.281795	0.994198	0.234203	-0.296395	0.23503	-0.416697	0.237755	0.935108	0.382061	0.296597	0.437568
R18P	0.669614	1.97621	1.21304	2.86121	1.14433	2.10234	0.808445	2.09315	0.438381	2.14469	9.96659e-07
R18L	0.207629	0.4153	0.178461	0.510975	0.173789	0.703271	0.145533	0.546228	0.086092	0.554052	1.23002e-10
R18D	0.509358	-0.124642	0.847867	-0.567916	1.02174	-0.477495	0.129197	-0.0674928	0.122986	-0.0872942	0.477835
R18E	0.141543	-0.753567	0.266638	0.199389	0.399145	0.096108	0.305413	-0.204178	0.246319	-0.223867	0.36343
R18A	0.406371	-0.664613	0.17547	-0.744448	0.316254	-1.49911	0.185054	-0.476037	0.21243	-0.809245	0.000139271
R18G	0.367245	-0.73708	0.32896	-0.39359	0.418447	-0.855672	0.334956	-0.184225	0.178801	-0.499722	0.00519231
R18V	0.392117	0.053815	0.277287	-0.564772	0.224791	-0.0716761	0.18198	-0.722223	0.190257	-0.380193	0.0456827
R18Y	0.905733	0.316617	0.886802	0.30122	1.01403	0.0665618	0.861275	0.143901	0.455905	0.213607	0.639402
R18C	0.975627	0.786002	1.13026	1.25032	0.98883	1.1997	0.846085	0.625419	0.484899	0.918199	0.0582799
R18W	0.501598	1.35762	0.6472	1.59627	0.588426	1.6303	0.454361	1.36673	0.266368	1.45705	4.49855e-08
R18F	1.29888	-0.201379	0.945057	0.0736224	1.22242	0.0982177	0.84695	0.00602708	0.51464	0.00985184	0.984727
N19K	0.993773	2.21489	0.986135	2.35016	0.89715	1.63469	0.687102	2.05233	0.430273	2.04344	2.04251e-06
N19N	0.237366	0.957094	0.178139	1.07522	0.0734871	1.07627	0.129771	0.784823	0.0838771	0.98663	6.06882e-32
N19T	0.488127	0.735332	1.00424	1.7392	0.270761	1.03222	0.404744	1.20149	0.200267	1.0518	1.50454e-07
N19R	0.944215	1.85954	1.24929	2.82779	0.812741	2.10156	0.892796	1.81892	0.469797	2.06608	1.09344e-05
N19S	0.241296	0.289216	0.250086	-0.113652	0.108162	0.187302	0.175076	-0.0842534	0.0880805	0.10224	0.24574
N19I	0.719165	1.87028	1.30199	3.1435	0.725804	2.34179	0.849145	2.40681	0.414922	2.28178	3.81281e-08
N19M	0.503945	1.6664	0.921531	2.60045	0.899925	2.1449	0.682736	1.75815	0.343092	1.88859	3.69987e-08
N19H	0.470038	0.303767	0.593876	0.407429	0.526353	1.00197	0.466104	0.789883	0.253396	0.628129	0.0131809
N19Q	1.16347	1.10972	1.30797	1.69555	1.26426	1.31214	0.801859	1.35407	0.534204	1.35203	0.0113759
N19P	0.0630827	2.30742	0.771004	2.79915	0.190443	1.99279	0.371736	2.1541	0.109845	2.22987	1.28289e-91
N19L	0.349157	2.15206	0.823853	2.75507	1.13754	2.34978	0.768946	2.45219	0.287004	2.27964	1.97556e-15
N19D	0.0502967	0.226846	0.148619	0.0515355	0.168529	-0.00726677	0.0419587	-0.0567699	0.0823169	0.0638944	0.43763
N19E	1.10478	0.559125	1.00278	0.85462	1.33808	0.745975	0.776265	0.836338	0.498024	0.771996	0.121113
N19A	0.965347	0.503064	1.37358	1.08455	0.926286	0.857626	0.809709	0.961857	0.482588	0.834052	0.0839364
N19G	0.966609	1.79872	1.25739	2.67513	1.34723	1.88822	1.00623	2.01381	0.555437	2.05049	0.000222793
N19V	0.475064	2.06373	1.04475	3.04508	0.802306	2.34562	0.671636	2.12539	0.331179	2.22537	1.82313e-11
N19Y	0.900339	1.92622	1.16573	2.35127	1.32963	2.0493	0.892321	1.82577	0.513594	1.99381	0.000103569
N19C	1.04471	2.29239	1.00259	2.27675	1.10603	2.04683	0.824006	2.13181	0.487874	2.18461	7.54066e-06
N19W	1.21021	1.5266	1.25573	1.90435	1.07415	1.47857	0.984503	1.58993	0.557678	1.60848	0.00392361
N19F	0.461367	2.59641	0.788902	3.189	0.72851	2.6016	0.44336	2.32691	0.27445	2.56559	8.92091e-21
P20N	0.734917	0.235804	1.00844	0.0793271	1.22496	0.243451	0.664176	0.492119	0.416371	0.310744	0.455477
P20K	0.644664	0.872864	0.82521	0.608837	0.724121	0.803984	0.671747	0.436021	0.3536	0.686919	0.0520589
P20T	0.457068	1.00336	0.753893	1.5335	0.698436	0.835411	0.514093	1.27278	0.284212	1.13324	6.68286e-05
P20R	0.803512	0.183302	1.04932	0.114263	0.736765	0.035372	0.810401	0.0912637	0.414444	0.101651	0.806246
P20S	0.916166	0.301236	0.94462	0.556319	1.2468	0.245355	0.82246	0.492147	0.474917	0.42126	0.375068
P20I	0.0654138	2.85277	0.579363	3.07332	0.438456	3.14195	0.287969	2.88789	0.0627528	2.86295	0
P20M	0.302964	2.31182	0.464411	2.55632	0.2697	2.94686	0.443114	2.6194	0.185052	2.63804	4.13452e-46
P20H	0.986977	0.449489	1.01336	1.26115	1.00641	0.987106	0.585398	0.797498	0.411493	0.845156	0.0399876
P20Q	0.296494	0.935531	0.435106	1.60909	0.338327	1.19644	0.381014	1.13257	0.176002	1.15839	4.65082e-11
P20P	0.270865	0.40978	0.434008	0.566529	0.0843734	0.721274	0.243926	0.517007	0.0762762	0.672036	1.24527e-18
P20L	0.172604	2.04214	0.418215	2.22714	0.255979	2.13968	0.276108	1.79226	0.12157	2.03133	1.12529e-62
P20D	0.940493	-0.0903686	0.793938	-0.0485161	1.09286	0.18398	0.606627	0.195671	0.399308	0.0807802	0.839682
P20E	0.722608	-0.460244	0.483058	-0.0969513	0.763056	-0.28431	0.319941	-0.154635	0.237776	-0.18634	0.433228
P20A	0.923806	1.97241	1.00591	2.83872	1.09183	2.00225	1.03325	2.05847	0.504075	2.2168	1.09382e-05
P20G	0.862046	0.379324	0.848134	1.0397	0.99944	0.309457	0.494135	0.683265	0.357314	0.64653	0.0703863
P20V	0.228766	2.63457	0.496955	2.77213	0.2752	2.57682	0.376308	2.43361	0.151754	2.59715	1.1627e-65
P20Y	0.490015	2.28946	0.404144	2.80486	0.421424	2.54599	0.587365	2.35488	0.230532	2.544	2.58054e-28
P20C	0.339397	2.38477	0.604846	3.13985	0.637008	2.98086	0.415427	2.66444	0.225454	2.64672	7.99555e-32
P20W	0.294386	2.68708	0.514708	3.1014	0.379112	2.86062	0.370713	2.87086	0.183966	2.82613	2.93203e-53
P20F	0.189521	2.379	0.259464	3.27116	0.317258	3.20709	0.19198	2.82519	0.210812	2.88061	1.6566e-42
A21N	0.58167	-0.100268	0.538418	-0.183014	0.750212	-0.683746	0.360421	-0.116747	0.250943	-0.191515	0.445355
A21K	0.402009	-0.45023	0.316801	-0.360099	0.532908	-0.681408	0.387948	-0.164437	0.194931	-0.374882	0.0544608
A21T	0.169235	-0.675982	0.0997223	-0.329785	0.383381	-0.278315	0.280201	-0.108029	0.120858	-0.394627	0.00109384
A21R	0.643647	-0.668942	0.493705	-0.471726	0.609644	-0.456979	0.468392	-0.45575	0.269532	-0.498136	0.0645798
A21S	0.828122	-0.112679	0.644586	-0.144717	0.340882	-0.0165961	0.377917	-0.24961	0.226615	-0.123412	0.586037
A21I	0.0765208	-0.999097	0.190674	-0.423816	0.276455	-0.498256	0.074841	-0.79279	0.132988	-0.741319	2.48491e-08
A21M	0.286615	-0.817052	0.473229	-0.567107	0.335389	-0.628174	0.122441	-0.386953	0.125166	-0.503307	5.79224e-05
A21H	0.190983	-0.37474	0.192349	-0.437071	0.603781	-1.12659	0.0622183	-0.351725	0.056298	-0.367773	6.46339e-11
A21Q	0.118917	0.609772	0.268345	-0.213843	0.57095	-0.545502	0.118917	0.433351	0.231715	0.225104	0.331314
A21P	0.947012	2.16134	1.12615	2.30041	1.0765	1.91302	0.558622	2.05589	0.409238	2.08723	3.3916e-07
A21L	0.0634767	-0.0861316	0.779808	-0.0573515	0.78416	-0.99801	0.324801	0.479096	0.191007	-0.00308051	0.987132
A21D	1.29285	0.580383	1.24749	1.31774	0.928493	0.986269	0.955677	1.30467	0.534849	1.07746	0.0439553
A21E	0.384602	1.54453	0.655543	2.04118	0.49378	1.40932	0.405045	1.44106	0.227719	1.543	1.23649e-11
A21A	0.0740477	-0.543337	0.0921501	-0.956884	0.190368	-0.979405	0.125961	-0.322472	0.158102	-0.689404	1.29766e-05
A21G	0.548265	0.10727	0.404999	0.0944961	0.376421	0.32579	0.27768	0.292864	0.184271	0.238724	0.195146
A21V	0.147985	0.207706	0.181146	0.106054	0.162798	-0.0722252	0.243516	0.00454023	0.0874596	0.0770117	0.378567
A21Y	0.182759	-0.341414	0.213357	-0.720881	0.284189	-0.636225	0.169692	-0.725923	0.10821	-0.597861	3.29457e-08
A21C	0.489746	1.0555	1.27402	1.65091	1.56617	1.35247	0.871362	1.37856	0.391928	1.1958	0.00228022
A21W	0.117623	-0.531355	0.220362	-0.800646	0.308847	-0.51158	0.128048	-0.559739	0.0780048	-0.57437	1.79462e-13
A21F	0.135995	-0.487432	0.420917	-0.531129	0.263639	-0.219009	0.23432	-0.891937	0.131644	-0.534324	4.93174e-05
I22N	0.755328	1.44461	1.37786	1.70833	1.46253	1.67545	0.974277	1.66625	0.512954	1.57099	0.00219393
I22K	0.307898	2.445	0.490548	2.56873	0.522086	2.64121	0.252372	2.60114	0.171314	2.55316	3.13065e-50
I22T	0.631204	0.316557	0.957302	0.531767	1.21395	0.524067	0.731034	0.66358	0.403209	0.4832	0.230767
I22R	1.03653	1.73154	1.05302	2.64642	0.976889	2.4104	0.918308	1.93725	0.495907	2.16938	1.21674e-05
I22S	1.0648	0.974104	1.31398	1.49138	1.17679	1.12087	0.904534	1.2058	0.541886	1.17635	0.0299424
I22M	0.184633	-0.36654	0.361397	-0.654173	0.211059	-0.517367	0.0824428	-0.129797	0.121558	-0.31864	0.0087596
I22I	0.0320837	0.707871	0.222238	0.513956	0.11819	0.599926	0.12282	0.670429	0.0297534	0.695357	8.49602e-121
I22H	1.14937	0.881479	1.32078	1.61409	1.17826	1.29385	1.07067	1.23404	0.584919	1.23201	0.0351791
I22Q	0.551236	2.17309	1.13711	2.60134	1.34605	2.15309	0.810616	1.99119	0.403629	2.18015	6.61305e-08
I22P	0.441312	2.12336	0.70526	2.55894	0.622572	2.62843	0.610195	2.27593	0.283857	2.33193	2.11857e-16
I22L	0.0910953	-0.251417	0.226916	-1.1472	0.195328	-1.37882	0.210966	-0.480375	0.272921	-0.797379	0.00348178
I22D	1.11563	1.27869	1.1407	1.87589	1.17407	1.98065	1.36254	1.57854	0.5938	1.67703	0.00473939
I22E	1.02526	1.53142	1.65606	2.32581	1.47926	1.69104	1.06366	1.55689	0.613504	1.67637	0.00628639
I22A	1.01868	0.23727	1.50157	1.1245	1.0137	0.51804	1.06481	0.779388	0.553653	0.588209	0.288047
I22G	0.938601	0.728584	1.40014	1.30372	0.82945	0.625564	1.0983	0.731448	0.504579	0.765759	0.12911
I22V	0.1777	-0.947105	0.510518	-1.32794	0.296392	-0.810633	0.0965175	-0.459664	0.172832	-0.75902	1.12487e-05
I22Y	0.177746	-0.956178	0.242962	-1.81481	0.152012	-1.70052	0.110877	-1.10073	0.208808	-1.37393	4.70846e-11
I22C	1.07942	2.19636	1.05263	2.31459	1.09502	1.8872	0.861407	1.96749	0.503639	2.07979	3.63521e-05
I22W	0.771118	-0.689207	0.554408	-1.37349	0.926496	-0.478393	0.233132	-0.541382	0.202169	-0.659158	0.00111243
I22F	0.658194	-0.53404	0.425298	-0.210074	0.692209	-0.245149	0.363793	-0.290602	0.239183	-0.291853	0.222387
A23N	0.293215	-0.503567	0.365415	-0.231817	0.480953	-0.358046	0.422652	-0.662497	0.185563	-0.442463	0.0171052
A23K	0.847625	0.0814604	0.825013	0.039491	0.650062	0.229412	0.992289	0.377394	0.400222	0.175806	0.660466
A23T	0.73695	-0.0907149	0.60581	-0.34625	0.539123	-0.0572864	0.461054	-0.534265	0.280487	-0.300602	0.283847
A23R	0.139014	-0.682728	0.204974	-0.630182	0.0981609	-0.529805	0.0447823	-0.583802	0.0384056	-0.584715	2.42331e-52
A23S	0.237553	-0.603673	0.280781	-0.871468	0.421882	-1.51205	0.07701	-0.344879	0.218606	-0.715032	0.00107215
A23I	0.538903	-0.0742227	0.843465	-0.511667	0.845965	-0.361094	0.671714	-0.270118	0.343755	-0.245553	0.475026
A23M	0.229492	-1.08257	0.270906	-1.5441	0.436383	-0.956322	0.346114	-1.45141	0.147116	-1.27094	5.66962e-18
A23H	0.159281	0.90841	0.155954	0.0861632	0.449359	0.840325	0.0243901	0.229413	0.213855	0.456436	0.0328161
A23Q	0.446879	-0.665727	0.491137	-1.30142	0.313909	-1.57913	0.52707	-0.938607	0.23663	-1.20129	3.84157e-07
A23P	1.03527	1.4307	1.42805	1.58338	1.23328	1.26326	1.01075	1.35599	0.571689	1.39529	0.014661
A23L	0.776467	1.00504	1.22498	1.30067	0.983218	1.36309	0.835402	1.10623	0.456799	1.15369	0.01155
A23D	0.539292	-1.36453	0.629999	-1.90127	0.351657	-1.3746	0.512888	-1.54367	0.236718	-1.48303	3.72899e-10
A23E	0.128358	3.03022e-05	0.267206	-0.112254	0.183428	0.441957	0.0896035	0.367073	0.125514	0.20773	0.0979174
A23A	0.202041	-0.0701764	0.54122	-0.316302	0.324788	0.0961173	0.0517407	0.0749194	0.0493305	0.0635084	0.197953
A23G	0.576735	-0.273609	0.638622	-0.1896	0.379373	-0.340216	0.48152	-0.197646	0.244563	-0.269374	0.2707
A23V	0.454646	1.2026	0.390608	1.31787	0.415708	1.15962	0.253123	1.08455	0.174644	1.16186	2.87699e-11
A23Y	0.624734	-0.0603836	0.577978	-0.125484	0.854586	-0.418027	0.698769	-0.197028	0.333835	-0.167866	0.615076
A23C	0.808722	1.3294	1.51119	1.77011	1.52932	1.54908	0.92909	1.45775	0.530528	1.452	0.00620209
A23W	0.471121	-0.338963	0.22962	-0.19772	0.288781	-0.0838416	0.27344	-0.337113	0.143095	-0.220963	0.122546
A23F	0.661366	-0.625777	0.908888	-0.442053	0.959378	0.09441	0.572983	0.14644	0.362045	-0.185757	0.607897
V24N	1.14864	1.3784	1.13328	2.00856	1.21622	1.69014	1.29478	1.89116	0.596646	1.73697	0.00360009
V24K	0.816399	0.13266	1.316	0.52003	1.21902	0.0355785	0.876419	0.524356	0.496744	0.297564	0.549154
V24T	0.614589	0.0533119	1.13844	0.24276	0.951032	-0.13184	0.74484	0.0659098	0.397553	0.0476492	0.904597
V24R	0.753094	0.51786	0.885113	0.60509	1.09438	0.424944	0.817627	0.599189	0.431514	0.5468	0.205096
V24S	0.978204	1.0091	1.60209	1.51416	1.11536	1.25545	0.747068	1.3674	0.498119	1.26635	0.0110136
V24I	0.56817	-0.227305	0.513105	-1.44619	0.635501	-1.45816	0.44155	-1.60884	0.310356	-1.22576	7.83119e-05
V24M	0.63109	0.377759	0.67269	0.522976	0.706433	0.257787	0.448374	0.38378	0.292369	0.387201	0.185384
V24H	0.830926	1.15424	1.16954	1.11664	1.18948	1.13924	1.03945	0.958532	0.512197	1.09673	0.0322565
V24Q	0.615054	1.52187	1.02064	1.66207	1.28251	1.81765	0.579336	1.10118	0.372915	1.39128	0.000190846
V24P	0.143777	2.48148	0.479314	2.74551	0.522825	3.51034	0.334402	2.58108	0.137399	2.58722	4.28443e-79
V24L	0.914359	0.217561	0.705666	0.221894	0.587298	-0.296349	0.387832	0.268001	0.280036	0.127699	0.648382
V24D	0.238475	2.77573	0.767055	3.02408	0.407282	2.68265	0.553361	2.21838	0.187062	2.70717	1.82009e-47
V24E	0.306963	2.65485	0.732096	2.7924	0.517217	2.45482	0.525088	2.08928	0.224486	2.52673	2.17339e-29
V24A	0.799192	0.0331486	0.810294	0.495703	1.0069	0.174374	0.681337	0.391698	0.400667	0.292597	0.465222
V24G	0.816094	1.23025	0.910168	2.0743	0.946406	1.37685	0.89507	1.67012	0.443972	1.57157	0.000400439
V24V	0.130036	0.140683	0.0867199	0.0489807	0.229419	-0.555248	0.177537	-0.320053	0.150578	-0.126481	0.400923
V24Y	0.461446	-0.75628	0.327002	-1.10221	0.704141	-0.853061	0.0340701	-0.779608	0.0337568	-0.78309	4.7751e-119
V24C	0.756125	1.77392	1.20099	2.37781	0.889661	1.79561	1.21057	2.19351	0.477372	1.94082	4.79016e-05
V24W	0.402902	0.41212	0.562064	0.74411	0.110501	0.735325	0.173996	0.696377	0.0897112	0.709171	2.67836e-15
V24F	0.647851	-0.230206	0.361981	-0.707012	0.700985	-0.481144	0.483878	-0.534403	0.247533	-0.564069	0.0226813
A25N	0.193121	2.96466	0.463246	3.08246	0.603234	2.67749	0.321061	2.51376	0.15089	2.8596	4.28261e-80
A25K	0.208918	2.64492	0.496798	3.01293	0.339877	2.64056	0.10952	2.58967	0.0916735	2.61842	1.96501e-179
A25T	0.217373	0.272688	0.0738602	0.163088	0.30577	0.0565706	0.0866989	-0.00846563	0.0689238	0.101013	0.142765
A25R	0.252381	2.59571	0.379828	3.13725	0.31453	2.90758	0.257698	2.60007	0.144643	2.74157	4.08592e-80
A25S	1.10914	0.482876	1.24126	1.22667	1.154	0.983234	0.975677	0.778508	0.553568	0.841112	0.128652
A25I	0.245164	-0.950671	0.213781	-1.2981	0.152024	-1.53006	0.368028	-0.741615	0.170074	-1.21297	9.89213e-13
A25M	0.115923	0.452107	0.250833	0.262819	0.30187	-0.203678	0.119019	0.210734	0.107303	0.265584	0.0133205
A25H	0.276574	2.48994	0.627346	3.30165	0.466757	2.8962	0.546469	2.72574	0.206054	2.69021	5.8843e-39
A25Q	0.367652	2.78815	0.520895	2.4738	0.518844	2.55245	0.248212	2.68589	0.179519	2.6691	5.31037e-50
A25P	0.239322	1.36416	0.520523	2.30755	0.133523	1.25801	0.226115	1.41228	0.10164	1.34835	3.64823e-40
A25L	0.428757	-0.612911	0.0912462	-1.59726	0.294156	-1.78284	0.21883	-0.809823	0.272419	-1.2516	4.33986e-06
A25D	0.198014	2.24746	0.462892	2.63995	0.215181	1.86813	0.0741101	1.74197	0.164742	1.99402	1.0067e-33
A25E	0.181397	2.42445	0.479302	3.09704	0.434887	2.94758	0.1507	2.72977	0.12773	2.65945	2.80214e-96
A25A	0.0908648	0.369276	0.177352	0.282662	0.315493	0.281371	0.172646	0.411172	0.0713364	0.357922	5.23802e-07
A25G	0.0832687	0.215608	0.182647	0.036898	0.107261	0.0878778	0.107877	0.247961	0.053679	0.176192	0.00102952
A25V	0.19975	-0.335655	0.249138	-0.591474	0.0649308	-0.438506	0.154221	-0.228997	0.055866	-0.41066	1.97006e-13
A25Y	0.673661	0.540674	1.21416	0.4391	0.802119	0.153112	0.672425	0.610327	0.387849	0.462869	0.232703
A25C	0.973178	0.608216	0.95944	1.13072	1.22911	0.360129	0.731615	1.07464	0.462626	0.881051	0.0568506
A25W	0.547679	0.441775	0.238822	0.0150813	0.539091	-0.0582313	0.275564	0.144971	0.16335	0.0919502	0.573501
A25F	0.255409	-0.852053	0.296112	-1.57158	0.180944	-1.04371	0.142652	-1.05928	0.0969376	-1.07986	8.03222e-29
L26N	0.103624	2.43842	0.509725	2.86035	0.599935	2.50134	0.486076	2.34655	0.0980643	2.45198	5.56097e-138
L26K	0.273259	2.57615	0.503964	2.82386	0.216292	2.57858	0.310062	2.42941	0.142702	2.56599	2.72083e-72
L26T	0.408469	2.42673	0.321504	2.2495	0.226293	2.49701	0.468417	2.75903	0.158603	2.45622	4.27531e-54
L26R	0.225122	2.25408	0.368015	3.18059	0.127971	3.23009	0.305991	2.23347	0.283374	2.73134	5.49081e-22
L26S	0.354249	2.65483	0.630784	2.69434	0.712029	2.76561	0.380271	2.63194	0.227216	2.66306	1.00183e-31
L26I	0.566187	0.506358	0.944698	1.21586	1.0694	0.648254	0.53002	0.702442	0.339537	0.692784	0.0413127
L26M	0.15734	0.287227	0.0707472	0.251112	0.142216	0.549082	0.126508	0.544932	0.0862283	0.390126	6.05856e-06
L26H	0.262455	2.17313	0.481128	2.6281	0.494917	2.72879	0.501119	1.91462	0.1928	2.29225	1.34593e-32
L26Q	0.398143	2.37705	0.719651	2.96895	0.479738	2.30049	0.505706	2.5763	0.246223	2.4734	9.62873e-24
L26P	0.543242	2.34921	0.66044	2.63427	0.689394	2.33699	0.302773	2.23929	0.231287	2.31865	1.18345e-23
L26L	0.252521	-0.412394	0.180053	-0.464985	0.128952	-0.396374	0.206987	-0.283295	0.0877037	-0.394284	6.9362e-06
L26D	0.132684	2.65304	0.575478	3.21549	0.624047	3.02182	0.295284	2.5174	0.116359	2.6678	2.48349e-116
L26E	0.482509	2.38516	0.908519	2.89226	0.584198	2.51783	0.784025	2.3991	0.315226	2.48709	3.02501e-15
L26A	0.881166	0.862653	1.02248	0.901338	0.911365	0.591768	0.51887	0.803258	0.373646	0.791486	0.0341515
L26G	0.986311	1.79502	1.30787	2.28571	1.27677	1.93689	1.14227	1.8283	0.57808	1.92849	0.000849851
L26V	0.721161	0.773314	0.949766	1.38065	0.561975	1.38885	0.403964	1.01358	0.284835	1.10552	0.000103917
L26Y	0.775325	1.12398	1.35058	1.28365	1.27589	1.32723	0.969241	0.830428	0.506986	1.09825	0.0302932
L26C	0.429389	0.860813	0.988429	1.54839	0.240514	0.970713	0.419447	1.04019	0.184371	0.983974	9.4535e-08
L26W	0.302457	2.76128	0.413585	2.9656	0.465399	2.67426	0.196709	2.74131	0.145497	2.76714	1.19906e-80
L26F	0.984454	0.345831	1.35389	0.124451	1.22309	0.244267	1.11413	0.27142	0.572461	0.264358	0.64423
P27N	1.01194	0.674082	1.19799	1.19224	1.19181	0.868856	1.00432	0.636442	0.544835	0.810883	0.136669
P27K	1.19198	1.67151	1.15356	2.54525	1.0154	1.84001	1.01837	1.84156	0.543168	1.96182	0.000304062
P27T	0.048202	0.417651	0.134237	-0.551317	0.153666	0.229212	0.215714	0.631787	0.256437	0.174132	0.49711
P27R	0.436537	2.02759	0.573256	2.9456	0.174412	2.09394	0.631249	2.46865	0.151318	2.16684	1.6471e-46
P27S	0.703013	-0.417297	1.05383	-0.782301	0.372728	-0.638048	0.207597	-0.760598	0.173225	-0.713871	3.7713e-05
P27I	0.255909	-0.496536	0.297066	-0.514203	0.473237	-0.59873	0.326869	-0.366934	0.157278	-0.48277	0.00214399
P27M	1.53039	-0.199494	1.39989	0.0562664	1.36101	0.0301519	0.812501	0.205827	0.578132	0.0907778	0.87523
P27H	0.213723	2.10424	0.50358	2.83925	0.184621	2.00224	0.15845	2.06996	0.102595	2.08887	3.75715e-92
P27Q	0.961853	0.954606	1.6258	1.71653	1.45036	1.45987	0.915398	1.38392	0.565415	1.28734	0.022798
P27P	0.126098	0.829011	0.220345	0.813206	0.118464	0.957419	0.169714	0.744246	0.0726504	0.860054	2.47566e-32
P27L	0.713051	0.570946	1.17541	0.408581	1.07726	0.0129012	0.633628	0.823194	0.406791	0.575893	0.156864
P27D	0.74969	2.34837	1.03029	2.92912	0.610235	2.36124	0.851651	1.95532	0.383894	2.35423	8.65166e-10
P27E	1.25927	0.923696	1.60103	1.93534	1.4842	1.53634	1.27754	0.986725	0.692145	1.2645	0.0677095
P27A	0.336694	0.283966	0.263986	-0.0860329	0.147641	-0.105894	0.253718	0.348036	0.123725	0.039442	0.749887
P27G	1.06108	-0.490128	1.15795	0.0447874	1.0237	-0.247793	0.690795	-0.226268	0.462064	-0.237528	0.60721
P27V	0.364344	-0.930518	0.480165	-1.25543	0.635243	-1.07343	0.603268	-1.01749	0.241851	-1.04764	1.47928e-05
P27Y	0.394745	2.37363	0.686872	2.6441	0.838853	2.72581	0.574519	2.00865	0.27748	2.37117	1.28137e-17
P27C	0.847109	-0.345992	1.03378	-0.113771	0.713981	-0.343674	0.473837	0.259372	0.338161	-0.0123007	0.970983
P27W	0.69513	2.03872	0.701613	2.90802	0.530619	2.54453	0.881144	2.228	0.334439	2.46444	1.72061e-13
P27F	1.09156	1.2791	1.3786	2.224	1.1386	1.48312	1.3482	1.62429	0.610053	1.59338	0.0090049
V28N	0.237818	3.02061	0.550171	3.24139	0.130979	2.82831	0.268506	2.60286	0.103614	2.84589	4.44278e-166
V28K	0.292648	2.8885	0.471118	2.94285	0.336337	2.79349	0.406303	2.83384	0.179376	2.8587	3.50951e-57
V28T	0.69382	0.284901	0.967518	0.7231	1.13857	0.28603	0.704104	0.568741	0.410509	0.460415	0.262045
V28R	0.37873	2.87946	0.592519	3.1869	0.407545	3.12323	0.122873	2.77842	0.11038	2.82647	1.28735e-144
V28S	1.16044	1.77911	1.10209	2.01567	0.995625	2.0553	0.996019	1.83417	0.528316	1.92673	0.000265388
V28I	0.188996	-0.773245	0.194573	-0.571625	0.0505875	-0.717725	0.105598	-0.924162	0.0657498	-0.762556	4.22597e-31
V28M	0.0805489	0.708698	0.0931655	0.481006	0.098599	0.375562	0.0759963	0.466707	0.071644	0.513269	7.82711e-13
V28H	0.250258	2.56541	0.601468	3.00479	0.26912	2.79067	0.432651	2.21546	0.162477	2.63023	6.09423e-59
V28Q	0.263873	2.65727	0.62001	3.05929	0.357766	2.59058	0.17227	2.67461	0.130775	2.67624	4.47002e-93
V28P	0.270692	3.14261	0.447965	2.90501	0.121542	2.37682	0.322296	2.44378	0.206003	2.66101	3.59351e-38
V28L	0.0213845	1.31684	0.340779	-0.698293	0.319146	-0.544844	0.259266	1.08373	0.530574	0.322189	0.543688
V28D	0.139398	2.49603	0.639796	3.15407	0.385521	2.95757	0.208307	2.6881	0.109323	2.60525	1.59949e-125
V28E	0.131771	2.3494	0.505304	3.00237	0.178757	3.16644	0.320611	2.32322	0.241549	2.68514	1.04454e-28
V28A	0.100695	0.493674	0.36107	-0.356673	0.722122	-0.038049	0.190095	0.657422	0.227917	0.330086	0.147541
V28G	0.945487	1.60587	1.14363	2.23956	0.953918	2.16865	1.29751	1.9766	0.528799	1.97587	0.000186584
V28V	0.0924706	-0.491542	0.135899	-0.301288	0.318419	-0.554513	0.151164	-0.211907	0.0811974	-0.381298	2.65382e-06
V28Y	1.0537	1.56158	1.01637	2.38206	1.01054	2.08061	0.816668	1.77477	0.47961	1.93472	5.48477e-05
V28C	0.92683	0.5161	1.13581	0.606007	0.86375	0.820396	0.886454	0.577129	0.468692	0.638068	0.173394
V28W	0.450063	0.785632	0.984264	1.62935	0.336543	1.02447	0.428855	1.12967	0.222302	1.02532	3.98243e-06
V28F	0.757781	-0.514678	0.402008	-0.551299	0.768574	-0.520125	0.304951	-0.639493	0.221538	-0.592124	0.0075223
V29N	0.343738	3.12613	0.421322	2.98662	0.277413	3.00332	0.0417939	2.75577	0.0916239	2.81486	2.90121e-207
V29K	0.175248	2.54603	0.501046	3.10808	0.458848	3.34561	0.309812	2.77818	0.176036	2.76855	9.84325e-56
V29T	0.657246	1.3958	1.04822	1.4501	0.787964	1.26452	0.842648	1.20701	0.400191	1.32727	0.000911246
V29R	0.0918735	2.82667	0.343164	3.10519	0.331111	3.00765	0.282434	2.63255	0.0820272	2.83732	3.57468e-262
V29S	0.275204	2.68054	0.49791	3.3516	0.459124	2.95875	0.370281	2.58655	0.184822	2.79467	1.17974e-51
V29I	0.282807	-0.30022	0.21532	-1.01313	0.114688	-1.15505	0.100364	-0.0548735	0.27857	-0.635251	0.022584
V29M	0.0584482	1.43109	0.217513	0.357319	0.219361	-0.0690358	0.0524542	1.28584	0.361007	0.777296	0.0313085
V29H	0.373119	2.66885	0.50898	3.02818	0.393131	2.58471	0.440989	2.86183	0.210094	2.74984	3.82289e-39
V29Q	0.252637	2.65931	0.492624	3.11605	0.388287	3.14579	0.259556	2.37721	0.171388	2.69761	8.07248e-56
V29P	0.381708	2.49558	0.241811	3.0656	0.328239	2.99141	0.0670132	2.55317	0.155101	2.73381	1.55462e-69
V29L	0.229891	1.86632	0.12576	-0.317613	0.402962	-0.15362	0.284176	1.69218	0.587198	0.776905	0.185812
V29D	0.164674	2.86413	0.44916	3.02096	0.326259	2.68331	0.255927	2.44958	0.122648	2.75508	9.49934e-112
V29E	0.29221	2.67927	0.39053	3.02808	0.341079	3.07136	0.278068	2.39569	0.159672	2.73007	1.53638e-65
V29A	0.292385	1.68817	0.952224	1.08194	1.38517	1.02882	0.33971	1.62345	0.213265	1.61662	3.44628e-14
V29G	0.121839	2.34815	0.552248	3.39204	0.677744	2.61721	0.318312	2.15494	0.10997	2.37357	2.55384e-103
V29V	0.119626	1.16937	0.563233	-0.510119	0.300539	-0.643731	0.225193	1.14829	0.504735	0.355692	0.480991
V29Y	0.43229	-1.66302	0.505857	-1.32968	0.2977	-0.963774	0.223123	-1.71734	0.214427	-1.4329	2.34948e-11
V29C	0.717557	1.13673	1.03482	1.60361	1.48232	1.5978	0.898428	1.56799	0.46778	1.39496	0.00286286
V29W	0.0933275	0.576293	0.118115	-0.899713	0.285039	-0.562996	0.0427942	0.837655	0.428621	0.00447013	0.991679
V29F	0.451261	-1.95493	0.837574	-1.41975	0.295378	-1.34088	0.332818	-1.28758	0.193075	-1.43954	8.92677e-14
Y30N	0.22573	2.56668	0.471043	3.03044	0.240566	3.02626	0.310478	2.13172	0.208486	2.66744	1.76371e-37
Y30K	0.203104	2.54267	0.426536	3.03525	0.477885	2.25248	0.327576	2.76337	0.151731	2.6231	5.8117e-67
Y30T	0.175635	2.22669	0.497857	2.98785	0.358304	3.10473	0.339297	2.25556	0.236459	2.55032	4.03223e-27
Y30R	0.357569	2.94019	0.439695	3.03132	0.39145	3.05145	0.218312	2.6662	0.157131	2.82781	2.07595e-72
Y30S	0.218105	2.96593	0.528537	3.04359	0.285399	2.93655	0.291601	2.56676	0.143386	2.86772	5.51658e-89
Y30I	0.267845	2.06644	0.879041	2.79053	0.681043	2.33291	0.385389	1.86045	0.203607	2.07161	2.57546e-24
Y30M	0.343829	-1.39937	0.232542	-1.79423	0.12337	-1.37733	0.258848	-1.20954	0.100103	-1.42945	2.92658e-46
Y30H	0.483493	1.9807	0.684741	1.81321	0.437049	1.94493	0.359279	1.74173	0.22708	1.85716	2.87519e-16
Y30Q	1.06518	0.257511	0.873908	0.717859	0.913781	0.159151	0.746911	0.567153	0.439338	0.458252	0.296924
Y30P	0.206436	2.04325	0.454051	2.94646	0.101551	2.52872	0.334211	1.88283	0.193117	2.31813	3.39528e-33
Y30L	0.256965	0.915908	0.314786	-2.66995	0.250295	-1.78895	0.362456	0.697559	0.895171	-0.713717	0.425279
Y30D	0.214298	2.41742	0.560056	2.87471	0.305048	2.54487	0.3808	2.2261	0.153202	2.45282	1.08208e-57
Y30E	0.329938	-1.72076	0.19233	-1.63476	0.111969	-1.48974	0.172155	-1.46432	0.0817247	-1.52437	1.20567e-77
Y30A	0.189546	2.27964	0.413825	2.84982	0.19239	2.90386	0.315398	2.25922	0.189948	2.55983	2.14983e-41
Y30G	0.142025	2.30477	0.542803	3.08178	0.370997	2.68418	0.442029	2.08307	0.1237	2.36994	8.1752e-82
Y30V	0.264976	1.98504	0.341203	2.82108	0.297958	2.77578	0.282188	1.75037	0.271487	2.31224	1.63835e-17
Y30Y	0.127151	-0.294373	0.128815	-0.122894	0.142108	-0.1714	0.0875142	-0.134396	0.0575239	-0.170909	0.00296747
Y30C	0.448828	2.30232	0.659348	2.36607	0.473504	2.11696	0.472498	1.85581	0.248424	2.13692	7.83991e-18
Y30W	0.973942	1.27881	1.4107	1.48954	1.12534	1.51027	0.774878	1.08307	0.499263	1.2695	0.0109983
Y30F	0.531926	-0.103974	0.427982	-0.0884677	0.571307	0.12488	0.205188	-0.498616	0.167125	-0.343768	0.0396914
S31N	0.452096	2.62873	0.556759	2.86852	0.308867	2.76182	0.311816	2.55202	0.186062	2.67649	6.43044e-47
S31K	0.252743	2.67428	0.325145	2.85587	0.44947	3.01156	0.221308	2.99208	0.140746	2.86992	2.01806e-92
S31T	0.290637	-0.919536	0.0890249	-1.14956	0.0772239	-0.826302	0.203329	-0.665057	0.115856	-0.917578	2.37473e-15
S31R	0.32204	2.74389	0.477287	3.20826	0.509981	3.06145	0.0904594	2.59694	0.0971472	2.65102	5.78147e-164
S31S	0.185428	-0.280479	0.260959	-0.777348	0.329551	-1.15346	0.0758841	-0.486096	0.148246	-0.579845	9.17727e-05
S31I	0.126414	0.312825	0.358079	-1.15204	0.0623228	-1.73698	0.106935	0.491093	0.555276	-0.509812	0.358554
S31M	0.0574996	1.24546	0.648034	-0.902471	0.59719	-0.992519	0.0681628	1.34915	0.641981	0.303476	0.636414
S31H	0.215932	2.34158	0.52991	2.63104	0.438083	3.19597	0.289514	2.39025	0.154031	2.48543	1.42636e-58
S31Q	0.196828	2.72272	0.634019	3.0335	0.216282	2.97215	0.275408	2.66124	0.126127	2.80695	1.01015e-109
S31P	0.300115	2.78657	0.556314	3.32976	0.285314	3.38347	0.260583	2.17304	0.300755	2.86326	1.72781e-21
S31L	0.0456916	1.49238	0.222758	-0.734628	0.429216	-0.768995	0.13857	1.46301	0.643138	0.398203	0.535814
S31D	0.272232	2.56131	0.307144	2.94383	0.024493	2.83795	0.4727	2.47784	0.0242858	2.83546	0
S31E	0.270253	2.42714	0.366799	2.9822	0.369638	2.9731	0.448517	2.60684	0.172996	2.69693	8.57838e-55
S31A	0.0295921	0.556598	0.162582	-0.422433	0.324888	-0.0443774	0.165889	0.249587	0.22823	0.111895	0.623941
S31G	0.116104	0.422145	0.336059	-1.1851	0.250151	-1.12672	0.0962057	0.167894	0.420948	-0.391636	0.352181
S31V	0.261125	1.14457	0.0673777	-1.18962	0.179184	-1.06623	0.24766	0.909751	0.62451	-0.0668608	0.91474
S31Y	1.12016	1.85179	1.0853	2.55842	1.06873	1.9756	1.24584	1.98615	0.562034	2.10288	0.000182882
S31C	0.203133	-0.536753	0.15024	-1.05748	0.402987	-0.75032	0.0458098	-0.459282	0.163648	-0.681189	3.14732e-05
S31W	0.803451	1.91858	0.829982	2.35204	0.888883	2.48131	0.660048	1.89278	0.390382	2.11399	6.12286e-08
S31F	0.34126	-0.250648	0.224471	-0.479885	0.231913	-0.0462951	0.104944	-0.402509	0.0851795	-0.356135	2.90229e-05
L32N	0.0719189	2.56124	0.518884	3.22506	0.25981	3.08305	0.390504	2.50592	0.172042	2.74341	3.02938e-57
L32K	0.152943	3.01548	0.478425	3.23137	0.294227	2.94682	0.357499	2.54962	0.122632	2.96292	5.7182e-129
L32T	0.954144	-0.343775	1.24157	0.274577	0.588096	0.252121	0.619251	-0.312889	0.371486	-0.0395305	0.915256
L32R	0.149069	2.95235	0.469894	3.17913	0.320842	2.89431	0.18297	2.64878	0.107023	2.85567	7.46538e-157
L32S	1.04841	0.762394	1.21028	1.71552	1.03715	1.26082	0.809107	1.39313	0.496926	1.27541	0.0102705
L32I	0.297887	-1.49929	0.17812	-0.814113	0.0919298	-0.83197	0.453573	-1.43304	0.165762	-1.01306	9.86739e-10
L32M	0.283256	1.00539	0.34337	0.664431	0.287583	0.893385	0.338971	0.866833	0.154784	0.87477	1.59005e-08
L32H	0.102249	2.5452	0.570285	3.55974	0.313505	3.08167	0.448278	2.26202	0.213246	2.74639	5.91001e-38
L32Q	0.154978	2.94798	0.449872	2.8713	0.373995	2.58841	0.386211	2.35052	0.14793	2.8068	2.80693e-80
L32P	0.127853	2.66882	0.381084	2.88435	0.463008	2.4898	0.291609	2.36211	0.108795	2.63381	1.79083e-129
L32L	0.334419	-0.782042	0.211414	-0.603762	0.375544	-0.518499	0.200727	-0.893631	0.125764	-0.733203	5.54312e-09
L32D	0.0460352	2.97307	0.330977	3.04021	0.276254	3.1458	0.226673	2.78673	0.0441269	2.97161	0
L32E	0.207363	2.75151	0.608448	3.3781	0.125052	2.55153	0.289269	2.45272	0.0990851	2.60752	1.25896e-152
L32A	0.838074	0.0690571	1.03624	0.358748	0.864435	0.231436	0.918025	0.0371238	0.452686	0.161108	0.721921
L32G	0.636491	1.17522	0.743804	1.41106	1.27837	1.52642	1.06844	1.20395	0.416529	1.29083	0.00194166
L32V	0.221449	2.2645	0.131363	0.451169	0.460863	0.585612	0.272114	2.01023	0.477504	1.34464	0.00486298
L32Y	1.03202	1.90397	0.929012	2.65527	1.05047	2.61503	0.919603	2.08569	0.488749	2.31717	2.12648e-06
L32C	0.927056	0.217672	1.13608	0.596584	0.773127	0.366902	1.01946	0.127144	0.4676	0.317405	0.497266
L32W	0.237454	1.71017	0.97015	1.9746	0.290125	1.0378	0.358753	1.54721	0.206331	1.46904	1.08058e-12
L32F	0.131679	-1.22541	0.147185	-0.933264	0.115879	-1.00638	0.192246	-1.70601	0.160877	-1.19758	9.7625e-14
V33N	1.00771	1.71786	1.19882	2.04547	1.60943	1.76542	1.00316	1.77051	0.571632	1.81544	0.00149373
[truncated: 6,426 more rows]

## Sheet: 3_Enrich2_Migration
selection	Transduction2	Transduction2	Transduction4	Transduction4	Transduction5	Transduction5	Transduction6	Transduction6	overall	overall
[truncated: 7,047 more rows]

[truncated: 3 more sheets: 4_Enrich2_Proliferation, 5_DMS_Variant, 6_DMS_Position]
